# Supplementary material for: Shared characteristics underpinning C4 leaf maturation derived from analysis of multiple C3 and C4 species of Flaveria
Source: J Exp Bot. 2017 Jan 6;68(2):177–89. doi: 10.1093/jxb/erw488 (PMC5853325; doi:10.1093/jxb/erw488)
Supplement: Supplementary_Table_S1 [file erw488_suppl_supplementary_table_s1.xlsx]

## Sheet: number of reads
Number of reads per species
	Replicate 1	Replicate 2	Replicate 3			Replicate 1	Replicate 2	Replicate 3
F. bidentis (C4)					F. trinervia (C4)
Lower base	20172423	24211181	22312340		Lower base	23563302	26773891	34290453
Upper base	23079813	25940897	19317995		Upper base	24125124	20563958	20859804
Lower mid	4782189	23377267	22660197		Lower mid	24721642	12776926	18148078
Upper mid	23457221	21058452	19647811		Upper mid	26433147	19456745	27174239
Lower tip	27201227	21232908	22058264		Lower tip	25508831	21436165	27632387
Upper tip	18481474	20075269	14915543		Upper tip	4568762	22934164	25423944
F. pringlei (C3)					F. robusta (C3)
Lower base	23803946	20936939	21066294		Lower base	21610335	16843899	23669382
Upper base	21872179	17623619	18173509		Upper base	18144455	15188085	27506144
Lower mid	21240758	18554135	22663763		Lower mid	17785193	15941647	23728876
Upper mid	25088277	23184134	19302443		Upper mid	17668841	17851822	23391405
Lower tip	25924059	19969719	20533757		Lower tip	22696346	17469314	27112294
Upper tip	6951770	18647174	20124812		Upper tip	2619207	16384546	23645066

## Sheet: number of annotated transcripts
Number of annotated transcripts and their behaviour
Species	Number of annotated transcripts	% ascending base to tip (actual number)	% descending (actual number)	% up in mid (actual number)	% up either side (actual number)
F. bidentis	12389	8.9 (1112)	33.7 (4177)	3.9 (478)	0.032 (4)
F. trinervia	12026	7.3 (873)	42.1 (5059)	2.4 (283)	0.083 (10)
F. pringlei	13503	5.3 (710)	42.1 (5683)	8.2 (1105)	0.081 (11)
F. robusta	11984	5.0 (604)	42.0 (5037)	6.9 (824)	0.150 (18)
