# Supplementary material for: Shared characteristics underpinning C4 leaf maturation derived from analysis of multiple C3 and C4 species of Flaveria
Source: J Exp Bot. 2017 Jan 6;68(2):177–89. doi: 10.1093/jxb/erw488 (PMC5853325; doi:10.1093/jxb/erw488)
Supplement: Supplementary_Dataset_S1 [file erw488_suppl_supplementary_dataset_s1.xlsx]

## Sheet: Description
TPM values for all four species for all stages and all replicates.

## Sheet: F. bidentis
agi		Fb_upper_tip1	Fb_lower_tip1	Fb_upper_mid1	Fb_lower_mid1	Fb_upper_base1	Fb_lower_base1	Fb_upper_tip2	Fb_lower_tip2	Fb_upper_mid2	Fb_lower_mid2	Fb_upper_base2	Fb_lower_base2	Fb_upper_tip3	Fb_lower_tip3	Fb_upper_mid3	Fb_lower_mid3	Fb_upper_base3	Fb_lower_base3
AT1G01040.2		5.37265	4.99222	6.44932	9.86833	12.5192	14.4001	6.17902	4.71745	5.41017	9.12751	6.63528	11.7431	6.67646	5.67401	5.09751	5.62535	10.2765	12.054
AT1G01050.1		245.24	195.388	142.576	94.3281	85.6794	71.0894	216.479	180.653	111.635	77.384	38.6792	65.0873	226.889	202.349	164.566	90.597	61.0979	70.2418
AT1G01060.1		179.769	153.555	132.548	119.866	121.452	147.356	175.217	162.501	138.273	125.425	71.46	135.482	126.009	131.734	143.185	129.26	127.116	133.864
AT1G01090.1		12.7612	25.3649	23.3473	23.2491	32.1383	16.6359	12.2735	29.2046	22.0018	20.7389	9.31721	16.8208	13.7703	21.4891	20.9527	27.08	22.2932	21.3976
AT1G01100.1		0.107965	0.14617	0.0844915	0.30529	0.0847987	2.50447	0	0.0934763	0.0947286	0	0	0.0867667	0	0	0	0	0	0.901991
AT1G01120.1		12.8224	13.056	13.4604	16.1009	23.0156	39.1943	14.7126	16.1597	11.5849	11.8409	10.5437	29.3517	22.4135	21.2294	20.4698	16.3512	19.5468	31.6455
AT1G01140.3		175.615	164.929	110.358	56.5315	24.2134	17.6948	131.136	144.549	97.0757	49.9026	13.4205	15.9807	69.6955	105.257	119.977	68.7591	42.4205	21.337
AT1G01170.1		27.5561	27.9804	34.344	42.086	41.8837	53.7417	26.8475	33.7989	44.5496	42.1091	21.99	48.8022	34.5652	27.6622	28.3736	42.8147	46.4801	49.2406
AT1G01180.1		1.53225	1.07299	0.413485	0.149403	0.290492	0.980512	1.60935	0.960655	0.741733	0.337003	0.182147	0.339695	2.14732	1.76255	1.19503	0.434611	0.254632	1.01526
AT1G01200.1		4.75408	4.7832	5.34133	3.08316	4.13953	7.67645	4.11497	5.69918	5.09682	3.47829	1.90848	6.19384	3.0915	4.06898	3.38924	4.80393	3.15285	6.20857
AT1G01220.1		5.02221	5.62515	6.154	7.20956	8.09675	11.3434	4.66603	5.59262	7.42144	6.86232	4.7413	9.42646	3.80465	4.21593	5.20003	7.20222	8.0731	9.74415
AT1G01230.1		12.4205	10.8747	13.5314	18.6263	23.3259	30.9619	11.8903	12.5615	15.1539	17.8066	12.1538	24.8376	13.1671	13.5265	13.6299	15.3469	21.9488	29.0359
AT1G01280.1		0.555394	0.112789	0.086928	0	0	0	0.461369	0.192344	0.14619	0.0442806	0	0	0.205199	0.138954	0.104681	0	0	0.0464001
AT1G01290.1		0	0.239148	0	0	0	0.327804	0	0	0	0	0	0	0	0	0	0	0	0
AT1G01300.1		9.32344	16.0491	25.7235	35.3646	52.801	73.7923	10.056	15.7569	19.3898	36.8425	22.3066	60.7424	12.274	15.5192	21.3222	30.322	47.2913	82.7494
AT1G01320.1		82.2999	103.942	125.106	102.936	72.2597	46.8741	85.2913	95.8232	119.253	114.757	42.7889	39.1817	48.4806	57.1015	77.7629	97.5701	91.694	50.9474
AT1G01360.1		23.4367	20.3259	20.6378	17.0111	15.9241	18.1678	19.3069	17.8522	20.9731	18.2714	10.623	20.3938	19.9602	14.9879	17.736	18.1307	19.6654	22.5229
AT1G01430.1		4.78755	3.5315	3.62903	3.90546	5.29472	5.55782	4.2406	3.4759	3.23992	3.59451	2.16484	4.98626	5.10291	3.63458	3.70252	3.23168	3.91094	6.0265
AT1G01440.1		0	0	0	0.242565	0.202128	0.477577	0	0.222812	0	0.410359	0.221796	0	0	0	0.242527	0	0.496093	0
AT1G01470.1		4.63359	4.31928	4.10171	2.57748	1.0739	0.986749	3.99638	4.93248	4.39873	3.27034	1.1784	0.976733	5.70649	3.80092	7.01538	4.87361	3.80716	1.64998
AT1G01480.1		10.502	8.24484	6.0977	3.78614	2.47076	1.94592	10.155	8.08698	6.87897	4.20582	1.23741	1.63354	8.48341	7.54751	7.00857	5.65287	4.01163	1.77903
AT1G01490.1		9.1313	7.22847	6.55387	6.28396	7.02893	5.966	11.1751	7.21865	5.45102	4.73188	2.94174	7.7667	9.50665	5.49624	6.60291	6.43186	5.41382	5.52194
AT1G01500.1		5.51885	7.54213	6.26091	6.24379	7.71429	6.36796	6.83457	7.46462	5.92306	5.66607	3.98255	5.20399	6.97352	8.71439	8.27903	7.00574	8.01007	7.59686
AT1G01510.1		15.6552	21.0698	19.7473	24.8103	32.8301	28.45	15.7748	14.7989	20.0771	24.9007	13.194	28.1492	9.4835	10.2887	11.4563	15.6634	22.0447	27.4854
AT1G01520.1		3.75288	4.84993	2.40294	1.92943	1.87575	0.316565	2.20432	3.54462	2.39474	2.17607	1.17615	1.6451	2.94118	3.98336	1.92913	2.52571	2.30187	1.71017
AT1G01540.2		5.10854	11.1707	21.0519	35.1105	47.5238	45.4048	6.53178	9.55202	19.7173	30.3823	22.7995	41.8563	4.56175	5.83306	11.7667	22.0291	35.4959	46.5148
AT1G01580.1		10.0591	4.71655	1.64504	0.868784	1.02373	0.879573	10.9209	5.89289	2.06478	0.793924	0.485573	0.473387	7.26264	5.35083	3.14061	1.42217	1.67689	1.24171
AT1G01610.1		20.5156	15.55	10.0094	8.05307	11.6531	21.7418	23.8943	17.9395	12.4341	7.99479	5.20298	15.0072	18.5241	21.9733	20.9733	11.4466	10.1089	15.8146
AT1G01620.1		986.081	1143.04	1159.34	1209.35	1093.02	843.996	959.745	1022.75	1091.86	1173.22	543.037	735.203	814.73	985.158	1001.55	1046.06	1067.16	900.986
AT1G01630.1		5.60442	6.51306	6.38872	9.70578	10.1522	21.0113	5.86064	6.08641	7.04908	7.82598	6.08656	15.0741	3.5508	5.40286	5.5564	5.86241	6.74449	13.2611
AT1G01650.1		11.4902	14.1078	19.2582	22.2543	25.4051	30.683	11.1558	14.5943	18.362	21.1068	13.9297	28.613	12.9408	13.3946	16.8569	17.2177	26.3405	33.6597
AT1G01690.1		0.753158	0.741579	1.12523	1.16164	1.1831	1.01649	1.26394	0.770644	0.54067	1.41931	0.767128	1.92588	1.18052	1.14202	0.838831	1.07008	1.51786	0.800827
AT1G01710.1		26.5331	14.8705	11.8326	9.26125	11.511	19.0682	29.0491	16.7688	11.4431	10.9268	7.39791	17.9849	27.9442	24.3666	15.1489	12.3115	9.23675	17.6449
AT1G01720.1		157.221	68.5955	21.1987	9.38221	7.3783	9.20698	127.968	70.6925	14.489	6.82089	3.42522	7.77708	76.7552	38.0009	16.4996	7.44149	5.83885	9.27466
AT1G01730.1		0.551801	1.08324	1.98641	2.13242	1.82027	2.76483	0.713042	1.19437	1.64611	2.41968	0.951138	1.59644	0.339785	0.782315	1.19605	1.6794	2.18061	2.0745
AT1G01750.1		438.661	385.942	293.9	326.279	398.232	520.692	467.704	341.491	333.309	333.458	219.424	460.428	518.517	432.133	326.227	325.201	359.294	489.497
AT1G01760.1		59.1746	104.878	116.416	75.5904	38.2436	23.9807	54.5956	99.1108	121.696	83.5437	23.1787	21.0528	65.3864	79.5697	119.269	121.379	77.6461	33.1687
AT1G01770.1		11.6116	12.8009	14.8357	16.6872	19.9181	22.9811	11.5636	12.1	16.1471	15.0861	10.5677	22.5162	14.2882	15.189	16.8433	18.2086	20.6986	22.0755
AT1G01800.1		0	0.127295	0.0735808	0.0886221	0	0.174485	0.781057	0.162811	0	0	0	0.151124	0.578973	0.313651	0	0	0	0.0785513
AT1G01820.1		46.8207	22.6529	11.1517	6.14347	2.89774	2.38486	45.7698	24.9378	13.2783	6.94473	1.46719	2.70479	54.2756	38.6193	25.0449	14.356	5.8611	3.01746
AT1G01840.1		0.956486	1.15864	1.45766	1.13879	1.66065	1.96185	1.62629	1.26398	0.662541	1.84627	0.997893	1.53737	0.743975	0.79768	0.853956	1.07663	1.16452	2.35522
AT1G01860.1		7.76824	15.1971	23.3877	20.583	12.116	7.41454	7.94109	14.7637	23.1743	22.2297	6.86855	6.8069	8.88276	10.7678	15.3568	23.6758	19.2783	9.41064
AT1G01910.1		21.8517	29.8418	37.9286	44.3902	52.6319	64.7183	25.3418	31.3207	40.5761	48.798	28.2878	54.0598	23.265	25.1946	33.4402	44.4332	52.3307	56.2023
AT1G01920.1		4.01046	4.41094	7.44105	9.92111	16.6416	17.0525	4.0826	5.02385	6.9504	10.7095	8.34498	16.9161	3.82087	4.10436	5.40693	7.90833	12.6956	17.1812
AT1G01930.1		2.70269	3.69603	5.91792	7.51363	7.33317	8.02993	2.62059	4.06543	6.15589	8.11861	4.07041	7.4156	3.42936	4.00704	5.14552	6.96132	8.68332	8.41598
AT1G01950.3		11.0872	13.9711	17.9201	20.764	24.395	27.6904	10.1355	12.6847	17.0831	21.1134	14.0085	25.2948	7.50518	10.519	13.5887	19.7174	22.9088	26.5294
AT1G01960.1		0	0	0	0	0	0	0	0	0	0	0	0	0	0	0	0	0	0.466169
AT1G01970.1		7.81689	12.3848	14.3177	12.2586	7.06581	5.5649	7.02844	11.1728	15.5795	12.5988	5.19793	4.60324	7.67662	9.63807	13.2727	16.1301	11.8536	5.99574
AT1G02000.1		21.3488	22.8835	21.3936	18.796	16.0624	15.3639	19.8709	23.9537	24.3535	22.2014	9.90939	13.9807	12.6851	16.4059	23.2514	22.5113	19.7691	14.2586
AT1G02010.1		7.2922	6.83568	6.62629	9.94753	14.3187	16.3518	6.73074	5.91898	7.89156	8.77773	7.69028	16.8486	5.23875	7.72072	6.69104	8.93109	9.18618	17.4814
AT1G02020.1		5.80845	5.31568	5.40397	4.18245	3.05445	3.16896	6.81083	5.2232	5.00883	4.53159	1.97662	2.58442	5.28062	4.82328	4.91008	5.12641	3.86849	2.99905
AT1G02065.1		1.45034	2.73246	3.15891	3.71218	5.65619	16.2158	2.26981	2.97317	2.89933	3.28044	2.39589	11.7803	2.20133	1.86098	1.96189	2.93851	3.11834	9.55067
AT1G02070.1		1.65159	0.894408	0.581624	1.63455	2.07552	5.90002	0.762212	0.857965	0.43473	1.1851	1.35225	4.44646	1.22041	1.37737	0.856056	0.475487	1.27351	4.89832
AT1G02080.1		14.865	16.7447	20.1893	23.6355	32.8018	36.0514	15.5247	16.3572	19.0724	25.8736	18.3392	31.8133	10.8683	12.4281	16.0244	20.0362	27.8847	32.9414
AT1G02090.1		32.0071	42.725	57.6907	78.3725	86.56	76.6402	31.3801	40.8462	55.8896	65.6107	39.0895	78.3834	37.2714	38.6433	42.235	54.5095	63.0229	77.9222
AT1G02100.3		3.89023	4.212	5.21109	7.98792	8.11342	10.3709	3.85607	4.52826	7.46068	8.63446	6.0188	9.37687	2.94196	3.82777	5.3367	5.78712	7.82666	9.63196
AT1G02120.1		5.40058	5.74473	7.28619	9.20503	11.4368	16.6457	5.46246	5.41182	8.74422	9.19765	7.01091	14.4635	3.64862	5.7848	6.51269	7.86902	10.8043	17.6682
AT1G02130.1		65.8813	82.3525	83.6342	66.3305	66.739	79.0173	46.1248	61.091	55.8335	55.3611	37.423	74.154	65.2315	85.0679	73.7281	59.1179	65.3038	86.782
AT1G02140.1		38.1825	55.4187	107.437	138.632	139.558	166.128	31.1508	51.5067	96.9905	141.836	90.6499	147.419	45.1744	42.6363	66.1718	113.396	155.686	175.384
AT1G02145.3		1.57409	2.5521	4.96267	7.48349	10.5885	14.128	1.90574	2.68289	4.99851	8.89698	5.99653	11.5042	1.8331	1.42532	3.44122	4.78365	9.10531	11.8398
AT1G02150.1		8.77143	14.2613	26.594	29.6972	18.4912	15.3289	8.96528	15.0954	29.4857	35.7388	12.8468	13.1037	6.16336	10.1424	18.8399	30.5643	29.8756	15.0607
AT1G02170.1		13.2682	11.9117	12.4564	13.6728	19.7569	23.4349	12.4512	12.0486	13.5752	12.6113	9.24207	19.3766	12.1623	11.5625	12.5712	11.7032	14.5772	21.6939
AT1G02180.1		7.18736	9.10262	10.398	10.8155	10.0828	9.78397	6.31339	7.66597	10.1663	10.7001	5.97817	8.75935	6.40383	7.01239	8.5925	9.70974	10.5039	10.0633
AT1G02205.3		3.55757	10.1104	22.5342	42.5096	64.9035	101.674	2.45046	7.47346	18.5864	36.1381	34.6027	82.9583	1.46396	5.42944	11.1693	22.0136	47.6022	63.6081
AT1G02260.1		12.63	8.87337	6.52586	6.26899	5.94182	6.90071	12.7271	8.72589	8.10606	6.3885	3.81969	6.00185	8.88459	7.77857	9.17129	7.79263	5.99338	5.92541
AT1G02290.1		2.30744	2.9287	4.15323	3.64293	3.35278	3.80031	2.76871	2.44727	3.89724	4.13927	2.78412	3.89419	1.20773	1.7319	1.84836	3.55877	2.50203	3.13257
AT1G02305.1		0.0266183	0.0180188	0	1.53265	0	0	0	0.0230461	0	0	0	2.80234	0	0	0.0250852	0.406997	0.0256562	0.0667143
AT1G02330.1		3.24738	4.97918	7.48025	10.4732	11.819	10.2375	2.8529	4.40368	7.05822	10.1882	6.55194	9.96742	2.55378	4.1439	5.3464	8.36753	10.1442	9.90411
AT1G02370.1		0.0943702	0.340705	0.836992	1.86793	3.13777	4.05714	0.290347	0.326822	1.1316	2.13179	1.92488	3.53924	0	0.0787018	0.29645	0.95738	2.88037	3.17992
AT1G02380.1		1.17839	1.41811	3.21055	5.43005	6.2045	6.64139	1.24879	1.73819	3.21662	5.53264	4.21282	6.34849	0.967494	2.03827	3.24929	4.73878	6.09962	6.85487
AT1G02400.1		0.111598	0	0	0.0525935	0.131478	0.155324	0.103005	0.0483106	0	0	0.144271	0.179372	0	0.0465346	0.10517	0	0.107564	0.233085
AT1G02410.1		6.47402	6.20038	5.29161	6.87053	6.77981	9.16369	6.94935	5.6052	6.7322	7.64685	4.09173	7.43817	6.20129	6.11902	5.96557	6.82426	6.28623	7.77248
AT1G02460.1		3.45416	3.22095	3.72483	3.85865	4.16681	4.3367	3.85187	3.11859	4.62257	4.09122	2.06487	4.25665	3.6033	2.54987	3.00122	4.27925	4.05891	2.88079
AT1G02475.1		42.8204	39.3163	31.1292	21.3071	12.261	16.5416	44.399	39.649	31.7781	23.0785	8.02907	13.4188	60.3566	56.1038	43.854	30.5392	23.252	14.7444
AT1G02500.1		0.145978	0.599471	0.271821	4.63852	1.32054	0.534746	0.545807	0.379162	0.48143	0.0441573	0.377432	0.558282	0.539336	0.747272	0.34635	1.49713	0.247467	0.771659
AT1G02520.1		5.30099	5.8981	4.27675	4.44075	5.83838	3.96185	5.8278	5.11389	4.60068	4.93937	3.31076	3.36845	3.01031	5.10543	5.25736	4.98836	4.40068	3.13783
AT1G02560.1		94.8952	120.423	137.516	110.78	72.2556	54.7875	87.7712	117.363	141.977	119.24	39.3876	49.1206	105.344	108.515	134.859	145.951	114.268	66.6169
AT1G02610.1		0.67311	0.865733	0.579439	0.507554	1.11022	1.99861	0.683413	1.22383	0.41341	0.91232	0.981175	1.73103	0.994763	0.839597	0.951514	0.44294	0.778535	1.79951
AT1G02630.1		7.33218	1.26617	0.117102	0.21156	0.029382	0.138844	7.69992	2.49393	0.295404	0.178953	0	0.15032	12.1167	7.73711	1.12814	0.338484	0.252398	0.125013
AT1G02640.1		4.01317	6.51986	3.00432	2.3465	2.7648	5.62931	2.79043	2.56797	2.92799	3.7873	1.99883	5.74779	1.92489	3.60436	5.01426	4.65783	6.52484	7.98927
AT1G02660.1		77.2721	63.552	38.8464	18.8954	9.2974	6.76246	62.2637	47.4679	25.4918	12.4775	4.91794	6.19507	45.0964	28.1558	20.0005	12.4856	9.45611	7.53853
AT1G02680.1		7.35992	8.20589	12.8638	16.7387	17.9326	20.5528	5.13593	7.9641	13.3949	14.7998	9.18093	16.7422	8.16765	6.83129	9.18567	14.5837	17.5476	20.1554
AT1G02720.1		0	0	0	0	0	0	0	0.255903	0	0	0.254736	0.475069	0	0	0	0	0	0
AT1G02730.1		0.18648	2.36492	22.1669	53.4893	85.2945	90.3621	0.283876	1.74303	17.2695	52.078	43.5105	79.1473	0.273193	0.470971	2.50269	22.2321	64.0172	92.5727
AT1G02780.1		361.728	764.073	1201.44	1661.92	1820.64	1719.16	424.505	730.661	1189.92	1559.51	923.172	1491.82	424.649	535.891	795.174	1260.08	1640.53	1728.78
AT1G02800.1		1.41003	8.57968	21.2395	22.4327	15.7923	3.60648	1.00894	6.61059	17.0334	20.9872	9.09324	3.46149	0.838237	2.26886	8.38273	23.1203	30.8557	11.5851
AT1G02810.1		0	0	0.147394	0.915041	0.14793	0	0	0	0.165252	0	0	0.195049	0.231954	0	0.177496	0.199638	0.181535	0
AT1G02840.1		60.7152	106.754	170.391	207.632	253.811	238.474	59.1844	100.875	149.122	200.351	120.254	218.514	53.4316	61.6305	100.993	147.076	210.135	227.276
AT1G02850.4		64.8155	99.1657	95.7815	68.3761	43.2421	35.7635	56.0553	96.1307	111.872	81.7598	25.5933	32.5473	45.3032	64.5402	98.6669	103.159	64.1378	36.7798
AT1G02860.1		4.72647	4.51738	3.81067	4.3643	4.06507	6.43151	3.095	4.46734	3.84669	4.20197	2.18726	5.82517	5.28622	5.16906	5.47821	4.57914	5.22091	6.16353
AT1G02880.3		5.52295	4.68872	4.30892	4.59662	4.99942	8.31375	5.83414	5.27273	5.21955	5.76279	3.60046	6.24581	5.46737	4.10989	4.80284	5.10434	4.54051	6.4985
AT1G02890.1		4.94202	5.31983	8.14179	9.12739	12.1522	15.5202	4.73304	4.91483	8.08626	10.3065	5.34035	13.615	11.8258	8.81931	10.7979	10.1329	13.1609	16.5527
AT1G02910.1		59.3308	64.2086	53.5618	34.2352	18.7927	11.9937	54.6639	64.1082	58.5203	38.0073	11.0667	10.8935	58.6099	64.2776	67.5034	57.4559	35.4171	14.2689
AT1G02920.1		13.7378	8.72877	17.5314	38.8869	50.1364	39.8867	12.8277	7.91685	13.1122	34.0873	474.41	119.68	17.4201	14.2332	13.1521	27.9456	55.0666	63.8713
AT1G02960.2		1.45895	2.43104	2.98611	3.80809	3.20264	3.47111	1.48474	2.42915	2.95404	4.02645	2.25687	3.36716	1.42821	0.873544	1.12814	2.4617	3.28117	2.65652
AT1G02970.1		0.032519	0.394718	2.63087	7.7515	11.0171	14.2742	0.210106	0.337859	1.90772	7.75122	6.61135	12.5101	0.0400488	0.216959	0.70486	2.45905	7.45652	11.9342
AT1G03010.1		0.146903	0.344567	0.41529	1.19679	2.58668	3.75734	0.305853	0.279026	0.490588	1.21844	1.22484	3.52339	0	0.122512	0.330547	0.541401	1.51359	3.01775
AT1G03030.1		7.40864	9.20425	8.83319	9.73517	9.00222	10.2306	8.68855	7.88592	9.52105	9.58981	5.44613	9.24616	7.51397	7.6687	8.87117	10.3599	10.5432	10.8134
AT1G03060.1		5.716	6.85325	10.3779	11.8408	14.6712	17.3641	5.93771	6.5217	9.5542	13.5514	9.18886	15.6005	3.21684	4.03371	6.07265	8.89267	13.087	15.0261
AT1G03070.1		6.13574	8.14204	5.64024	3.68351	2.71147	2.88422	6.76746	6.17863	3.1534	3.3232	1.53084	2.19818	6.61504	7.25053	4.18581	3.5509	2.70522	2.22101
AT1G03080.1		19.103	17.8953	18.6968	19.6956	21.5579	29.1949	19.2128	18.0642	19.9254	20.9234	13.2707	23.5689	14.3633	15.4062	17.2479	18.0729	21.0041	25.1369
AT1G03090.2		12.383	13.7123	11.0177	8.50902	8.8607	8.79127	12.0618	11.0495	10.4444	9.61431	5.20462	6.36718	50.8678	43.4375	41.654	33.1847	19.6538	9.82413
AT1G03100.1		3.16678	3.75487	3.72528	3.95446	3.51703	3.94904	3.48148	3.31809	3.55722	3.95608	2.20777	3.32308	1.76372	2.38867	3.30754	3.60037	3.7522	3.31972
AT1G03140.1		9.11731	10.5207	14.7818	22.9524	31.0006	27.6995	8.94794	9.89217	13.5013	20.427	15.2182	24.0219	12.6024	12.0309	12.6526	15.6953	22.507	29.1181
AT1G03150.1		4.53148	4.77607	7.6177	9.23299	11.1677	14.3832	4.43271	4.71784	7.49259	9.88391	6.68025	13.7422	4.42773	4.56073	6.16603	7.55705	10.7023	14.8825
AT1G03160.1		25.9925	26.3623	23.5555	16.4035	9.46586	11.3357	24.8076	28.3575	25.8176	20.1736	6.96337	9.25186	22.4853	26.0274	28.2814	25.0425	17.1932	10.7324
AT1G03170.1		12.5824	11.891	12.5112	13.0688	14.1844	7.73753	12.6612	13.9698	16.1051	14.7919	8.54775	9.04123	19.3243	11.9748	9.3002	9.05103	14.1727	10.718
AT1G03180.1		2.56066	3.91288	5.82022	7.63112	7.63076	9.45153	2.62419	4.41774	6.37672	8.60162	5.12781	8.24667	1.20578	1.60164	2.89227	4.95601	7.0595	8.08526
AT1G03190.1		9.42701	13.1647	13.605	13.0914	21.6516	21.7038	11.3513	10.0596	15.5323	15.0845	7.13036	16.1724	5.91221	9.69967	11.2471	10.753	14.3942	18.5692
AT1G03220.1		0.826937	0.307879	0.0970716	0	0.0649497	0.15346	0.419797	0.17899	0.145111	0.0988953	0	0.166143	3.97182	0.724122	0.389655	0.0680208	0.199262	0.103629
AT1G03230.1		0	0.162968	0	0	0	0.884701	0	0	0	0	0	0	0	0	0	0	0	0.402259
AT1G03250.2		7.55128	8.20118	8.96162	11.3802	12.253	14.4753	6.6635	7.29226	8.51846	11.4125	6.72261	12.8374	5.46745	5.6747	7.11637	8.46388	9.71776	12.548
AT1G03260.1		6.22689	7.43885	8.94575	9.62213	12.8224	16.5495	6.30854	6.42476	8.5655	9.90083	6.62027	13.1404	6.57708	6.43361	6.84084	8.26205	10.064	14.4389
AT1G03270.1		0.194902	0.285859	0.25421	0.887909	1.02054	0.753522	0.209878	0.168746	0.399015	0.932349	0.307956	0.9398	0.520067	0.162542	0.244902	0.320638	0.720117	0.759871
AT1G03280.1		5.61387	6.58805	8.93064	10.1057	11.4569	11.6348	5.79748	6.3744	9.34652	10.199	5.75045	10.8352	6.06371	5.19986	7.48048	9.40584	10.5336	11.5714
AT1G03290.1		0.138687	0.0938817	0.0542669	0.0653601	0.108928	0.128685	0.128009	0	0	0.0552864	0	0.0557282	0	0.0578305	0.1307	0.0570395	0.0668371	0.0579327
AT1G03310.2		9.84183	8.76425	10.6332	10.6001	5.56624	7.41136	9.22129	10.0657	12.3546	11.0489	4.85909	6.91638	3.99402	6.33747	8.82118	11.4681	9.09616	6.85241
AT1G03330.1		36.0379	61.6989	95.7951	171.495	202.812	154.26	34.8626	51.31	97.3162	127.657	91.467	155.696	31.4219	42.6184	63.3741	88.3283	142.341	165.165
AT1G03350.1		6.56549	4.88419	5.67322	7.3164	10.7163	13.4848	5.36561	4.91463	5.2805	6.76128	4.86274	11.5421	7.53825	6.55909	5.67174	6.30061	7.61357	11.5987
AT1G03360.1		0.942348	4.11898	11.1939	16.6261	28.5211	27.0392	2.6879	4.30196	9.11457	18.482	14.775	23.5394	2.02586	2.31458	3.54945	12.5618	17.8964	27.9811
AT1G03370.1		6.25966	5.59717	5.079	3.90375	3.34329	5.09826	4.95757	4.62694	3.42943	2.96128	2.08218	4.13703	2.71256	2.95684	2.84312	3.10702	3.08562	3.85635
AT1G03380.1		0.411026	0.323113	0.342413	0.324928	0.385313	0.442896	0.465046	0.26403	0.349	0.306562	0.251398	0.436878	0.179619	0.342783	0.462325	0.425345	0.332271	0.564931
AT1G03390.1		0.249811	0	0.195497	0	0	0	0.115289	0.108143	0.109592	0.19917	0.10765	0.100381	0	0	0	0	0	0
AT1G03457.2		4.76636	4.07557	6.08588	11.586	9.26052	13.7333	4.63092	6.29865	7.70366	9.20031	5.1889	9.87864	2.78053	4.39341	5.91032	8.0476	9.91352	13.4131
AT1G03475.1		166.687	229.973	254.182	196.739	117.966	86.1402	170.885	239.686	287.345	226.126	65.5967	77.549	133.55	177.875	233.039	268.747	181.111	91.8741
AT1G03495.1		0.145889	1.16039	17.7819	58.1658	60.386	21.3203	0.33664	1.01048	17.2803	63.5367	42.8752	20.8987	0.314421	0.669166	7.83671	48.211	89.15	65.938
AT1G03530.1		4.72739	9.94572	11.3808	17.7523	15.4462	15.9538	6.54306	11.147	12.3462	16.0028	10.7167	15.9819	5.10421	5.6696	9.0104	10.7061	16.5407	15.6706
AT1G03540.1		1.24703	2.29128	2.76838	3.59815	3.25817	3.75466	1.38592	2.09326	3.41641	3.63201	2.25918	2.96564	1.2537	1.42202	2.42237	3.07729	3.43416	3.38062
AT1G03590.1		21.2393	19.0374	21.4971	13.9665	8.96611	8.40703	17.4554	20.9627	21.9535	12.843	3.10273	8.77565	12.1132	18.2407	23.4407	15.1731	13.8661	9.52435
AT1G03610.1		2.61545	0.985543	1.01407	0.168488	0.794359	0.264568	1.29989	1.07762	0.328595	0.70919	0.16871	0.471679	0.351154	0.461409	0.26871	0.349142	0.562744	0.149342
AT1G03620.1		0.379877	0.328875	0.124376	0.299601	0.263541	0	0.146694	0.466499	0.0464817	0.0985708	0.167449	0.3406	0	0.0883621	0.0665872	0.13073	0.170227	0.221296
AT1G03630.1		10.3725	8.39147	6.7314	4.76907	2.78183	2.58215	6.07121	7.88528	6.43713	3.02553	1.09018	1.62651	9.65854	8.65031	7.15248	3.53766	1.7069	1.69085
AT1G03750.1		4.2378	4.92442	4.53702	4.56035	4.61985	4.2333	3.42877	3.50177	4.92278	5.20576	2.23975	4.25516	2.20448	2.24742	2.58213	3.52056	5.15358	3.87201
AT1G03770.2		7.34069	10.6758	17.6809	22.1433	24.6123	25.949	7.66648	9.11338	12.8122	17.8959	10.1659	24.0629	7.38601	8.815	10.8383	13.231	18.11	24.0484
AT1G03790.1		7.13154	5.12192	6.66997	5.9431	8.09454	6.57686	5.6593	5.38384	6.18089	5.78985	4.38487	7.30389	14.6202	6.70905	4.91766	3.64845	8.50837	10.6445
AT1G03840.1		0.831978	1.17659	1.20263	2.75207	11.4664	12.0514	0.929307	0.958881	0.971727	3.05036	4.25189	12.7035	0.652635	0.357979	0.404525	1.15945	3.29948	12.449
AT1G03870.1		0	0.0935557	0	0	0	0.512953	0	0	0	0	0	0	0	0	0	0	0	0.461853
AT1G03880.1		0.0382969	0	0.0599408	3.26681	0.0300793	0.0710698	0	0	0	0	0	0	0	0	0	0.612041	0	0
AT1G03900.1		12.5259	11.4301	12.5662	14.3548	15.689	19.5074	10.6956	10.6538	13.3625	17.2897	6.8482	17.8269	12.3682	9.15768	13.3125	13.8437	15.8493	20.0074
AT1G03905.1		9.96427	12.5567	16.733	16.6465	19.9325	19.6457	8.55822	11.4814	14.1204	15.8096	9.13873	17.0843	6.80545	7.27311	9.39719	11.5521	13.9341	18.9415
AT1G03910.2		9.59081	10.4353	14.966	19.7633	24.2112	26.4477	9.36435	9.15014	14.6506	19.5078	12.2424	21.5859	8.30431	8.83621	11.2034	15.4859	21.1992	25.8253
AT1G03920.1		0.899808	0.967406	0.68346	0.798228	0.644372	1.08048	0.879382	0.847792	0.812709	0.8229	0.456175	1.02089	1.27112	1.28011	1.09739	1.1973	1.2244	0.884399
AT1G03930.1		51.8094	52.5605	60.7151	66.284	64.3176	81.0038	49.7492	52.7671	58.7561	66.6127	43.2881	74.834	34.3413	45.7833	54.4738	59.7325	67.6158	71.0121
AT1G03970.1		5.05315	6.7711	6.93557	6.86341	6.87937	7.04509	4.64016	7.60578	6.95737	7.14851	3.97538	7.37223	4.3722	5.446	6.86233	7.75885	7.21832	8.61644
AT1G04010.1		5.3407	6.44418	7.40158	9.696	7.73749	8.56997	4.4714	6.96425	8.50712	9.00311	4.64486	8.10662	3.3567	4.70786	6.28914	8.94686	9.36202	8.50653
AT1G04020.1		2.93632	5.29445	13.2666	43.4668	58.8826	53.8	2.92204	4.82706	13.199	37.3906	32.9012	48.4728	3.12184	3.55066	5.33282	11.6402	36.7129	50.0775
AT1G04030.1		0	0.755105	4.65575	11.0147	13.8929	14.1947	0.196114	0.505886	4.0547	10.7993	9.24754	13.8311	0	0.0885979	0.851001	4.28192	13.1579	15.1327
AT1G04040.1		0	0.270342	0	0.0941054	0	0.370561	0	0	0	0	0	0	0	0	0	0	0	0.250235
AT1G04080.3		44.3	51.7581	62.4338	71.6068	83.6786	97.0115	45.6682	51.6857	60.3721	73.7442	44.6198	85.465	37.2705	38.1882	51.7566	58.4173	79.4297	92.9847
AT1G04120.1		11.332	9.88556	11.0043	11.7491	12.1742	16.9516	11.9056	10.7582	11.6027	12.6723	7.50745	15.4027	9.36867	11.768	11.8494	13.5037	14.9969	15.2135
AT1G04130.1		4.67809	8.022	16.0221	18.3652	22.4264	26.9595	3.11777	6.27041	15.3053	18.7398	12.8302	24.9797	5.25184	6.08716	8.57478	16.0623	21.298	22.4235
AT1G04140.2		23.5217	23.2467	29.6796	34.5925	41.2717	42.7385	22.1931	23.6837	28.4638	34.5496	21.8661	38.6566	19.2622	20.7071	23.8716	31.0085	38.6137	43.03
AT1G04150.1		0.0175293	0.237323	1.27578	2.87489	5.75501	6.78255	0.097078	0.349068	0.676728	2.31998	2.47765	5.26872	0.0215882	0.0877135	0.264316	0.893976	2.80469	6.3119
AT1G04170.1		58.1715	93.9909	169.003	261.958	303.026	316.459	66.9341	91.6389	169.808	248.695	162.391	268.243	54.0324	66.2688	87.4881	161.293	264.005	306.687
AT1G04190.1		3.29906	5.44691	10.9568	16.9508	20.7609	26.2436	4.79038	6.23513	9.98985	16.2307	11.0958	22.6653	3.17108	3.92565	5.42188	10.4245	18.5747	23.9989
AT1G04200.1		8.31721	9.79739	11.3606	11.2962	12.0535	17.2172	7.97906	8.67525	10.1322	12.044	7.77023	16.0174	5.86085	7.31861	9.23712	9.94789	12.2247	15.6662
AT1G04210.1		5.4467	8.62485	16.2704	23.9124	26.6648	25.657	5.82815	7.92913	14.4637	24.0314	15.5367	23.8748	4.63022	6.2843	9.2818	13.9826	26.8376	28.7388
AT1G04240.1		1.99079	2.57122	4.46836	4.34676	4.05645	6.03906	1.28802	1.78111	3.07414	2.82455	1.34945	3.70331	3.24446	2.89391	3.39957	2.3014	1.63657	2.81172
AT1G04250.1		0.911525	0.462779	0.891676	1.71832	2.1478	4.44037	0.420671	0.789197	1.59954	1.2718	2.74959	3.66275	0.561294	0	0.64427	0.937233	2.41608	3.99802
AT1G04270.1		13.8803	41.0456	77.629	89.123	99.8633	88.2936	20.9799	42.0559	66.5893	85.7617	45.1222	75.5858	24.0258	29.9644	41.005	72.9016	96.1935	98.9576
AT1G04390.1		1.57621	1.05621	1.07153	1.00545	1.263	2.34891	1.42546	1.19926	1.15945	0.952032	0.644923	2.27755	1.31373	1.55351	1.3804	1.29653	1.2737	2.0085
AT1G04400.2		34.0775	31.433	32.4215	27.5625	23.9455	20.6455	29.5994	30.6659	32.5625	27.3306	12.384	18.4901	41.6621	37.6175	42.1877	39.9432	34.0687	26.5577
AT1G04410.1		315.684	300.259	335.389	341.995	365.336	400.547	260.181	311.094	307.098	277.707	165.315	440.163	262.18	261.915	310.163	305.267	311.943	406.763
AT1G04420.1		104.382	154.052	136.633	85.7983	42.4239	31.7729	94.1137	148.952	155.684	98.5454	26.5649	29.5037	101.952	139.097	166.297	150.033	84.1231	37.4656
AT1G04430.1		96.8045	110.644	133.229	153.673	154.684	211.546	97.6047	107.008	141.98	157.587	94.247	188.487	71.6539	94.2831	113.325	140.145	173.084	201.553
AT1G04440.1		1.64866	1.75375	1.56668	1.66494	2.12733	2.18536	1.19564	0.40783	1.44653	1.87778	0.710446	1.89278	1.16023	0.982091	0.998808	1.06552	1.36205	2.06604
AT1G04500.1		0.728701	0.0657707	0	0	0	0.315535	1.03131	0.126182	0	0	0	0.156166	1.6752	0.405143	0.0457821	0	0	0.121758
AT1G04510.1		23.9023	44.2262	83.2152	127.126	156.622	154.819	26.1421	42.134	78.6238	117.061	79.0947	136.624	21.6281	29.3923	46.0356	77.9752	126.688	147.685
AT1G04520.1		16.9356	25.2473	42.659	53.2251	45.9151	39.0383	21.9096	29.799	43.581	52.4259	29.3255	35.031	6.11102	9.51446	18.7642	36.8958	45.6756	38.4341
AT1G04530.1		1.27796	1.40578	1.43766	0.846949	0.831226	0.611426	1.12428	0.968152	1.33152	1.00298	0.602335	0.593757	1.40173	1.39884	1.35491	1.57681	1.09705	1.00094
AT1G04560.1		3.85654	3.67419	3.46516	1.21166	0.280465	0.530133	4.74614	3.83365	4.07299	1.19573	0.307755	0.344368	4.22179	4.28831	3.09599	4.52338	1.65206	0.596652
AT1G04570.1		8.98699	9.15181	8.74543	7.14487	3.37585	2.90047	7.93439	7.44262	8.0223	7.91283	3.03082	2.63775	1.92486	4.17106	4.27152	5.59248	3.99212	2.48095
AT1G04580.1		21.7747	13.3135	9.89446	4.96545	2.20676	2.76995	17.0186	13.2272	11.2473	6.58022	1.36209	1.97573	8.00174	10.9835	16.2179	8.66665	5.41616	2.20059
AT1G04590.2		0.104745	0.141811	0.163943	0.197456	0.370213	0.0485955	0	0.0453442	0.183807	0.292291	0.135412	0.210447	0.0644996	0.0436772	0.0987126	0.387718	0.504796	0.175018
AT1G04600.1		4.03904	3.8364	3.62844	4.13303	4.18984	5.78218	4.27266	4.67149	3.73698	4.95613	3.19776	5.36917	2.1457	3.42992	3.57761	3.72463	3.67592	4.77323
AT1G04610.1		0.168658	0	0.131988	0.158969	0	0	0.155672	0	0	0.197517	0	0.199095	0	0	0.158944	0	0.238783	0
AT1G04620.1		84.3911	93.7987	80.9631	55.7398	35.9753	28.7425	79.1403	89.7271	84.6774	59.082	19.9225	24.7707	66.0792	85.6846	96.6109	85.337	58.1908	29.5213
AT1G04650.1		0.563862	0.66524	2.38284	4.34287	5.02342	6.38298	0.594797	0.836898	2.62914	4.6497	3.87382	5.81325	0.515857	0.523985	0.819853	1.98776	4.84473	5.23566
AT1G04680.1		14.5441	24.2464	34.7659	41.3362	52.4968	49.7563	16.4293	21.9302	31.314	41.7009	24.2603	46.5136	7.70809	13.7266	19.3306	32.4207	40.0305	58.592
AT1G04690.1		51.3476	49.5309	56.1425	61.9144	71.7321	93.8167	49.4329	49.5917	55.4691	57.9106	35.2334	80.79	62.8239	60.2739	57.6964	59	66.2474	94.9617
AT1G04700.1		11.5341	8.54601	6.61387	5.06021	4.28253	3.44419	10.9751	7.98899	7.28642	5.53429	2.76532	3.23588	8.83284	7.74776	7.47054	5.96853	5.72031	3.53909
AT1G04710.1		0	0	0	0.774427	0	0	0	0	0	0	0	0	0	0	0	0	0	0
AT1G04730.1		0.536517	0.934948	5.06727	13.7431	20.0232	19.0854	0.390968	0.876035	4.04418	13.3246	10.346	16.3108	0.411601	0.710337	1.10649	4.87534	13.5798	17.7168
AT1G04750.1		11.8064	15.0304	18.1897	20.0745	23.7374	27.7422	9.27577	13.6995	19.2697	19.77	16.4074	26.4254	14.1803	12.7069	16.1053	19.0031	22.4929	31.619
AT1G04760.1		0.786316	0.26459	0.460619	0.552619	0.383745	0.36693	0.360772	0.598173	0.777659	0.155815	0.336868	0.315963	0.123165	0.327882	0.0942483	0.568301	0.849869	0.328461
AT1G04770.1		36.6936	36.8376	32.366	30.1892	21.4929	13.5612	33.0074	24.7693	25.9196	23.057	6.70008	13.245	19.1483	15.0413	10.5499	7.92938	13.1878	10.1319
AT1G04780.1		5.69069	7.72498	9.29923	10.3007	12.5362	13.9488	5.31467	7.74116	8.83096	11.3991	6.71911	12.6404	5.58748	8.16296	9.13054	9.64594	12.6003	13.548
AT1G04790.1		7.95639	10.1221	11.7853	11.7617	9.85119	10.6483	8.09195	9.54804	11.4727	10.7312	5.57033	9.15412	6.64629	7.13348	10.0913	10.1766	9.68364	8.62521
AT1G04840.1		1.15876	2.21592	3.67261	3.35848	3.59495	3.68251	1.89843	2.0065	3.22799	3.85709	1.84754	2.72387	0.891916	1.5945	2.81195	3.66962	3.76944	3.96911
AT1G04850.1		26.8352	32.5038	45.3735	55.073	68.2121	68.2893	26.2362	33.7644	42.4757	52.2559	33.6364	63.4263	31.2715	30.8909	38.7608	49.8905	60.1557	69.7596
AT1G04860.1		4.84253	5.6848	6.54487	8.45666	9.28061	10.194	5.15686	5.69352	7.13994	8.78437	5.23389	7.73903	5.59859	5.74468	6.01743	8.16507	8.66295	8.34959
AT1G04870.2		9.16887	16.9348	30.2423	41.3291	46.699	50.2544	11.7295	18.7801	32.3267	42.9517	25.5333	44.6889	9.81567	13.5698	22.8616	32.0696	45.5347	47.3051
AT1G04900.1		3.85172	5.98337	9.52214	14.7578	17.6249	18.618	5.11169	5.74187	11.5045	13.6077	10.2029	16.4702	3.87006	4.51592	6.40913	8.29731	13.6729	14.5958
AT1G04910.1		7.9912	8.01561	9.95715	10.0548	12.3703	16.8193	6.862	7.32795	9.51889	11.3775	6.64126	14.2364	4.91613	6.7973	7.86543	9.03279	11.9728	14.9476
AT1G04920.1		0.232315	0	0.181805	0	0	0.43112	0.214428	0	0	0	0.20022	0	0.572214	0.193743	0	0	0.223917	0
AT1G04945.3		0.208904	0.622221	3.04081	7.79738	10.5667	12.8321	0.308512	0.75965	1.64963	6.42905	6.04948	10.5769	0.10291	0.278752	0.826865	2.30261	6.4433	11.3094
AT1G04950.1		9.646	10.5969	18.266	24.2383	34.6624	32.5988	7.23411	10.975	16.0092	23.7928	16.9409	30.7908	7.0224	6.74672	11.7696	16.5242	27.8954	36.0886
AT1G04970.1		0.183256	0.496207	0.372873	0.310912	0.172721	0.102024	0.304464	0.412524	0.450208	0.496763	0.221115	0.206184	0	0.213962	0.345403	0.391923	0.282611	0.0918602
AT1G04980.1		35.6088	65.4841	135.172	177.456	203.813	258.37	36.4547	58.2071	124.788	165.117	99.5323	226.684	38.0994	49.6875	61.187	103.244	134.082	199.584
AT1G04990.2		4.9195	3.33016	2.97492	7.16611	8.78159	8.29946	4.54073	1.93604	2.55058	5.17021	4.23987	8.62598	2.75392	3.35677	2.52882	2.94298	6.03486	9.15402
AT1G05000.2		47.9171	33.8283	29.3527	17.7124	11.0804	10.2559	32.7815	34.6342	31.9984	16.5347	5.16406	8.39743	29.0069	24.9008	19.8448	17.9003	13.4879	11.0117
AT1G05010.1		51.2493	32.7271	27.6873	43.0223	17.0083	16.7681	40.4584	30.8226	20.6484	17.7925	9.41338	13.4782	52.7064	44.2443	31.5336	29.0624	23.4102	18.1649
AT1G05030.1		20.7555	18.4265	13.7559	8.87155	6.8868	7.00645	17.6377	17.9052	15.3189	10.3064	3.79264	7.23108	17.6449	18.1203	18.4525	15.8487	9.62527	6.7273
AT1G05055.1		4.18638	4.79378	5.38885	7.96554	9.43405	13.2555	4.22518	3.55682	6.04177	7.51769	4.85567	10.219	4.48116	3.71972	3.6503	5.88946	7.57988	11.3423
AT1G05060.1		2.74957	2.81089	4.9183	5.3419	4.67174	4.11327	3.004	3.20648	3.98795	4.60805	2.46643	3.65276	4.42283	3.0886	3.27867	4.2926	5.35444	4.92238
AT1G05090.1		2.27493	3.4076	4.56443	7.00302	6.59591	8.37608	2.32316	2.47252	4.31055	6.30958	4.56789	7.11853	1.7287	2.4018	2.7141	3.98143	6.43814	8.26954
AT1G05120.1		1.35929	1.55557	2.67911	5.51499	8.89493	11.7286	1.49761	2.35906	2.85341	4.54434	4.20109	10.1979	1.27156	1.12285	1.99386	2.82661	5.56919	10.4213
AT1G05150.1		16.0195	18.7159	19.7509	18.956	21.9657	21.6979	15.4653	17.3121	20.1857	20.0142	11.1346	19.4473	11.2929	15.1179	17.9545	20.7592	22.6801	22.4115
AT1G05160.1		1.68463	0.806018	0.938446	1.3036	1.90082	2.97739	1.92597	1.54304	1.31748	1.49874	0.849671	2.38758	5.02287	2.82096	1.77874	1.95719	2.24947	3.63748
AT1G05170.2		62.5047	46.9632	35.8314	32.6983	35.9416	38.6336	59.2141	42.7383	38.9278	31.2048	18.5019	34.913	44.1431	43.3022	34.2228	29.2892	37.087	41.7775
AT1G05180.1		7.57568	8.83911	14.3589	23.1562	22.2312	28.7387	7.6002	8.80545	13.4024	21.2386	12.3403	24.4026	7.21571	6.97502	9.54213	16.0971	19.3179	27.7802
AT1G05190.1		267.96	420.219	413.311	267.92	128.46	50.5326	234.505	398.534	445.744	286.247	72.9492	51.0245	241.976	364.446	464.663	415.944	242.406	77.2721
AT1G05200.1		5.77753	6.10439	4.72834	4.38352	4.67314	6.34091	6.43864	7.61096	5.15191	4.56662	2.61469	5.26392	10.3043	11.8061	10.1233	7.40735	6.23072	5.52037
AT1G05205.1		4.92565	8.08322	12.3818	18.5708	23.2124	27.284	6.88849	8.14155	13.3582	17.8506	12.0923	23.5112	8.82354	7.84224	6.47061	11.7866	16.257	22.0719
AT1G05230.1		0	0	0	0	0	0	0	0	0	0	0	0.208617	0	0	0	0	0	0.86748
AT1G05260.1		0	0.344275	0	0.409732	0.0608219	1.16267	0.142952	0.134092	0.135888	0	0.0667401	0.311167	0	0.129162	0	0.0636978	0.149278	0.899786
AT1G05270.1		11.8136	13.6716	15.307	17.8693	19.7242	19.3634	10.9367	14.1787	15.4238	18.471	9.48045	17.3679	15.0718	13.1559	14.1666	15.6527	17.8299	19.562
AT1G05280.1		0.263017	0.689922	0.231561	0.278896	0.051645	0.15253	0.424841	0.711624	0.31731	0.209699	0.0566702	0.158531	0.0404898	0.603207	0.402787	0.189304	0.126755	0.082401
AT1G05291.1		0	0	0.234322	0.169333	0.141104	0.166697	0	0	0	0.286469	0	0.288758	0	0	0	0.0985175	0.17316	0.250151
AT1G05300.1		0	0	0	0.539377	0	0	0	0	0	0	0	0	0	0	0	0	0	0
AT1G05310.1		4.62968	4.68061	5.36406	2.94693	1.98342	1.72947	3.60727	5.51802	4.32584	3.06798	1.03639	1.35297	4.36882	4.71344	4.24971	4.74789	3.59305	1.30602
AT1G05350.1		8.80773	10.7027	14.897	19.8698	25.0726	29.1732	8.32989	10.126	15.3294	19.4263	13.4201	27.7509	9.51349	9.75443	10.8858	15.7963	23.2066	29.6446
AT1G05360.1		0.236924	0.320763	0	0	0.186086	0	0.218682	0.205129	0	0	0	0	0	0.197587	0	0	0	0
AT1G05370.1		1.18905	3.07328	5.2166	6.58863	9.73532	14.1423	1.69614	2.18375	4.83699	7.44045	4.34757	11.3222	0.887502	1.53252	1.90157	4.17903	7.88359	13.8773
AT1G05380.1		3.8385	7.31517	10.7852	11.4642	12.7859	12.144	4.63857	6.33976	9.92784	12.094	6.48356	10.5305	3.79703	4.49967	7.6271	11.0699	12.4068	12.1706
AT1G05410.1		3.6282	4.47768	5.85255	6.90934	7.87054	8.6797	4.14619	4.61577	6.47503	6.76931	5.3605	9.22349	2.91808	3.64332	4.53572	5.38008	7.20821	9.011
AT1G05440.1		0.415194	1.65824	2.43692	3.20901	5.08721	5.7017	0.114968	0.862738	1.93074	3.34337	2.89846	5.50558	0.204533	0.415511	0.586922	1.57101	4.28199	5.13369
AT1G05460.1		6.3524	8.67822	13.8775	17.4921	21.3592	23.0428	5.65073	8.70679	14.1276	17.382	11.0158	20.1737	3.73438	5.8899	8.98885	12.7553	18.1834	22.2063
AT1G05470.1		0.640076	2.13033	4.68908	7.12236	11.1299	11.1524	0.508739	1.58556	4.30561	6.80428	5.47052	9.43065	0.372246	0.667255	1.80963	4.70927	7.33473	11.0719
AT1G05490.1		0.73273	0.812426	1.2457	1.79804	2.46078	3.86831	0.59469	0.918781	1.13061	1.8533	1.75296	3.12705	0.544548	0.705896	0.88102	0.8729	2.09438	3.17687
AT1G05500.1		39.8632	38.9275	42.2086	50.3039	52.345	62.5054	40.6271	36.6124	41.2084	47.3691	29.1628	52.3798	28.7213	31.9323	38.3903	46.7265	55.7891	66.4763
AT1G05520.1		20.367	24.5888	37.2339	45.5697	53.8117	69.8216	22.7206	24.7216	34.1894	49.8177	30.2807	60.7169	19.4327	23.2456	28.1081	36.7459	51.6593	64.2265
AT1G05570.1		0.974641	1.2216	3.17607	4.97825	10.5621	14.9069	1.75993	1.55679	2.78055	7.37132	5.44576	11.7381	1.17615	1.57222	2.21055	3.28256	7.09112	10.87
AT1G05577.1		0.0487785	0.0660393	0.0763461	0.0459763	0.114935	0.135782	0.0900456	0	0.128394	0.0388902	0.126119	0.156804	0	0	0.275815	0.0401234	0.0940306	0.122255
AT1G05600.1		0.743214	0.607918	0.775499	1.05078	0.802641	0.862016	0.886071	0.616662	0.760777	0.962896	0.346958	0.871042	0.800892	0.800598	0.933879	0.942483	1.04468	1.24183
AT1G05610.1		2.24748	2.34823	1.7206	1.61181	0.959363	1.99472	1.71367	2.45349	2.91504	1.83083	0.926387	1.92399	1.2636	1.6706	2.16408	2.45153	1.50695	1.67355
AT1G05620.1		8.69387	7.70932	7.0543	6.61051	5.70833	9.58769	6.38212	8.19924	6.20903	6.26671	3.26656	8.11948	16.5417	16.2523	13.3095	9.74012	9.24172	9.50281
AT1G05630.1		0.418871	0.57841	0.7517	0.866111	1.30259	1.58341	0.809711	0.348182	0.59608	0.543349	0.483083	1.28934	0.749458	0.950631	0.803243	1.0884	1.02632	1.49881
AT1G05670.1		1.29805	1.49243	2.0981	2.19722	2.15739	2.40956	1.29716	1.34594	2.23299	2.76689	1.51401	2.18147	0.458495	0.771145	1.40478	2.10947	2.32975	1.91838
AT1G05680.1		0	0	0	0	0	0.448574	0	0	0	0	0	0	0	0	0	0	0	0
AT1G05750.1		2.14635	4.37926	5.72515	6.21163	5.3898	3.98311	2.26012	3.55958	5.67614	6.53166	2.63145	3.83856	1.48921	2.59675	4.61525	5.07273	6.00234	4.49552
AT1G05790.1		5.95905	6.16418	6.23592	6.37812	8.0419	9.74694	5.66388	6.08898	6.96555	7.21299	4.63919	8.93683	5.295	5.45423	5.98725	6.39653	7.49526	8.27015
AT1G05810.1		17.4386	13.2453	11.7966	15.3224	19.2682	19.5267	16.5324	14.3306	12.3442	17.2497	11.0046	19.5729	15.3611	12.4727	9.58197	10.9892	12.1361	17.3346
AT1G05830.1		17.635	21.1862	35.5579	38.7789	40.8172	50.9608	21.2485	20.692	28.0327	37.8148	24.9089	40.6024	11.4944	15.2939	21.5718	30.4024	42.0441	50.137
AT1G05840.1		4.051	4.95732	5.88916	7.02187	8.38969	12.5203	5.0728	4.38815	6.6684	7.54894	6.05786	10.3022	3.77733	3.38664	4.33798	6.39653	6.98078	10.1437
AT1G05850.1		155.597	158.275	142.273	129.956	132.272	154.597	163.183	158.97	155.151	127.412	66.0047	144.29	139.159	161.48	165.368	148.718	136.833	172.15
AT1G05870.1		0.407542	0.827633	1.9136	2.30478	2.72079	4.72687	1.12849	1.58782	2.14546	2.11202	1.22934	2.78394	0.501908	0.339877	0.38407	1.00569	1.96405	4.25598
AT1G05890.2		13.0515	14.4894	13.7423	15.9699	18.2281	19.8729	15.1131	12.8615	14.1164	14.4924	9.85774	17.6595	30.2769	20.186	14.8493	17.4894	16.3766	21.9663
AT1G05900.2		1.36468	1.15475	1.86895	1.60786	2.67964	2.53252	1.57451	0.886155	0.898027	1.36005	0.588075	2.74183	0.420169	1.1381	0.964564	1.12254	0.986516	3.42035
AT1G05910.1		4.90433	6.14114	10.2398	12.8446	18.0114	19.4616	4.79511	6.05875	9.13334	14.4659	10.4584	16.5444	3.24676	4.17089	6.22947	9.02494	14.7417	16.6483
AT1G05940.1		7.0264	8.07443	9.77693	8.3782	8.45718	13.2182	7.65964	7.88886	9.32824	10.4412	5.78301	11.0532	6.30264	6.01022	9.26769	11.4601	10.1962	10.3841
AT1G05960.2		18.9949	19.8921	16.0651	13.8355	13.5454	12.3986	18.2393	19.2748	16.5765	14.0254	8.22721	12.2843	14.7172	19.5194	19.719	15.7577	15.1648	15.0252
AT1G06020.1		0	0	0	0.532571	0	0	0	0	0	0	0	0	0	0	0	0	0	0
AT1G06040.1		172.768	127.813	123.338	111.929	116.046	129.839	162.214	131.369	118.521	114.513	53.7788	123.347	192.657	146.961	147.375	127.4	125.163	142.701
AT1G06060.1		4.67832	4.76169	5.5314	6.73595	7.75772	11.8989	4.50778	5.49155	5.91795	7.36701	4.39448	9.65501	3.98843	3.71498	4.51691	6.61203	7.9215	9.40642
AT1G06070.1		8.81605	14.1258	18.3799	23.7001	23.7567	26.4282	9.49553	11.2812	15.028	21.9077	12.9533	23.5595	5.57357	8.34169	9.89907	15.3339	20.8032	26.121
AT1G06080.1		0	0.0835043	0	0.116271	0.0968878	0.343382	0	0	0	0.0983504	0	0	0	0	0	0.202938	0.118898	2.20558
AT1G06090.1		0	0.138411	0	0	0	0.379445	0	0	0	0	0	0	0	0	0	0	0	0.170822
AT1G06110.1		10.8554	12.1512	12.9094	12.3384	12.6777	14.648	8.93907	11.0879	13.2596	11.8509	6.87922	12.3162	8.69422	10.0294	10.6648	12.8687	13.1301	14.7003
AT1G06130.1		2.38794	2.75178	2.31622	2.01736	1.36146	2.7286	1.72318	3.74569	2.11503	1.99702	1.36083	2.04568	0.389718	1.55396	1.24236	1.9494	2.01893	2.27298
AT1G06150.1		0.386523	0.523298	1.12928	1.43299	1.07267	1.00421	0.166489	0.423891	1.2661	1.52029	0.732873	1.15969	0.126939	0.236389	0.679954	0.953817	1.41569	1.07639
AT1G06180.1		0.435802	0.24584	0.0568416	0.0684611	0	0	0.134083	0.188658	0.573557	0	0	0	0	0	0.136901	0	0	0
AT1G06190.1		40.2267	79.4563	121.913	140.408	109.385	67.461	38.0675	74.0924	130.368	143.48	58.1715	63.6697	56.2683	69.1085	97.1689	138.451	139.418	94.1708
AT1G06200.1		0.284696	0.495565	0.700221	1.15004	1.02221	0.792491	0.300316	0.528192	0.713691	0.972785	0.49073	0.817132	0.200353	0.644447	0.919884	0.903268	1.33283	1.80085
AT1G06210.1		30.4401	28.4026	23.3006	19.0168	21.9699	28.5355	26.6861	23.5058	22.0333	17.9912	10.9396	23.6447	24.7511	23.4584	22.5213	19.6895	18.2382	25.5946
AT1G06220.2		7.59586	14.329	31.877	46.5028	54.1179	57.0691	7.85832	12.0777	28.3324	43.9135	28.063	47.982	6.00739	9.42701	16.7594	32.6173	50.6245	57.3238
AT1G06230.1		8.88298	8.51865	7.31121	5.91862	4.952	5.21067	6.95034	8.57488	5.68866	5.31168	3.5199	4.20535	1.91761	2.74612	2.93479	3.44344	5.24047	4.86219
AT1G06240.1		5.80338	5.41246	6.75812	5.96769	5.84424	6.90422	4.43597	4.50294	5.81503	8.13576	4.20413	7.44736	5.81769	4.76021	4.65466	6.50565	6.87668	7.47594
AT1G06290.1		27.5907	28.1173	29.693	30.513	35.9537	45.2336	27.9282	28.1182	31.4466	30.4571	19.6689	42.1289	36.0153	32.0589	32.6403	35.4626	36.9851	51.9833
AT1G06310.1		0.748864	0.476206	0.479492	0.620288	0.463411	0.631687	0.502695	0.530481	0.338481	0.524685	0.215136	0.419455	0.64279	0.548829	0.662962	0.709319	0.743668	0.720427
AT1G06330.1		6.90833	4.1042	3.43193	2.32819	1.16197	1.25015	5.57175	5.30648	3.66231	2.46433	0.762741	0.976625	4.19704	4.96819	5.16603	4.68293	2.55905	1.23597
AT1G06410.1		52.3992	45.3499	39.1033	43.8162	48.3807	53.6495	51.9676	44.3118	39.7057	40.5878	25.912	47.4699	64.286	54.1925	43.3006	42.3741	46.4883	49.4485
AT1G06440.1		2.10228	4.12699	5.79935	5.67209	4.99484	5.31557	2.13446	3.41279	5.60279	5.97115	3.51046	4.79398	1.55344	2.41071	4.55677	5.40394	6.99071	6.03742
AT1G06460.1		4.95837	2.97584	1.2801	0.843162	0.542007	0.569167	4.08119	3.07587	1.77158	0.896606	0.396498	0.451885	3.21062	2.85622	2.43274	0.882989	0.640503	0.597878
AT1G06470.1		1.76384	1.9849	3.20231	4.236	5.13069	8.41028	2.2381	1.79909	2.99672	4.95772	4.22128	6.35096	1.01174	1.63935	1.73057	2.52412	5.34292	6.54749
AT1G06490.1		18.4668	41.7105	30.2898	32.2236	35.0566	39.6131	18.4089	45.5579	36.7837	32.7102	18.3731	34.5277	9.04184	21.096	40.2661	27.7287	31.6316	35.6205
AT1G06510.1		5.11522	5.09702	5.66835	5.93993	2.31415	2.84779	5.55234	6.27111	6.28332	5.12231	2.36298	3.32158	4.63654	5.085	6.40178	6.86679	4.85144	3.35041
AT1G06515.1		1.05053	0.978585	1.53278	1.65029	0.962627	3.5015	0.915772	1.11771	1.7185	1.20982	1.10659	2.44457	0.143753	0.243363	0.495011	1.00814	2.56959	2.14538
AT1G06520.1		0.743355	1.32662	1.08414	0.127391	0.291924	1.81841	0.498996	1.0239	0.741156	0.242453	0.0582417	1.03187	0.374514	0.563577	0.859755	0.833803	0.227972	0.64926
AT1G06550.1		9.55475	13.1828	20.426	30.8786	37.5163	46.6417	9.1269	12.8981	22.3807	29.2212	21.3101	42.1615	7.5167	11.5825	12.895	22.4158	34.6842	46.2412
AT1G06570.1		29.3699	26.626	24.231	17.0064	19.0093	25.8568	22.2543	21.0754	18.8166	17.2296	9.05029	18.6343	46.8454	28.3643	27.5456	23.6969	20.7899	25.7028
AT1G06590.1		0.748182	0.949626	3.16176	7.58091	9.76952	12.4092	0.742369	0.906884	2.69146	7.18796	5.83562	12.0556	0.483747	0.608361	1.00475	3.20021	9.35675	12.0637
AT1G06620.1		20.6814	17.0709	12.2585	7.05539	7.1321	5.59706	21.7294	16.9548	11.0054	7.91825	2.17135	5.59501	21.9475	18.3989	19.0863	12.7812	7.03704	6.01496
AT1G06650.2		0.185997	0.0629534	0.145557	0.262968	0.146086	0.172582	0.257514	0.0805177	0.163193	0.370729	0.0801504	0.44843	0.343596	0.232673	0.0876421	0.152994	0.0896367	0.15539
AT1G06660.1		0.0441278	0.716915	8.84057	20.2973	23.5335	22.3152	0.162921	0.458469	6.65943	18.5059	13.5392	20.0368	0.108691	0.331211	0.956484	9.72782	20.8836	26.2857
AT1G06670.1		0.116101	0.275073	0.340718	0.164147	0.31916	0.43091	0.160743	0.27643	0.382	0.347119	0.3252	0.419872	0	0.145237	0.246182	0.214875	0.475593	0.436481
AT1G06680.1		3855.93	2967.85	1952.93	1137.86	657.599	443.741	3513.31	3049.57	2041.07	1213.24	369.023	422.789	3585.62	3345.92	2810.98	1866.53	1041.73	581.682
AT1G06690.1		104.963	81.4545	53.3818	26.585	16.0837	11.0692	101.369	78.7178	57.3396	32.0125	8.94124	9.23944	130.337	97.6294	84.9823	57.8883	29.3519	13.6798
AT1G06710.1		1.02694	1.22344	1.69884	2.95417	3.07614	3.66941	0.934088	1.56479	1.67829	2.84315	2.28879	3.42535	0.77675	0.764485	1.36934	1.73022	2.82185	2.90727
AT1G06720.1		0.772242	2.47027	7.83273	16.8269	22.2873	26.7511	1.5793	2.47777	7.82519	16.4789	12.4629	21.7215	0.801869	1.12389	2.02633	7.2614	16.0833	19.4055
AT1G06730.1		6.94978	9.74262	16.2965	21.0689	23.164	16.391	6.36803	10.7652	17.3951	20.4208	12.6763	15.1612	4.76191	6.68109	9.28839	13.751	19.4989	18.6747
AT1G06750.2		0.310063	0.338605	0.361197	0.210829	0	0	0.359374	0.0625059	0.60571	0.278029	0	0.152809	0.37312	0	0.142759	0.373815	0.292017	0.219168
AT1G06760.1		26.7228	35.853	147.896	304.294	355.484	281.015	19.11	29.8065	111.529	292.903	167.441	259.644	15.714	23.6914	57.6275	160.997	318.828	293.85
AT1G06780.2		3.40121	3.70187	3.43007	2.75188	3.23601	5.74779	3.33771	3.81724	2.70447	2.56116	2.11708	5.41605	2.0578	2.47493	3.70114	2.76124	2.85338	4.56887
AT1G06820.1		11.0831	9.27395	10.6347	8.5358	6.72829	10.313	15.5512	15.1708	12.3528	11.7621	3.09022	4.76451	15.1797	11.0171	14.8906	10.6497	11.0376	9.14931
AT1G06840.1		7.75791	6.26651	4.77729	4.29508	4.27289	7.39625	6.48338	6.64135	5.00753	4.97108	3.34228	6.01147	4.64237	4.73686	4.80462	4.65676	4.78813	5.0645
AT1G06870.1		2.83491	3.54731	4.10094	4.21051	4.7231	4.54351	3.17168	3.19823	4.0702	4.24647	2.44326	5.17791	5.71309	5.58817	3.88601	3.53316	4.63686	4.44973
AT1G06890.1		11.6025	12.2452	14.7942	22.3619	29.7426	35.7782	13.6499	11.2437	16.4918	21.4651	14.2216	32.1072	12.4304	13.6492	12.4609	16.421	22.0176	33.4593
AT1G06900.1		7.76842	10.6666	14.3755	15.6515	16.8391	24.1269	8.36012	9.64827	14.2124	17.2015	10.8176	23.1516	7.16495	9.03895	11.557	12.8777	17.264	20.533
AT1G06950.1		79.8803	119.272	133.177	97.5995	67.678	46.7065	82.8998	111.986	134.505	108.956	33.0622	40.0724	76.3035	95.5892	130.406	131.681	99.1079	54.3907
AT1G07010.3		29.7148	23.4298	17.8966	12.8532	8.38569	5.34492	26.4593	23.4375	19.4664	13.6066	5.16448	5.55232	28.2086	25.0975	21.6598	18.8537	12.4802	6.9736
AT1G07040.1		7.56038	3.06627	1.63643	0.816172	0.204033	0.682945	5.73837	2.73542	0.999998	0.483265	0.298515	0.707181	12.173	4.65785	4.07911	1.67383	1.29365	0.90428
AT1G07050.1		70.4813	78.1642	62.0167	24.8449	7.03113	4.01739	58.2197	72.505	60.8958	28.007	4.45087	4.25676	50.2631	53.3931	68.2711	50.2886	21.3248	7.11275
AT1G07080.1		117.442	70.0011	47.9233	35.1081	22.7941	27.5183	103.9	62.3029	51.3201	31.9899	16.3363	25.4316	76.512	62.0857	53.3341	43.8824	30.0982	26.9186
AT1G07090.1		0.0917126	0.427262	1.86608	5.54002	8.40138	13.5227	0.318646	0.476428	1.66138	4.85825	3.88272	12.8617	0.112949	0.597647	0.920167	3.44985	7.28626	15.1806
AT1G07110.1		101.858	89.5289	71.8897	42.3476	27.9473	28.551	94.3912	91.1872	81.8943	55.0707	16.8099	21.8522	103.782	95.7101	108.881	94.4574	53.1706	30.7609
AT1G07120.1		4.84391	3.30383	3.04408	1.59106	0.461155	0.374547	3.69193	3.52665	2.86555	1.66767	0.347893	0.471857	3.75105	3.12157	3.94244	2.62609	2.15756	0.490523
AT1G07140.1		109.186	138.46	214.123	245.871	268.411	335.128	107.979	133.085	181.632	244.414	156.037	272.423	101.534	110.611	138.03	181.77	245.943	302.054
AT1G07180.1		28.6768	29.9903	22.7772	13.364	7.00071	4.79749	26.9116	30.3663	21.8897	14.5808	4.22303	4.84001	30.3452	34.2962	35.7431	26.7895	15.3819	6.63588
AT1G07210.1		8.50926	9.93216	14.0034	18.0542	17.0247	18.5854	8.50052	10.4294	14.5633	17.7285	11.1062	17.5887	9.87581	8.84867	9.99921	13.6243	18.7997	20.3324
AT1G07220.1		13.0804	11.1307	11.6549	12.9907	13.9438	15.8595	12.8969	10.7917	11.4566	10.9492	7.39139	14.7348	8.18472	10.2392	10.9953	10.8527	15.9566	17.4616
AT1G07270.1		0.397777	1.26682	6.95155	21.0354	30.3404	28.237	0.237424	0.936751	5.83146	22.2549	17.2421	24.2081	0.178317	0.205452	0.643514	3.09985	15.0223	21.4353
AT1G07280.1		0	0	0	0.528404	0	0	0	0	0	0	0	0	0	0	0	0	0	0
AT1G07290.1		0	0	0.0537673	0.194275	0.269814	0.0637502	0	0	0	0.0547775	0.118427	0.0552152	0	0	0.129496	0	0.331109	0.0573994
AT1G07310.1		14.0977	10.8251	13.6672	16.8081	22.0214	25.6739	14.9058	12.7979	13.7539	18.6632	10.6087	21.687	23.063	14.3892	15.8636	17.4809	18.4555	24.9181
AT1G07320.1		422.453	671.433	633.412	377.967	182.475	92.2528	446.973	675.363	641.129	443.284	89.7473	82.971	406.451	576.377	727.802	664.883	350.863	123.956
AT1G07350.1		47.3279	34.1433	21.4294	11.0979	6.29833	4.7517	32.1758	23.9166	14.5358	7.58169	2.47452	3.10984	42.0767	31.247	14.1651	4.75674	3.99123	2.47182
AT1G07360.1		4.53455	5.28649	9.46305	14.7217	14.8398	11.4538	4.18541	6.76145	6.631	10.4442	9.98735	13.6884	3.72301	3.99177	8.30936	8.91043	8.25565	9.89183
AT1G07370.1		2.90958	5.71636	35.6605	115.68	180.566	170.336	2.85688	4.93323	28.5728	91.6173	89.1478	148.752	4.17577	3.82296	4.38071	29.4019	106.602	168.531
AT1G07380.1		17.1104	19.6734	21.3078	22.6381	23.6178	24.2708	16.7902	19.4722	21.0788	22.4248	12.1884	22.7687	17.0069	20.4156	23.3746	23.2029	25.1716	25.7782
AT1G07400.1		0.932889	1.53365	1.35583	1.50737	1.25608	1.36024	0.246018	1.03846	0.818514	0.850029	1.03373	1.71364	11.1607	8.66915	3.01426	0.657736	0.770715	1.00206
AT1G07410.1		9.42876	11.6989	14.9104	19.1291	21.3348	29.5126	11.0535	14.2762	16.7226	18.381	12.7074	23.9232	8.52677	10.062	12.1276	16.137	21.8938	26.4849
AT1G07420.1		10.9454	15.4067	21.5958	26.2141	32.6087	57.7356	9.36136	16.1147	20.0301	27.5908	17.2585	55.1616	9.16348	11.7679	15.7571	20.0515	26.3436	42.6257
AT1G07430.1		1.68366	0.821212	0.587949	0.685509	0.735449	1.30728	1.40321	1.05207	0.607689	0.513919	0.275901	0.964231	2.60985	2.26652	1.98455	1.50835	1.7022	2.17023
AT1G07510.1		8.25747	8.58503	11.7231	17.9817	20.0658	21.9965	7.53671	9.61109	13.2205	16.2348	10.6164	19.7656	8.49208	7.66682	9.01649	12.0716	19.916	21.2442
AT1G07530.1		19.4453	15.9954	15.2658	11.606	11.8842	18.6266	17.3288	14.2816	10.9974	10.2104	6.19554	17.079	14.0417	12.943	10.9586	9.6208	10.1133	16.1155
AT1G07540.1		0.161489	0.2036	0.0541621	0.0652338	0.054359	0.300482	0.0638809	0.0998694	0.324618	0.128752	0.219451	0.111241	0.513528	0.308551	0.130447	0.323307	0.289897	0.463285
AT1G07570.3		0.843198	0.636647	0.203037	0.122271	0.0764156	0.120367	0.778276	0.701961	0.426819	0.0775692	0.111801	0.052126	1.07838	1.13594	0.672383	0.480173	0.250067	0.13547
AT1G07590.1		0.785222	1.55503	3.22894	4.61572	4.36212	5.17393	0.776533	1.85344	3.53686	4.78844	2.6828	3.83232	0.798791	1.44518	2.75839	5.28067	6.35417	4.79406
AT1G07615.1		1.26834	2.21974	6.05231	9.41805	11.8571	11.2807	1.25635	2.7855	6.56847	9.61898	5.83886	10.4665	1.60012	1.44474	2.79873	5.31824	9.42216	11.475
AT1G07630.1		3.74055	1.16866	1.12588	0.406808	0.33899	0.533965	2.12464	1.37016	0.883601	0.229405	0.123992	0.231239	1.59462	1.07983	1.35581	0.946718	0.277334	0.360579
AT1G07640.3		2.92209	3.72919	5.05114	6.73208	6.3837	7.11616	3.61857	3.40344	4.70852	5.95992	3.13635	6.23223	2.02082	3.03225	3.39752	4.50428	6.07262	7.65997
AT1G07645.1		0.3613	0.305719	0.141373	0.255409	0.496605	0.167622	0.500223	0.23461	0.317004	0.0720145	0.0778466	0.21777	1.1124	0.602627	0.851229	0.074298	0.435301	0.603692
AT1G07650.2		8.14545	9.38293	8.2315	6.37254	5.96493	5.98121	8.10536	8.23866	7.62432	7.00562	2.88606	5.10489	10.7355	13.0059	13.4983	8.77385	7.80196	5.85447
AT1G07670.1		69.8085	101.032	134.084	147.981	171.924	197.929	65.1857	89.6623	124.981	157.871	95.5373	176.442	48.7126	73.7386	102.67	129.134	161.924	196.772
AT1G07705.2		20.6997	21.2061	26.4473	32.5336	38.4098	45.6911	18.8575	18.3946	26.9202	33.9533	20.8148	37.4877	16.3812	16.8335	21.9268	29.7324	37.6805	43.4303
AT1G07710.1		9.48834	5.6211	3.3036	2.89265	3.27081	3.18873	8.12835	6.11122	4.07977	2.31305	1.5778	3.24365	9.15387	7.32965	5.70989	3.56655	3.05073	5.0176
AT1G07720.1		0	0	0	0.684195	0	0	0	0	0	0	0	0	0	0	0	0	0	0
AT1G07730.2		0.120616	0	0	0	0	0.335751	0	0	0.105828	0.19233	0.103953	0.193867	0	0	0	0.0992141	0	0.302304
AT1G07740.1		0.351895	0.984596	1.85427	2.5871	3.18766	3.59168	0.519682	0.690586	1.89368	2.71208	1.67815	2.71489	0.346701	0.528245	1.37073	1.60166	2.91691	3.50827
AT1G07745.1		1.82512	2.73384	4.10258	4.86802	4.31574	6.03533	1.75629	3.05952	4.17376	5.21683	3.38024	5.1961	1.14778	1.39256	2.37873	3.1463	5.03417	5.04478
AT1G07790.1		17.4364	81.7163	805.849	2376.63	3375.98	2716.84	16.3366	59.5522	566.067	1984.68	1603.11	2327.83	15.5497	24.7892	86.2185	775.176	2200.24	2658.32
AT1G07810.1		14.2058	19.7171	27.1044	27.4261	35.4274	47.4858	13.9746	18.3886	23.8659	33.5926	22.4047	34.1274	6.5122	13.2987	22.0904	27.604	34.6867	37.375
AT1G07850.1		0.605432	0.59899	1.4214	1.44858	2.3776	4.06201	0.773746	0.443538	1.26672	1.59662	1.24427	2.43278	0.401487	0.427233	0.74612	1.68556	2.46885	3.46281
AT1G07870.2		5.09972	3.35822	3.28506	3.368	3.59673	5.02163	4.80313	3.57431	4.0179	3.04252	2.21254	4.57237	6.36601	6.62543	4.60984	4.1663	3.97912	6.34732
AT1G07880.2		1.35847	2.94269	10.9235	25.0325	30.729	34.6007	1.03445	2.82279	9.41617	22.9073	18.4401	32.5339	1.08747	1.30286	2.27241	11.0905	26.2528	34.9274
AT1G07890.3		406.804	476.341	672.675	774.135	766.881	937.97	365.646	442.216	597.588	783.406	424.916	778.516	479.437	461.244	439.683	591.037	707.127	839.828
AT1G07900.1		0.0820122	0	0.385086	0.618407	0.386486	0.760974	0	0.071006	0.215872	0.392321	0.282728	0.593184	0.101002	0	0	0.404761	0.474286	0.4111
AT1G07910.1		8.23129	10.1522	13.8664	15.7969	16.3652	18.5989	7.09954	10.0652	13.1006	15.5333	8.75655	15.2501	6.56853	7.75645	9.4504	13.1702	14.519	15.1905
AT1G07960.2		3.1033	6.16516	9.60874	14.5616	14.9954	21.158	4.48336	5.66572	8.64203	13.9847	9.88432	20.006	4.40346	5.34491	5.65841	9.71121	13.33	19.2193
AT1G07970.1		2.47699	4.55571	8.5767	14.2064	19.7119	20.0997	2.24314	4.47124	7.66809	13.47	10.8552	17.5026	2.33107	3.15707	4.33833	8.97645	15.2032	20.2449
AT1G07990.1		42.8997	47.0276	53.3279	58.1787	60.3134	72.2968	39.5967	46.3375	53.6422	64.0206	42.214	66.2898	30.3257	34.6814	46.7033	52.8731	67.4123	68.7773
AT1G08010.1		0.187163	0.886873	2.19704	2.69026	2.49904	3.7772	0.129564	1.21534	2.09375	2.35024	1.49208	3.3091	0.057625	0.741417	2.20479	3.34848	3.42755	3.83092
AT1G08030.1		1.28921	1.86178	2.1075	3.45643	4.11782	6.27358	1.56016	1.86033	2.33771	3.19781	1.95061	5.22645	1.76414	1.21852	1.94394	2.4037	3.83829	5.19385
AT1G08040.1		14.536	13.7163	16.6852	21.3391	30.3113	38.5524	14.8908	15.5144	19.4322	22.7561	18.6004	38.1419	11.9241	13.629	14.4208	18.1652	25.2998	37.446
AT1G08060.1		0.199428	0.192855	0.341863	0.465453	0.454989	0.599193	0.236665	0.172664	0.241636	0.545143	0.294646	0.381597	0.116955	0.174236	0.357984	0.312461	0.540044	0.491898
AT1G08070.1		4.184	4.038	4.11097	3.53679	2.76041	2.98191	3.7544	3.79854	4.42919	3.64826	2.05967	3.02683	1.83388	3.57047	3.97425	3.88219	3.29002	3.1671
AT1G08080.1		2.52773	3.25108	5.93444	9.33947	17.0739	15.0107	1.67984	2.93259	5.01227	6.24746	5.66415	13.8949	1.43199	2.31885	4.47843	4.94852	7.84507	14.6135
AT1G08090.1		0.249763	0.108188	1.23239	2.81052	6.18727	6.03924	0.406475	0.0534012	0.461628	1.52577	2.41176	5.24391	0.667822	0.144604	0	0.285253	2.13977	2.56682
AT1G08110.4		87.5351	72.5714	60.3317	50.9831	35.6436	46.5216	85.3134	75.9796	68.6108	51.8032	22.6359	44.7641	86.7892	86.0401	72.9885	61.668	47.7645	50.5575
AT1G08125.2		7.43746	8.88013	10.5572	11.7899	16.4175	16.4788	6.23292	8.00197	10.9009	12.7266	6.70755	13.8665	5.96637	7.47815	8.2093	11.9154	13.1405	16.4745
AT1G08130.1		12.9752	16.8645	33.5827	61.4299	70.2247	67.9297	14.2726	18.3474	29.0481	58.5653	41.4845	57.209	10.0424	13.2312	16.3226	30.3219	59.2375	68.8562
AT1G08190.1		6.33195	9.34166	12.7661	13.5168	16.8147	22.7315	7.58154	8.71564	12.0228	16.7756	11.1414	18.3099	5.66274	6.9568	9.548	11.9086	13.4806	17.0836
AT1G08200.1		332.582	373.834	376.217	380.687	415.407	546.953	339.339	354.127	381.745	375.393	225.712	494.421	331.945	379.066	405.923	408.353	412.558	568.572
AT1G08220.1		1.25036	3.38564	3.42478	5.89268	4.17378	4.93079	2.01966	2.70641	3.2912	7.47669	3.50228	7.03401	2.6948	2.60691	2.94587	4.88539	6.32713	4.70074
AT1G08230.2		0.815337	0.551927	1.18912	1.08288	1.7174	4.81431	1.36829	0.545482	0.780408	1.44785	1.08599	4.16976	1.55183	0.834503	0.908083	1.61569	1.96466	3.99412
AT1G08250.1		13.7908	14.2279	18.5954	20.4391	21.6038	20.3415	17.3451	18.1745	16.5794	20.4843	10.2826	19.6288	21.3854	19.0706	16.9179	18.6344	24.3065	25.8935
AT1G08260.1		0.132164	0.782824	6.03764	13.7204	26.0696	26.2144	0.39646	0.429101	4.4101	15.1982	12.1932	23.0085	0.0406915	0.37716	0.965275	4.55065	17.2111	19.1605
AT1G08280.1		1.1976	1.66093	1.94302	1.78957	1.62889	2.24956	1.375	1.745	2.05029	1.95623	1.03215	2.06576	1.25907	1.46161	1.51401	2.37866	1.74555	1.92785
AT1G08290.1		0.550005	0.987277	1.47425	2.3721	3.36228	10.4323	0.869912	1.48507	0.975822	2.58715	2.26524	7.44022	0.995978	0.944344	1.312	1.80076	2.25073	4.581
AT1G08315.1		4.01886	3.31676	3.27433	3.11342	3.76187	3.98443	3.9381	2.90755	2.53592	2.83108	1.803	3.47311	3.39002	2.52518	2.72381	2.468	2.49396	3.51851
AT1G08320.1		0.802127	0.0740221	0.339509	0.577606	1.15707	1.34298	0.450895	0.426036	0.335801	0.433069	0.553021	1.13083	0.386238	0.249515	0.140979	0	0.903413	0.843767
AT1G08340.1		3.81852	4.05256	4.93829	4.17869	4.19374	5.31469	2.89727	3.194	4.88358	4.17965	2.90053	4.68117	3.74622	4.64186	4.60499	5.72296	4.86574	5.32595
AT1G08350.2		0.593273	0.675427	1.28733	1.70299	2.68993	5.52988	0.821392	0.583699	1.325	2.36503	1.92904	5.78645	0.398534	0.539751	0.584518	1.59711	2.28731	4.39323
AT1G08360.1		396.621	943.86	1676.89	2304.43	2462.66	2159.99	530.835	964.751	1644.76	2109.25	1256.16	2020.66	486.027	670.168	1037.85	1584.91	2119.6	2148.12
AT1G08370.1		34.4764	32.3867	32.9574	35.9064	35.392	41.6796	34.1095	32.7627	38.6182	36.0356	19.1497	33.1114	36.3121	32.3068	35.5031	32.6475	34.8667	38.9953
AT1G08380.1		1173.66	851.114	573.806	297.592	142.74	88.1848	1017.43	848.063	541.806	331.025	85.0373	80.5711	987.019	985.879	822.944	566.418	291.262	125.782
AT1G08410.1		15.8779	18.2191	21.8617	25.8092	31.8974	29.8894	16.5907	18.3135	22.9049	24.807	13.7747	26.0574	19.2798	17.1488	18.6114	22.1553	26.6569	31.4781
AT1G08450.1		18.6115	23.1001	33.0673	54.8631	62.4739	66.5965	18.2024	20.869	36.3948	54.4819	34.627	69.5197	14.4292	17.3702	20.849	34.626	49.4047	66.6424
AT1G08465.1		11.5652	11.7956	17.9714	34.2	51.3313	61.358	9.90554	9.28147	17.9561	28.8858	26.3826	51.217	8.13311	7.83112	11.9066	19.0068	35.931	57.3597
AT1G08470.1		22.6209	30.8413	42.5069	67.6091	79.7658	100.644	23.4852	29.3931	39.3721	57.0864	40.8634	88.4682	17.5476	28.7109	34.5688	51.0282	69.9554	105.323
AT1G08480.1		22.9884	22.82	34.3277	44.0247	56.9742	76.3525	23.6927	25.7407	33.1415	40.4776	29.5438	60.9077	31.4126	23.9815	27.9417	34.5447	47.8382	78.6545
AT1G08490.1		65.2843	81.1767	76.4125	54.439	33.1064	23.9786	60.8507	82.3032	83.2624	59.3957	19.138	20.9396	54.7689	74.1655	86.5508	80.6859	52.3394	28.4014
AT1G08510.1		91.8144	82.9955	69.1217	62.1406	69.3368	97.5045	94.6265	86.7767	71.9172	61.7232	37.2986	83.7165	77.7095	87.6366	82.8882	64.7381	59.5768	76.2311
AT1G08520.1		189.471	222.293	195.905	133.866	81.7574	55.3266	182.098	211.967	218.921	157.187	45.075	48.6168	167.065	207.05	235.594	211.238	151.131	72.2136
AT1G08530.1		24.0377	29.3807	34.6569	34.1565	34.4159	35.5517	23.5766	26.8351	35.1662	37.6674	17.9874	28.8726	25.1279	23.0775	27.1056	36.4275	37.8808	37.8221
AT1G08540.1		41.2769	48.4186	49.0074	30.1307	16.4917	10.59	35.5051	42.5678	45.177	34.4988	8.97484	9.04377	35.674	39.6177	48.4034	47.9428	33.5483	16.164
AT1G08550.1		150.183	126.53	95.1975	55.4791	29.7142	25.0269	135.161	117.966	106.392	62.5748	21.1438	23.1738	104.077	108.555	124.174	102.05	65.357	33.4264
AT1G08560.1		0	0	0	0	0	0.461658	0	0	0	0	0	0	0	0	0	0	0	0
AT1G08570.1		155.014	149.862	152.001	115.994	64.0904	42.585	106.919	128.696	141.734	97.2492	39.6297	42.9186	168.749	101.531	70.1602	66.8882	71.9039	52.966
AT1G08580.1		6.297	18.6819	43.4994	73.4214	82.3082	85.4067	11.9831	17.5673	43.0402	68.9852	44.8905	77.7208	10.6273	12.2535	21.2464	44.9545	76.5042	88.784
AT1G08590.1		0.245699	0.225722	0.302153	0.545878	1.18544	3.87564	0.307775	0.288699	0.415753	0.531705	0.605016	4.13249	0.561954	0.307358	0.545792	0.591873	0.91344	3.70948
AT1G08600.3		4.7704	5.99352	8.08212	10.2404	12.7214	13.9627	4.94484	6.10881	7.25346	10.0759	6.94196	12.4747	3.73723	4.80111	6.28449	8.15606	11.182	13.1769
AT1G08620.1		9.69805	11.3326	11.3627	10.1866	10.7516	14.0588	9.56347	11.1782	12.6834	11.1012	6.85465	12.2555	7.74067	8.83814	11.7027	12.3632	12.6592	11.8385
AT1G08630.1		13.866	14.9516	13.1535	8.66124	11.7142	17.3123	12.8502	14.4709	14.1907	10.9756	5.43211	15.4042	23.663	24.4089	21.4275	20.8109	12.6273	14.681
AT1G08660.1		6.84134	7.89608	9.495	12.4295	14.7526	20.7153	5.79583	7.43685	9.72467	11.0827	7.8073	17.4142	4.11789	5.07344	6.02721	8.1137	12.6251	18.0776
AT1G08710.2		8.62787	8.05985	9.82416	9.43339	9.31775	11.2479	8.48121	8.17965	10.1439	8.56416	6.0231	8.49392	9.56309	6.54779	8.29357	8.72927	9.31392	8.64973
AT1G08720.1		4.18492	4.66326	4.29619	4.19549	5.11331	5.23955	4.40691	3.8597	3.98762	4.46082	2.41884	4.89047	4.23515	3.87668	4.6275	3.51514	4.4163	5.15881
AT1G08730.1		12.1746	13.0606	15.4063	12.5516	13.6047	16.0791	13.103	12.5697	13.5164	14.8607	9.00476	15.8241	8.36078	10.1705	13.7767	14.5583	13.7173	13.9999
AT1G08750.1		9.4428	8.98633	14.9528	23.2192	27.3555	39.2205	8.77324	10.5096	16.0379	23.2044	17.8533	34.7323	8.28765	8.80268	12.0339	15.808	27.3344	35.4812
AT1G08760.1		10.2955	8.7843	7.82927	8.0001	9.00089	11.0883	10.0261	8.60877	8.99295	8.68482	5.44011	9.18516	8.16995	6.97625	7.46462	6.99425	7.98891	8.63974
AT1G08800.1		0.720125	0.332369	0.358626	0.555346	0.205674	0.728933	0.725104	0.566803	0.402077	0.469753	0.197476	0.762872	0.36281	0.409474	0.462716	0.511573	0.378597	0.492238
AT1G08810.1		6.61546	8.35176	7.06266	4.84919	2.49347	3.42588	7.47077	8.01279	6.58261	4.13051	1.48771	2.98167	6.00173	7.75666	7.09115	5.84743	4.08836	2.12981
AT1G08820.1		9.43314	8.95539	6.66197	7.04793	5.96336	8.85956	7.53885	7.5696	9.9925	7.06228	4.65984	6.74891	4.25026	7.67507	7.58889	7.28622	8.75952	9.5147
AT1G08830.1		0.146156	0.365887	0.571895	2.89842	0.918358	1.39915	0.0674516	0.506168	0.577068	0.990486	0.440876	0.998401	0.179999	0.24378	0.344346	0.901671	0.63393	0.74715
AT1G08840.2		0.179917	0.318532	3.11925	9.96619	14.7834	14.2029	0.15329	0.287579	2.3436	8.7722	7.69344	13.1912	0.221577	0.196213	0.469537	2.34512	9.92461	12.5452
AT1G08860.1		2.93332	4.17981	4.99093	6.50274	7.28803	9.03933	2.60163	3.91084	5.09403	6.79874	4.17525	7.46287	2.79543	2.61383	4.18585	4.25108	6.40177	8.26668
AT1G08880.1		9.05867	44.4112	419.225	1338.44	2032.27	1609.88	9.248	28.6388	277.459	1103.15	845.071	1411.22	9.6349	14.8804	42.9434	372.34	1290.77	1677
AT1G08940.1		0.675003	0.742659	1.08349	0.475233	0.579188	1.053	0.704904	0.801982	1.02599	0.940156	0.557698	1.09946	0.930416	0.73551	0.62685	0.901095	0.892809	0.893246
AT1G08960.1		4.36577	5.39147	5.17102	8.00752	10.287	11.4411	4.79199	4.13743	3.46817	6.91446	5.18634	8.77141	3.92351	3.98533	2.77995	4.94992	5.68644	9.36484
AT1G08970.4		20.329	25.766	41.3639	56.0328	80.8059	95.4157	21.7497	24.3712	34.0749	50.017	41.6709	80.7594	21.6122	21.1218	27.3921	36.8121	63.216	93.287
AT1G08980.1		20.6318	33.278	40.1295	32.8268	23.446	21.6625	18.4783	31.3708	41.8477	33.4752	12.5957	19.7518	22.2349	28.8893	42.3391	43.7252	34.8018	25.701
AT1G09000.1		0.479365	0.762567	1.72565	4.31495	7.07829	8.20642	0.464579	0.601798	1.59826	3.72634	4.33797	7.70486	0.295181	0.279843	0.361405	1.93211	5.08241	7.84946
AT1G09010.1		6.67134	10.0578	13.3766	14.7633	14.5665	17.6474	7.45709	10.0436	13.5336	16.4001	9.48633	15.9992	4.88939	6.63859	9.92918	14.1289	17.3366	16.8021
AT1G09020.1		20.3867	21.9122	22.2916	25.3567	21.6863	30.7357	20.2077	22.6218	23.4436	27.1753	16.1619	27.7382	17.2414	20.1987	23.4509	24.9775	24.3629	28.887
AT1G09060.3		7.41548	9.46112	13.2239	18.5208	22.7525	25.9737	7.14804	8.9268	13.1415	18.5533	12.6661	21.9183	5.35614	7.13451	10.2038	14.5866	20.2841	25.2114
AT1G09070.1		21.6372	17.0228	7.72694	2.25391	0.757327	0.357874	9.32705	8.54861	3.5194	1.44527	0.365648	0.40295	13.8224	11.7404	13.6304	5.77403	2.60224	0.676668
AT1G09130.3		209.633	233.334	224.21	160.53	113.351	69.5166	200.223	226.364	224.855	172.871	54.5931	61.0675	237.921	236.806	248.37	236.773	165.41	90.154
AT1G09140.1		0	0	0	0	0	0	0	0	0	0	0	0.935582	0	0	0	0	0	0
AT1G09160.2		58.6207	65.3821	70.0463	77.3737	81.9006	87.649	56.3357	61.3782	63.4691	66.5792	42.4472	74.1229	46.1012	50.3221	52.4724	58.7918	69.8577	72.3395
AT1G09190.1		0.296711	1.00426	1.6254	2.36163	2.61527	2.93666	0.69988	0.79922	1.38845	2.36562	1.50591	2.11958	0.771431	0.659861	1.14956	1.35591	2.6692	2.23097
AT1G09195.2		0.544278	0.720857	0.851881	0.713754	0.706286	1.01005	0.39316	0.5327	0.70594	0.999955	0.53027	0.627588	0.495443	0.532852	0.802847	0.895404	0.843928	1.06759
AT1G09210.1		103.563	228.601	502.005	757.851	882.88	968.001	120.673	201.773	463.56	721.83	464.822	857.537	82.1058	136.1	222.325	447.859	694.528	890.309
AT1G09220.1		0.313247	0.381684	0.857992	0.649555	1.18095	1.39515	0.260216	0.29833	0.412263	1.17381	0.620935	1.35941	0.424357	0.33961	0.619932	0.66993	0.905773	1.43935
AT1G09230.1		3.13547	4.46976	6.07768	6.77282	6.50731	6.25935	2.53895	4.65457	6.56126	7.33133	3.17985	6.29956	2.31532	3.41434	4.5733	6.82577	6.58899	5.89304
AT1G09240.1		0.756758	0.455588	0.197815	0.0476503	0	0	0.92962	0.5102	0.133069	0.308599	0	0	1.83873	2.08737	1.36233	0.870703	0.193769	0
AT1G09270.1		0.0781478	0.158702	0.18347	0.294634	0.73655	1.53779	0.108196	0.236811	0.2057	0.467293	0.303082	0.816447	0.0481214	0.260691	0.184117	0.257126	0.414276	0.718169
AT1G09290.1		4.88523	5.66601	7.12314	8.47425	10.1486	12.1074	4.81754	5.19404	7.30206	8.91896	5.51321	10.1028	4.13506	3.88834	5.08375	6.26977	9.9081	10.7949
AT1G09300.1		3.77176	6.68872	12.4701	15.0763	20.1183	20.6222	4.46169	6.89395	11.4208	15.8454	9.98143	17.1468	4.73738	5.66447	6.64562	10.4409	17.9036	20.0013
AT1G09320.1		2.87938	3.95562	6.62749	10.6963	13.4362	13.6336	3.04852	3.5928	5.64717	8.50752	6.0945	11.6722	2.86817	2.78977	4.19004	5.60771	8.8973	12.134
AT1G09330.1		42.7615	50.3577	58.0728	78.4671	93.8653	114.016	43.3728	45.1165	61.2083	79.3491	48.945	102.87	48.9898	45.6906	55.4534	71.434	85.8511	102.168
AT1G09340.1		759.986	559.069	314.922	130.536	46.5693	24.8557	779.948	614.468	386.772	152.367	26.2942	23.1181	738.666	716.359	565.65	339.322	123.62	34.2543
AT1G09350.1		0	0	0.438721	0.264202	0	0.260089	0.517445	0.242687	0.245939	0.223482	0.24158	0.450535	0	0.233765	0	0	0	0.468358
AT1G09400.1		0.180741	0.244699	0.141444	0.113572	0	0	0.0556084	0.260809	0.105721	0.144102	0	0	0.0741973	0.100488	0.113554	0.049557	0.0580694	0
AT1G09430.1		69.051	111.382	137.867	149.832	136.769	155.04	63.096	98.5243	142.025	153.014	77.5068	135.241	60.929	81.5694	119.809	163.2	172.172	155.889
AT1G09450.1		0.0563785	0.545721	5.13006	13.6416	16.1501	19.787	0.0260188	0.236025	3.54907	13.1927	9.73153	17.8208	0.0669239	0.164563	0.555961	5.05393	14.2487	17.2776
AT1G09460.1		2.06743	3.71081	4.5351	6.02314	6.61826	9.18471	3.03585	2.87481	4.61735	6.21868	3.48263	8.50887	3.3177	3.36997	3.63103	4.63797	5.82714	8.19122
AT1G09520.1		3.05865	6.37713	13.5001	20.1037	22.1015	20.7368	4.25355	5.54352	11.7723	18.761	10.4389	19.2387	3.21441	3.80923	7.18701	14.5253	23.1917	21.3285
AT1G09530.1		7.04884	10.7821	12.2713	10.5836	8.99411	8.55998	6.36914	11.028	11.154	9.87921	5.13713	7.87111	12.1229	12.2108	13.7519	11.3114	12.2531	11.3232
AT1G09540.1		1.697	1.01045	2.12914	1.57694	3.44331	9.19124	1.48109	1.21855	1.74628	2.36165	2.16275	7.70877	0.960326	1.20423	1.42895	2.08232	2.53081	7.2459
AT1G09560.1		4.05033	5.38204	4.57846	3.88	2.76885	4.93414	4.29233	5.90956	4.21185	3.22926	1.93932	3.13138	5.10771	5.31699	5.51352	4.56559	5.27753	4.13254
AT1G09570.1		10.0414	12.7831	18.5997	19.0237	18.7666	21.1742	8.42806	11.4636	16.5822	18.2755	10.4018	17.6709	6.74219	9.48855	13.9714	18.8367	20.0357	21.7126
AT1G09575.1		0.102851	0.348114	0.281711	0.290827	0.161563	0.381732	0.0474659	0.400716	0.496326	0.287004	0.177284	0.206641	0.0633329	0.171549	0.533099	0.338405	0.346966	0.128889
AT1G09580.1		0	0.367002	0.477315	0.766516	1.38392	0.817464	0	0.117349	0.77299	1.0266	0.642477	0.762483	0	0.169553	0.383198	0.836169	1.04512	0.962499
AT1G09590.1		155.767	355.588	711.688	931.174	1108.6	906.335	188.215	361.605	571.778	772.033	465.059	837.026	180.886	233.185	393.135	616.453	762.166	872.803
AT1G09600.1		0.721125	0.832729	0.896301	1.99911	3.93141	5.11677	1.13544	0.899797	0.874633	1.5219	1.73655	4.49991	0.888101	0.849029	1.21927	1.29102	2.18739	4.51845
AT1G09620.1		19.0729	31.6276	48.3958	60.3134	70.9965	58.8911	20.7954	29.0917	46.4205	56.4901	33.9473	53.3329	14.926	21.0247	37.382	49.9416	62.6534	58.4152
AT1G09630.1		22.3438	26.0555	35.5329	51.5656	60.1783	69.3915	23.1672	24.4936	34.0234	45.1641	33.5637	62.5785	22.9702	20.2521	27.3199	33.2518	49.0783	69.5189
AT1G09640.1		0	0.349923	0.202268	0.788903	0.203003	0.479644	0	0	0.453549	1.23641	0.445512	0	0	0	0	0.327347	0.49824	1.07966
AT1G09660.1		0.380537	0.328658	0.421028	0.766825	0.618378	0.779238	0.254344	0.431717	0.541119	0.617252	0.565457	0.558911	0.096962	0.317356	0.333887	0.561268	0.505905	0.526208
AT1G09680.1		0.98931	2.15977	2.342	2.91399	2.85558	3.30466	1.07294	1.79874	2.60406	2.81981	1.49211	2.50445	0.243677	0.845681	1.81805	2.35993	2.36004	2.45888
AT1G09700.1		5.41693	5.32169	7.01689	10.4919	12.8323	14.6472	6.11874	5.40839	7.15667	10.7382	5.71333	12.9755	6.53899	4.96148	5.72461	6.53276	8.84704	10.5795
AT1G09730.1		6.8921	6.44064	9.66456	15.8298	20.0302	20.6113	5.52375	7.1743	10.3125	13.6037	9.47427	18.3836	4.5899	4.76129	5.71586	9.55763	14.9753	19.5604
AT1G09740.1		58.1291	52.8214	44.2575	36.5815	33.0043	39.6944	51.768	50.1765	43.6285	37.2251	16.0456	37.804	72.1639	60.646	52.0861	46.3266	38.1957	42.1762
AT1G09750.1		46.2608	93.7048	115.504	85.1301	59.8448	38.3855	42.0411	82.8537	125.86	92.8012	27.4175	32.4653	19.8685	42.2813	102.732	149.385	96.2651	58.1077
AT1G09760.1		0.308234	0.417306	1.27845	1.62695	1.74308	2.40243	0.227601	0.480363	0.892464	1.62194	1.03604	1.73399	0.379605	0.514115	0.813347	1.24235	2.43616	2.75538
AT1G09770.1		8.60916	13.6059	20.4906	30.8451	37.7093	39.2337	8.71278	11.3274	19.3005	29.4419	19.791	34.6756	8.32764	9.90752	15.3163	21.6908	32.7345	37.5056
AT1G09780.1		100.028	72.1403	107.199	128.188	125.982	150.993	107.675	74.3061	95.6466	141.351	75.2139	131.03	160.184	114.769	96.9405	115.915	142.619	149.361
AT1G09795.1		92.323	116.657	126.403	131.272	106.116	101.041	91.2725	114.199	135.125	133.879	69.3064	92.5422	95.6149	113.739	137.807	135.736	141.349	117.704
AT1G09800.1		5.34251	6.30436	9.94068	16.2173	17.0945	17.7062	3.60929	5.08861	10.8783	14.8533	8.19641	16.6728	3.59686	4.34326	5.39905	9.93795	15.6476	15.3399
AT1G09810.1		0.480579	1.64573	2.01319	3.11751	4.95137	4.22312	0.75669	1.17483	2.08349	2.90748	2.46076	3.86219	0.382966	0.872303	1.46527	1.81376	3.43319	4.25114
AT1G09812.1		3.8938	2.31634	2.95487	4.05937	7.13599	5.96688	3.86627	2.29857	2.74348	3.52779	3.40671	7.01713	1.16252	1.52525	2.27956	2.28085	5.40212	8.32978
AT1G09820.1		5.55513	4.78392	4.20109	4.54748	5.27045	5.20178	6.50727	5.41266	5.01566	4.86919	2.96485	4.96954	4.91661	4.19361	3.59419	3.52839	4.60112	4.72615
AT1G09830.1		7.46438	14.5047	23.2761	23.9108	23.0611	22.281	7.42761	12.4602	22.4853	27.0978	11.115	20.0845	11.204	11.9007	17.0076	25.5974	24.7449	23.7154
AT1G09840.1		11.6468	12.1984	12.2507	10.0244	9.38112	10.523	10.6885	11.4856	12.9022	11.4821	6.30868	10.703	8.50828	10.1901	12.1965	12.8678	11.0634	10.0207
AT1G09870.1		6.94777	7.56038	9.71672	14.5288	17.9789	22.5811	6.70449	8.19155	10.9612	14.7299	9.04119	19.4887	5.22134	7.37002	9.28995	12.8666	16.8772	21.8026
AT1G09880.1		13.3345	17.7501	14.9536	11.8314	10.726	7.63615	12.4414	15.8108	14.0175	11.3068	5.38816	6.66118	7.54835	14.9737	18.614	16.9284	12.9799	10.9536
AT1G09890.1		9.04723	11.0284	9.75079	6.34132	4.0123	5.09308	9.57227	12.2422	11.1815	7.96725	3.12134	4.13593	6.77975	9.18863	8.84034	8.83028	7.51324	5.53316
AT1G09900.1		9.18537	19.7311	32.1226	31.8761	23.6108	12.2033	7.61106	17.2383	32.1224	34.5569	12.4144	11.3244	6.6845	11.4687	23.7803	32.9696	36.4446	17.2008
AT1G09910.1		3.91572	5.14214	5.34048	4.24335	4.13638	3.16539	3.31369	5.68368	4.03543	4.44301	2.2852	3.92794	2.45486	3.52024	4.30786	3.95171	3.54864	3.63106
AT1G09920.1		7.64834	6.73062	8.97816	10.3629	10.475	14.9475	6.9271	6.87025	8.97548	11.7003	6.59172	14.1372	7.71206	6.37848	7.65833	8.21793	11.7489	17.5319
AT1G09940.1		15.9486	15.2991	14.9346	11.7432	9.42156	9.15726	17.0105	14.9884	14.9022	12.5416	5.40412	9.18012	13.833	12.8232	14.4391	14.7333	13.0597	9.81658
AT1G09960.1		5.56546	5.04954	4.76588	4.1197	5.51556	12.5182	5.4059	4.51583	4.78086	4.25139	2.93822	10.608	4.91632	4.00961	4.36619	4.86556	3.98811	9.42098
AT1G09970.2		7.08278	5.30373	3.84671	3.72666	4.19099	6.3182	7.81798	4.8072	3.67101	3.018	2.05629	4.78189	10.9261	8.07208	5.76499	4.6176	4.54443	6.36212
AT1G10030.1		0	0.361935	0	0	0	0.16537	0	0	0	0	0	0	0	0	0	0	0	0
AT1G10040.1		2.80763	2.76756	3.14955	3.6764	5.33245	7.17792	4.00095	3.03404	4.18969	4.78	3.41786	7.12974	2.61887	2.7926	2.05153	3.74361	3.80289	6.34529
AT1G10090.1		0.14716	0.355775	1.36552	2.8732	3.55005	3.90133	0.213446	0.400434	1.2174	4.07295	2.79025	4.49409	0.077672	0.157792	0.435865	1.03756	2.49234	3.23167
AT1G10120.1		27.2746	34.6575	36.0613	32.241	26.6649	25.9899	23.7709	28.8017	35.8841	32.8955	15.0589	23.3265	18.3635	24.3534	30.3082	34.8504	31.2333	24.5215
AT1G10130.1		3.31272	4.48903	6.32797	7.80617	9.16522	10.835	3.9881	4.88638	5.60001	6.92318	4.7169	13.0956	2.16797	3.03454	4.43593	5.39813	7.39047	9.62449
AT1G10140.1		0.370838	0.753095	0.87063	0.932092	1.35924	3.44093	0.342285	0.321071	0.216915	0.591324	0.639212	1.68881	1.21788	1.03089	0.34948	0.203358	0.953155	2.06543
AT1G10150.1		3.30046	3.38893	3.25035	2.93609	2.82527	3.54415	3.49131	3.6281	3.41641	3.37055	2.1094	3.45709	3.05992	2.99989	3.25016	3.56894	2.93095	3.65581
AT1G10155.1		0	0	0	0.521065	0	0	0	0	0	0	0	0	0	0	0	0	0	0
AT1G10170.1		7.22629	6.54611	7.32027	8.61712	9.70623	10.4859	7.12764	6.7384	7.46453	7.6636	4.70775	9.12713	7.3582	5.9759	6.3538	7.76929	8.23006	10.4735
AT1G10180.1		4.05404	6.56969	10.5113	14.5126	17.8826	23.8808	3.96868	6.16905	11.0662	15.9815	10.976	21.0621	2.77375	4.28594	6.50264	10.762	17.8008	24.7861
AT1G10200.1		261.04	261.195	222.089	157.013	118.999	166.057	246.185	251.22	254.065	169.635	66.0489	136.371	187.013	231.887	250.066	212.565	130.506	138.358
AT1G10240.1		7.35188	9.56025	13.6588	19.1918	21.4978	27.2257	7.89968	10.4175	12.5519	17.6372	12.5064	23.9108	6.01298	6.47382	7.77062	12.2171	19.4476	26.0622
AT1G10270.1		3.8505	4.91344	8.50311	11.7639	16.564	15.5232	3.71744	3.90854	8.01889	12.2444	7.24741	13.6228	2.80709	3.32193	5.35968	9.48363	12.6057	14.3835
AT1G10280.1		2.45612	1.56114	3.07926	3.63308	3.86498	5.03486	1.90317	2.36816	2.56249	3.75275	2.37147	4.80259	1.42322	1.69571	2.23159	3.00328	4.08587	4.68811
AT1G10290.1		0.45231	0.153091	0.353968	0.514906	0.177628	1.41719	0.626226	0.391609	0.793711	0.360618	0	0.727	0	0	0	0.635383	0	0.566819
AT1G10320.1		2.56717	2.84904	3.92499	4.60785	6.09428	6.64933	2.66041	2.66885	3.76907	4.33382	2.8327	5.81496	2.08265	1.88968	2.7501	3.51563	4.60507	5.35288
AT1G10330.1		0.282218	0.318404	0.858894	1.09358	1.65015	1.65848	0.231546	0.162896	0.742853	0.950032	0.675638	1.33563	0.270329	0.235361	0.265964	0.825395	1.20897	1.83383
AT1G10340.1		5.92417	5.99347	6.8066	3.54243	0.992929	0.567576	3.30241	4.66111	3.97373	1.52153	0.515424	0.403327	1.05159	1.13694	1.75993	1.63454	1.1608	0.694363
AT1G10370.1		0.799619	0.81193	1.09509	3.20316	14.6019	38.0249	1.66062	1.15385	0.818514	3.08135	4.1349	26.9899	1.06683	1.00029	0.87916	1.69915	2.31215	17.4803
AT1G10380.1		1.16636	4.81923	2.22688	1.52183	0.871123	1.39948	1.23434	4.63136	3.0299	1.42683	0.74652	0.738837	0.739368	2.22441	4.55784	3.53755	1.34021	1.60583
AT1G10385.1		0.236865	0.22047	0.723531	0.502331	0.726161	0.700557	0.150307	0.24353	0.792333	1.0322	0.446561	0.690046	0.127624	0.0987692	0.209272	0.523623	0.656373	0.729711
AT1G10390.1		14.2696	17.7367	22.7013	30.298	36.4168	38.5194	17.2653	16.6488	22.4467	28.4734	18.3565	33.0961	15.8325	16.0689	19.7493	25.3487	35.5349	40.3276
AT1G10417.1		4.10669	2.77994	4.6971	2.97752	0.744344	0.879348	3.20734	2.73505	4.4347	3.52605	1.63354	1.26936	2.33427	2.1076	5.65639	4.41739	3.0448	2.90307
AT1G10430.1		24.0895	25.4434	35.8618	47.7241	64.0651	65.7398	21.4677	24.1014	34.4628	47.7265	33.4199	60.1702	18.9974	26.2317	30.4126	39.2654	55.4526	73.2277
AT1G10460.1		10.5459	11.6657	12.4467	9.52897	6.17761	3.78618	9.47276	10.1034	10.7339	6.52993	2.02207	3.21545	8.68197	13.8267	11.4596	12.8637	10.2161	4.85032
AT1G10470.1		19.9207	20.5935	18.3008	10.188	11.2504	19.3815	20.9153	23.5772	22.1853	13.2936	6.47313	16.4173	55.4529	36.4505	29.1969	20.348	16.0528	22.8098
AT1G10480.1		0.410813	0.185395	0.803735	1.41978	2.47375	3.87538	0.315986	0.237121	0.300372	0.818835	0.944158	2.75126	0.252969	0	0.129051	0.22528	1.0559	3.26051
AT1G10490.1		4.4698	10.5628	21.6192	34.4495	36.5264	34.1826	7.14914	10.1848	22.1291	34.7106	19.8456	31.2402	4.15342	5.67898	10.28	20.4673	33.0505	32.813
AT1G10500.1		56.776	45.3346	32.883	25.3769	16.5897	17.9785	59.7349	46.9621	38.498	25.3277	12.0874	16.5674	65.1361	61.5824	43.4205	36.7869	26.7104	22.2108
AT1G10510.1		22.8131	40.5103	53.3268	45.4833	27.174	20.7388	18.6503	39.7206	56.6081	48.6909	16.4544	20.7991	20.1013	27.3883	48.2783	58.0492	40.7657	23.7029
AT1G10520.1		4.86692	6.72482	8.09418	6.1251	5.02091	4.77113	4.80924	5.29138	8.39203	6.87524	3.33688	3.92558	3.50485	4.14625	5.35032	5.96181	6.04706	3.73902
AT1G10522.1		7.80881	23.6989	52.2899	76.8836	55.853	35.3306	8.30396	20.3367	53.8437	78.548	32.2829	33.3903	6.1398	11.6085	24.642	55.8737	71.84	45.9586
AT1G10550.1		2.41908	1.11493	0.322233	0.436617	0.525533	6.39953	2.0903	1.38143	0.587072	0.451395	0.133077	4.50865	1.33114	1.11603	0.582064	0.296359	0.248046	1.376
AT1G10580.1		5.25607	7.04691	10.6826	17.3154	23.5671	23.1793	5.44014	5.34597	10.0292	14.8908	10.6212	19.9983	7.44722	6.44743	7.52621	11.4592	18.5182	21.5508
AT1G10585.1		0	0	0.0561584	0	0.169088	0.932193	0.132471	0.0621303	0.125925	0.114427	0.0618469	0.576707	0.176754	0	0	0.0590276	0.0691668	0.359712
AT1G10590.3		0	0	0	0	0	0.631927	0	0	0	0	0	0	0	0	0	0	0	0
AT1G10610.1		0	0.125127	0.578623	1.32412	1.65507	1.68083	0.0341226	0.096023	0.778476	1.06109	1.01957	1.90145	0.0910582	0.0616619	0.278718	0.760232	1.06898	1.76047
AT1G10640.1		0	0	0	0	0	0	0	0	0	0	0	0	0.337291	0	0	0	0.263976	1.14404
AT1G10650.1		0.80995	0.809366	0.7244	1.16331	1.06026	1.39571	0.747588	1.06858	0.778329	0.984013	0.864258	1.85977	0.142499	0.225158	0.254434	0.475882	0.892198	1.32111
AT1G10660.2		4.97014	6.44426	6.29996	4.54292	3.03175	4.20735	5.32473	7.5389	7.98371	5.90715	2.14696	3.5332	12.7311	10.0027	9.316	8.31157	4.71184	3.62139
AT1G10670.3		0	0.377991	0	0.0894675	0.144734	1.12948	0	0	0	0.0756782	0	0	0	0	0	0	0	0.312552
AT1G10700.1		2.65535	5.59259	8.99313	9.56968	10.0027	10.2663	2.98593	5.93921	7.9005	9.63628	5.06324	8.91737	2.66034	3.97203	6.56441	9.72128	10.6688	9.9389
AT1G10710.1		0	0.318237	0.245269	0.147704	0.184621	0.290808	0.14464	0.203513	0.137493	0.187408	0.0675283	0.314842	0	0	0.221521	0.386701	0.151041	0.196378
AT1G10730.1		0	0	0.145557	0.350623	0	0	0	0	0	0	0	0.597906	0	0	0	0	0.179273	0
AT1G10740.1		46.9842	30.9262	29.0109	28.5426	23.6584	21.9916	61.1336	53.8606	39.1105	31.0921	14.2669	19.5887	152.904	110.369	54.1189	38.5902	32.8912	23.413
AT1G10750.1		20.2064	35.7939	43.2275	45.2272	32.4394	22.3396	22.2807	32.868	46.9814	51.9692	19.7479	24.6216	15.4861	23.2622	38.4132	51.3181	47.9462	25.8809
AT1G10760.1		44.8173	35.6907	21.7805	15.8842	17.3093	22.8485	47.9517	40.7989	24.394	17.6945	12.0061	18.0091	44.0888	42.7191	39.9435	23.4495	19.9245	21.218
AT1G10780.1		0.233112	1.20137	6.7569	18.7769	22.1074	25.5163	0.210476	1.31665	5.78134	13.2938	12.4051	20.8059	0	0.519398	1.07352	6.2727	18.9306	24.3631
AT1G10790.1		5.16885	4.31608	3.97237	5.16365	5.85867	6.69152	4.97085	4.52878	4.69808	5.05875	3.28106	5.77077	3.8118	4.31066	4.17111	5.09186	4.92235	5.86977
AT1G10810.1		1.70046	1.07435	1.03502	0.819194	1.33558	1.33238	1.04635	1.24323	0.92834	0.572424	0.455944	1.48805	1.16344	1.29207	1.21079	0.808156	0.764862	1.13651
AT1G10830.1		29.898	28.4764	25.9299	13.7036	6.15703	4.86326	29.9939	29.8711	27.4721	16.8241	4.16366	3.3331	25.0337	25.3521	29.98	25.1553	14.189	6.85375
AT1G10840.1		122.027	191.356	297.713	415.37	458.995	460.407	127.366	190.59	296.66	382.445	248.598	382.449	122.987	150.915	189.187	283.023	420.296	442.001
AT1G10850.1		8.0975	9.70302	12.5692	14.211	14.9505	17.0414	8.91404	8.5294	10.8501	13.488	7.76964	13.6754	4.94384	6.25242	6.95206	9.65763	13.9458	14.9728
AT1G10890.1		6.08659	5.27926	6.93836	7.05234	7.21229	9.71739	6.15918	7.10758	7.88192	8.13463	4.41692	8.29388	5.51724	5.07603	5.78024	6.69476	6.88391	7.86755
AT1G10900.1		0.719336	0.486941	1.12588	0	0	0.667457	0.331975	0	0	0	0	0.289048	0.442949	0	0	0.295849	0	0
AT1G10910.1		1.11162	3.22843	6.24387	7.41884	5.71737	5.02417	1.37356	2.62343	5.78908	7.27604	3.56951	4.94229	1.14821	1.70459	3.88625	7.62474	8.00124	5.18274
AT1G10930.1		0.74554	1.47572	6.55173	16.8709	27.2832	27.303	0.851621	1.39623	5.24824	17.2325	15.0707	23.337	0.745798	0.67867	1.1856	5.6599	18.4217	25.6647
AT1G10940.2		35.9339	34.8101	37.4659	40.8239	43.1732	54.6137	31.947	35.4768	37.1078	39.0326	24.9928	47.1515	37.6988	36.5094	36.0546	36.1136	43.9303	52.3877
AT1G10950.1		70.7259	90.2737	137.106	178.762	229.484	334.014	77.2999	89.0635	130.428	189.03	127.083	293.793	55.8625	72.4173	98.2812	140.43	204.919	274.388
AT1G10970.1		2.98675	2.93904	5.41076	13.494	31.5441	21.9621	2.8019	2.57537	5.16829	11.4578	15.851	17.1253	4.11156	3.36417	4.3848	7.23309	15.5986	20.6341
AT1G11000.1		0.0594078	0.100538	0.139474	0.523208	0.995911	1.8208	0	0.0514352	0.0521243	0.284189	0.708812	1.42635	0.0731637	0.0247722	0.0559863	0.0977333	0.420511	1.29356
AT1G11020.1		8.80414	8.04299	8.26408	7.47011	8.7743	9.44801	8.42104	6.76494	7.29659	7.86865	4.06779	7.94332	9.32323	8.24165	7.75159	8.36355	9.22199	10.6864
AT1G11050.1		0.103835	0.140578	0	0.0978697	0.163108	0.48173	0	0.0898998	0.0911042	0.165571	0.178979	0.500682	0	0.17319	0.0978543	0.170821	0.200163	0.260244
AT1G11060.1		7.33989	8.2549	10.8692	13.7699	15.4843	15.6187	7.66709	8.54271	10.4556	13.1785	9.27618	14.3653	5.88456	6.40328	8.20174	10.2866	14.349	15.0405
AT1G11080.2		0.572052	0.664334	0.869935	0.997318	0.754627	0.523982	0.548414	0.644422	0.505907	1.16531	0.359506	0.385553	0.789368	1.07722	1.07821	1.26641	1.69361	1.39573
AT1G11120.1		0.977767	2.68889	4.49543	7.94878	13.8233	22.3977	0.958889	2.22219	4.02136	7.40578	8.63754	23.2298	0.752605	1.427	1.61254	4.22244	10.779	22.4639
AT1G11130.1		0.0440139	0.148972	1.03333	2.07427	2.29888	2.59331	0.0406251	0.095268	1.1006	2.17567	1.23283	2.33455	0	0.0917656	0.0207395	1.03182	2.33326	2.4269
AT1G11180.2		0.742049	0.448012	0.486543	0.453679	0.567072	0.632705	0.629382	0.48619	0.545493	0.495684	0.276555	0.467409	0.395187	0.669023	0.737112	0.511401	0.521922	0.703716
AT1G11190.1		5.06961	5.90265	6.30524	2.10686	1.44928	1.19328	2.95966	5.67639	6.2711	2.57094	0.941888	1.23176	2.84588	5.55735	5.41898	6.1444	2.96986	1.41868
AT1G11200.1		7.02592	6.8894	7.46197	9.11097	7.87955	12.9528	8.08942	7.47422	9.27166	9.73562	5.91517	11.1531	5.81977	4.40973	7.5428	8.39915	9.2342	9.8455
AT1G11240.1		0	0	0	0	0	0.527609	0	0	0	0	0	0	0	0	0	0	0	0.237524
AT1G11260.1		7.60633	11.0063	13.8229	23.2165	30.0686	30.0028	7.42843	9.14812	10.2773	18.1394	17.5205	25.5519	12.0328	10.7493	11.6671	11.8838	18.9274	25.8979
AT1G11290.1		4.4154	6.06533	6.5737	5.48134	2.97738	2.57809	4.23448	6.04197	7.88042	6.31941	1.72636	1.93867	3.42183	4.8858	6.98253	8.04343	5.5014	2.62716
AT1G11360.1		18.7619	25.8164	35.3345	42.2269	55.7766	56.8632	19.0167	24.366	29.0002	41.3107	22.6681	47.7002	20.7308	26.2487	31.6446	35.0484	42.1671	59.402
AT1G11380.1		9.59089	11.8207	10.4538	7.11135	3.95588	2.72613	12.9998	12.093	8.45214	5.48905	2.325	3.4914	11.0363	9.0754	7.308	5.47239	5.72562	3.81333
AT1G11390.1		8.55945	10.4855	15.2857	19.7137	25.3928	33.7206	9.71191	11.0837	16.7476	21.7444	14.7362	28.7308	8.33801	10.4574	12.4639	16.9411	24.6518	32.2283
AT1G11400.1		3.28977	5.02568	10.0197	15.3363	17.7728	21.3676	2.91337	5.19618	9.2444	15.5955	9.50204	16.7562	3.33976	3.81875	6.57766	10.1659	17.5683	19.6475
AT1G11430.1		32.014	87.3465	156.391	158.987	98.6246	54.6671	36.5462	79.9174	162.412	168.689	57.6324	50.9057	39.3791	57.8918	97.2073	164.801	147.749	68.9799
AT1G11440.1		23.0285	26.9441	22.5702	9.98596	4.56513	5.66619	20.3726	25.3844	23.8847	12.7876	2.82171	4.96671	18.3484	23.1013	27.9424	26.9006	12.8709	7.09938
AT1G11480.1		0.674189	0.392698	0.417177	0.458121	0.431008	0.88743	0.44862	0.461539	0.412696	0.58752	0.405383	0.554414	0.463421	0.562252	0.458049	0.309523	0.664931	0.628741
AT1G11510.1		8.47662	12.3494	16.0313	20.8716	27.8853	23.8523	9.69491	11.6733	16.276	20.0054	13.1818	24.1885	7.52694	11.8845	12.8799	16.8756	20.692	22.99
AT1G11530.1		0.515438	0.116305	0.201686	0.242914	1.34946	2.63045	0.158584	0.148755	0.301496	0.547932	0.44423	2.20924	1.16378	0.143286	0.56671	0.42398	0.496806	3.01434
AT1G11545.1		13.6691	15.4078	19.7882	23.2848	22.5683	32.6414	14.3974	16.5792	22.4738	24.4963	14.5578	28.6506	12.5119	12.9401	14.0424	17.8278	20.356	29.4411
AT1G11570.2		2.95973	2.90167	1.51753	2.02013	0.801601	0.852291	3.48546	4.24143	2.32822	1.22055	0.52776	1.23031	2.38814	2.38321	2.40454	2.18271	0.885335	0.852651
AT1G11600.1		0	0.0801112	1.36606	6.99952	16.3129	20.5618	0	0.076847	0.856641	5.82636	7.77714	17.8803	0	0.0493479	0.167293	1.50886	8.95425	20.6392
AT1G11650.2		87.4987	127.236	161.985	176.583	200.668	192.219	93.5698	121.077	153.1	178.391	96.1893	167.161	89.856	101.085	127.248	161.961	186.745	198.236
AT1G11655.1		5.02371	5.03566	4.76311	6.73844	6.90506	11.026	5.08277	4.76775	5.93357	6.62417	4.82926	10.8697	2.61756	3.78677	4.27915	3.57604	5.02836	11.3804
AT1G11660.1		10.3645	9.62001	13.0971	17.1771	21.8294	26.5223	9.67703	10.0478	13.5954	17.9627	13.5529	21.7512	7.50323	9.6481	10.8316	14.2804	19.5243	24.8353
AT1G11680.1		27.5907	32.437	37.0071	43.1442	57.5327	97.1976	22.6466	27.5891	40.8775	45.6923	26.5481	76.5355	19.5588	27.0174	32.5897	37.1821	46.7084	78.5797
AT1G11700.1		12.0978	5.76289	5.69803	8.02421	10.5577	15.123	11.1663	7.32228	4.86502	6.92144	5.84076	13.0533	6.41487	4.95118	3.48365	3.7317	5.12846	11.9319
AT1G11720.2		89.9792	74.3564	51.6598	31.0993	22.5262	23.1414	88.7581	78.3788	57.8115	37.9547	14.4113	21.3124	67.4752	78.022	78.5877	53.0127	29.5993	20.9673
AT1G11750.2		79.5678	101.271	116.655	87.0281	59.8229	41.3957	73.7968	99.2852	116.527	95.8385	31.4526	38.616	81.7093	83.1759	111.571	118.249	91.2725	51.0318
AT1G11755.1		28.5176	16.265	8.26214	4.34645	3.92747	10.8095	26.2099	16.1801	11.2862	5.22457	4.12202	12.7587	25.8549	21.3539	14.4096	9.18336	5.84825	8.86209
AT1G11760.1		4.76636	5.94354	11.092	14.0688	15.9596	14.4317	3.70473	4.88689	8.14387	12.1004	5.83751	11.1891	4.78869	4.70723	6.02852	10.0079	16.8046	15.6137
AT1G11780.1		3.31694	8.73187	12.1136	18.0636	22.8679	28.7254	1.70086	4.78633	11.6411	14.9857	12.3877	18.9558	5.44663	3.99566	6.59912	14.8546	15.9852	22.1689
AT1G11790.1		17.0767	30.0406	37.9731	35.4278	29.1486	23.6202	14.7644	31.3583	40.0354	37.1935	15.2167	21.7565	12.198	16.3347	23.3146	35.2928	34.6767	24.4049
AT1G11820.2		1.93075	3.45179	8.32002	19.4583	30.4945	48.0377	2.05627	3.36472	6.90647	17.6631	19.1789	42.6507	1.56997	1.75469	2.98593	7.95101	22.4628	42.3112
AT1G11840.6		268.495	239.073	256.809	274.843	314.166	287.152	297.496	210.124	281.906	261.661	152.928	279.41	333.007	261.064	227.394	276.29	291.328	308.021
AT1G11860.1		329.029	301.374	204.908	119.721	73.6111	72.6123	338.274	308.346	234.765	132.431	38.6265	56.6677	356.991	356.062	300.596	219.504	116.988	81.6129
AT1G11870.2		12.7484	16.7746	16.0908	10.6011	6.10064	3.53498	11.0531	16.256	17.1922	11.5695	3.01879	3.26278	10.2381	13.496	17.823	15.5846	9.30613	4.23743
AT1G11890.1		41.7064	37.336	58.3298	65.8056	57.2971	108.218	39.0878	37.2123	54.0558	69.0929	51.6333	95.5989	26.1502	32.9556	41.1628	56.1626	70.7935	90.753
AT1G11910.1		151.655	124.746	117.331	114.947	109.859	154.041	139.939	122.948	120.074	106.307	61.6549	133.227	144.31	145.792	143.981	136.288	124.219	154.053
AT1G11930.1		13.0292	15.7633	20.3328	21.8583	18.513	18.1211	11.6141	15.2254	20.7675	24.1072	10.5346	17.0947	13.2264	12.6415	15.3841	19.8887	23.0697	18.5761
AT1G11940.1		2.68581	1.84268	2.52791	3.38677	5.15973	4.78216	1.50751	1.38265	2.1973	3.29884	1.62659	3.55854	1.25157	1.72532	1.88124	2.41823	3.53327	4.24512
AT1G11950.1		5.67887	10.1733	16.6306	29.6504	43.0686	45.056	8.06605	10.0328	14.4738	28.382	19.3072	36.1278	8.11213	8.81862	10.6794	16.6622	33.572	44.4892
AT1G11960.1		6.40008	4.09502	2.97195	2.42258	2.01872	2.71026	6.60588	4.65431	2.94743	2.30312	1.43565	2.29924	3.45513	4.18701	4.51391	2.68743	2.19277	1.36476
AT1G12000.1		20.9864	35.5153	66.7275	103.165	129.982	153.466	21.7646	35.9922	63.4448	93.4479	63.7218	130.672	18.7909	28.334	41.0705	68.5808	112.119	154.804
AT1G12050.1		31.093	46.5681	63.0747	75.7888	79.7835	83.1254	29.5241	43.9743	72.5555	73.2235	41.1479	70.8834	33.9183	39.8021	54.7646	75.4058	80.3082	82.4335
AT1G12090.1		0	0	0	0	0.118418	1.11917	0	0	0	0	0.129941	0	0	0.125737	0	0	0	0.377879
AT1G12100.1		0.185997	0.818394	1.89224	1.05187	0.146086	0.345165	0.686703	0.644142	1.87672	0.963896	0.160301	0.149477	0	0.232673	1.0517	1.60643	0.26891	0.15539
AT1G12110.1		17.3856	13.5954	11.8162	14.5124	17.7195	13.8083	17.3823	14.1529	10.0089	12.7422	9.0634	12.0834	21.9076	17.2705	14.5806	10.3244	13.4112	15.1545
AT1G12120.1		5.48159	4.91411	5.36222	4.39867	3.57812	2.61186	5.12791	6.02864	5.65445	4.54755	2.5856	2.20265	2.55438	2.74906	3.97912	3.89963	4.42667	2.47544
AT1G12140.1		1.46318	1.59442	3.57481	5.07922	8.04452	10.8281	1.21876	2.07017	2.84939	4.55246	3.81388	9.77995	0.791113	1.36906	1.81612	2.58324	5.40038	9.06369
AT1G12160.1		13.8466	8.55249	5.55426	2.61081	3.80666	3.53362	12.3013	5.99682	7.28834	3.58898	0.894897	3.06053	8.5264	9.52543	5.38199	5.12711	2.66981	3.18413
AT1G12230.2		5.52315	10.8032	14.9371	14.3644	10.954	15.4602	8.04277	10.7637	12.8908	11.7427	6.98382	16.8321	6.34293	9.73788	12.6519	13.5182	11.0954	16.0893
AT1G12240.1		2.65478	4.32428	3.96038	3.05073	2.41093	3.07914	2.04198	2.75342	2.91162	2.2048	1.38234	2.60208	2.17966	3.94369	3.831	3.82151	1.94577	2.24102
AT1G12260.1		1.5091	2.63975	3.64254	3.45207	1.77313	1.10156	1.47793	2.83455	3.60109	3.52754	1.44126	1.73172	0.495894	1.71234	2.47527	3.64081	3.67405	1.72954
AT1G12270.1		22.198	25.5175	26.8524	30.302	34.0681	33.5567	22.1374	22.0908	20.3719	26.6488	18.4716	24.4011	42.7351	37.2376	22.6027	25.6049	26.3141	32.5033
AT1G12310.1		60.6436	66.0227	84.8156	111.529	129.722	157.903	57.0129	64.2796	77.2551	108.077	67.5952	134.406	65.2293	61.3024	68.2255	85.4518	115.849	158.256
AT1G12330.1		3.21257	3.72278	4.00551	6.56927	10.8841	13.8687	4.27193	3.30002	4.63414	7.33668	6.54646	12.6245	3.75527	3.74632	4.49001	5.53142	9.70921	13.8063
AT1G12350.1		2.28834	0.56329	0.325602	0	0.163393	0.77211	0.384027	0.360226	0.365052	0.497578	0.179291	0.668739	0.768601	0.346983	0.392099	0.855592	0.802045	0.521395
AT1G12360.1		35.7348	33.0475	40.4197	46.2722	61.1391	71.9558	31.3086	32.7353	35.2748	43.8164	31.813	67.7841	32.4967	28.9778	31.0489	37.1992	48.1903	67.3633
AT1G12370.2		3.81561	3.98019	8.55338	18.4246	17.7393	9.43989	3.94402	3.73206	4.37486	14.2944	9.26772	6.67551	4.4705	2.78437	2.74384	5.62466	13.8646	9.25769
AT1G12380.1		4.44751	7.06369	12.903	20.937	29.4495	37.965	5.60524	7.67639	12.0662	21.2524	16.277	30.3527	5.61796	7.32592	8.47355	13.4622	23.9613	32.7774
AT1G12390.1		6.88651	6.50767	10.6332	13.0221	13.262	18.7143	6.38253	7.91551	11.2661	13.4283	10.4346	16.1554	5.72036	4.84616	5.57056	11.5797	11.4632	16.3928
AT1G12400.1		7.05262	7.07938	10.0714	10.7666	7.81491	15.9999	7.91732	7.50485	11.7305	10.5184	7.03407	13.4412	8.42595	5.39576	7.9037	9.705	9.17005	9.92057
AT1G12410.1		98.7671	132.105	143.03	115.693	79.0707	66.7439	91.3091	130.056	149.074	122.042	51.3197	64.5715	79.3962	107.397	140.366	153.994	121.522	80.5245
AT1G12420.1		3.04736	2.32824	2.48883	5.65629	7.34201	7.91832	2.76904	3.2776	2.60406	5.13639	4.76538	6.91643	1.07732	1.91974	1.74545	2.29175	4.46312	6.17962
AT1G12430.2		2.706	4.47788	9.76084	15.8415	21.2394	25.8628	2.55404	3.94788	8.31708	15.2151	12.134	21.9092	1.65233	2.47748	4.67738	9.09936	17.2329	21.4124
AT1G12440.1		29.3396	36.3023	63.3	85.7682	87.4773	137.207	28.0072	35.676	49.7008	108.444	65.8524	103.571	43.6258	34.7514	31.6273	54.0607	103.662	116.211
AT1G12450.1		0.0969235	0.131221	0.113776	0.319745	0.418694	0.314767	0.447305	0.167832	0.382682	0.231826	0.0835334	0.389464	0.179049	0.0808312	0.274024	0.239177	0.14013	0.323897
AT1G12460.1		0.818606	1.10828	1.90795	3.11987	3.78783	4.85463	0.903409	1.07853	1.92052	3.29168	2.82206	3.78993	0.24108	0.801422	1.10688	2.16645	3.49912	4.77243
AT1G12470.1		9.97447	12.9565	14.1231	16.8241	17.5528	21.7745	9.88361	11.0357	14.8456	16.6072	10.528	20.3063	8.12436	10.1849	12.113	15.8136	18.0855	19.7782
AT1G12480.1		17.1925	12.4845	10.0297	3.53561	1.96413	1.16019	14.7147	17.5917	9.59933	3.2399	0.808219	0.753644	14.6289	13.8166	15.9077	6.94239	1.50646	0
AT1G12500.1		37.3806	39.1268	38.9781	29.8593	27.1686	33.758	40.3409	39.5254	39.2535	35.0211	15.685	30.8953	42.374	37.6862	38.9156	39.7569	32.0093	33.554
AT1G12520.1		8.7431	7.69209	10.023	23.1048	10.4376	9.02466	9.33279	8.33748	13.441	14.9715	7.80148	9.44162	9.36909	6.70586	7.71392	11.818	10.906	9.65421
AT1G12530.1		1.2137	1.67479	2.63027	2.77195	2.5665	3.24857	1.12025	1.7379	1.8431	2.60525	1.32765	2.28843	0.977328	1.12898	1.89167	2.15029	2.02471	3.04194
AT1G12550.1		6.77933	5.25377	6.95186	7.35938	5.94892	6.98452	6.30051	6.67913	5.74306	5.21866	3.42507	5.89912	6.16105	6.31661	6.96168	6.65325	7.30037	9.29637
AT1G12570.1		47.9293	55.2361	55.0885	44.602	34.6003	19.5303	46.5432	55.5917	53.0178	46.6072	17.1117	21.0814	36.438	51.5704	64.7392	58.5773	45.6602	29.0656
AT1G12580.1		7.10828	7.39789	10.75	15.0245	17.2145	22.5751	6.61206	8.06604	11.918	16.0363	11.3843	20.2434	5.34368	7.52799	7.22426	10.4838	15.5731	18.7303
AT1G12600.1		2.78456	5.57123	3.93359	4.52728	4.70538	7.90424	2.61956	5.25253	4.53357	4.32483	2.9739	7.6409	6.4202	4.3174	4.65157	3.99102	4.72845	5.49261
AT1G12640.1		36.8073	51.5648	65.6048	73.3606	76.3718	94.5995	34.369	47.5821	67.4586	74.7364	41.8315	81.4198	38.4835	47.5799	58.5164	72.3074	77.2423	94.5228
AT1G12650.1		6.68273	8.63083	16.9279	22.7918	24.5518	22.1514	6.37109	9.36401	15.5457	21.4172	12.5042	21.129	5.90185	7.22314	9.07386	13.8509	19.9591	21.5608
AT1G12680.1		5.09076	6.18762	6.55233	7.12988	6.94544	9.27763	5.093	5.19134	7.06523	7.41011	4.25109	7.93942	4.35786	4.47143	5.96741	6.71854	6.01867	8.6181
AT1G12700.1		0.197046	0.266773	0.693918	1.09114	0.947933	1.11986	0.250077	0.383854	0.864438	0.74623	0.403331	1.00952	0.15167	0.225954	0.278546	0.506508	0.973357	0.761371
AT1G12710.1		11.7101	11.1245	9.76189	6.41678	7.59505	7.27897	6.92631	8.23501	6.77527	5.65287	3.34743	5.35413	7.81615	5.53183	5.61771	7.5517	6.51921	7.15081
AT1G12730.1		4.8819	5.38174	8.36785	11.5962	12.3958	19.643	5.54161	6.93075	8.87754	12.2471	8.71488	17.0227	3.25433	4.1005	5.38097	9.01289	11.2233	16.873
AT1G12740.2		3.7708	2.54797	2.28752	0.935191	0.452878	1.29337	2.88489	2.71123	1.96885	0.907624	0.0613845	1.05703	3.59026	3.65138	2.82007	1.55009	0.687644	0.835438
AT1G12760.1		8.58189	9.3498	8.93546	10.8257	11.5715	15.6867	9.65494	8.80142	7.78826	8.28109	5.65038	11.9585	9.70717	9.76796	9.44134	8.78351	11.0407	13.5085
AT1G12770.1		9.35785	13.7621	18.7176	18.5141	15.6156	12.1783	8.77532	13.2014	18.9394	19.0216	7.42088	11.1966	9.79412	12.9654	17.4124	22.1331	22.5922	15.6359
AT1G12790.1		0.539885	0.709431	1.44148	1.79601	2.02042	2.50474	0.732818	0.714895	1.33749	1.21536	1.36853	2.83298	0.54756	0.291336	0.538719	0.992669	1.65294	2.33481
AT1G12800.1		67.6129	70.9368	68.2228	44.7167	24.3122	18.3817	61.8528	71.6687	76.5019	52.3747	14.5383	15.9843	55.6645	68.6923	81.1739	76.0991	49.8612	21.5845
AT1G12820.1		0	0	0	0.289332	0	0	0	0	0	0	0	0	0	0	0	0.252499	0	0.245715
AT1G12840.1		77.8081	100.414	99.0927	74.9374	59.1207	84.2671	73.6246	97.7548	108.557	78.5137	35.9932	77.0706	78.7395	98.1315	116.135	106.696	77.946	80.7805
AT1G12850.1		0	0	0	0	0	0	0	0	0	0	0	0	0	0	0	0	0	1.02493
AT1G12880.1		0.118462	0.160381	0	0.0558284	0.232608	0.989266	0.273353	0.0512821	0	0.236119	0.153145	0.571214	0.291784	0.0493968	0.0558197	0.194885	0.22836	0.445358
AT1G12900.1		1848.78	1538.84	910.313	391.463	188.759	107.256	1867.27	1595.25	971.886	452.467	105.351	105.701	2046.05	1831.98	1349.02	849.564	365.041	127.838
AT1G12910.1		15.9508	17.4748	24.8146	27.9973	28.8572	26.7917	15.4437	17.9235	24.0771	28.728	13.428	22.3184	21.7766	19.3596	22.4385	26.4865	30.252	30.0223
AT1G12930.1		9.03569	10.7333	17.7155	22.1178	25.4064	31.2479	8.85568	11.3593	19.2365	25.1295	16.5877	27.5444	6.31134	9.11006	11.3477	19.0168	25.4773	27.1693
AT1G12940.1		1.80158	0.23535	0.296816	0.774564	0.446843	0.0586542	1.98377	0.574664	0.499168	0.428389	0.136201	0.127004	0.895278	0.342666	0.23829	0.259984	0.213249	0.0528111
AT1G12950.1		27.0664	30.4765	34.9602	32.525	34.1662	43.9693	22.8911	30.2514	35.4599	37.082	16.1603	36.9207	26.9483	28.1192	34.5557	41.4003	37.4227	44.5643
AT1G12990.1		102.63	81.2715	65.5244	55.8334	68.3859	148.932	97.3669	76.5668	57.3297	48.4504	30.7542	117.349	31.5557	39.0863	40.4667	44.1203	53.7319	117.169
AT1G13000.1		0	0	0	0	0.203003	0.239822	0	0	0	0	0.222756	0	0	0	0	0	0	0.431862
AT1G13020.1		3.22381	2.8588	3.33021	5.07448	6.4061	7.47826	3.39217	3.01446	3.16799	4.21526	3.75089	5.64799	2.42187	3.14561	2.97737	3.47383	5.09593	7.43353
AT1G13030.1		2.17152	3.84453	8.29152	13.8776	17.6179	20.3926	2.70914	3.24369	8.56332	13.8886	9.95403	18.1035	2.14535	2.52741	4.04793	9.18623	16.4912	18.6402
AT1G13040.1		0.836287	2.08247	3.73978	4.84208	4.246	4.82212	1.07514	1.75842	3.98325	5.33405	2.36819	4.58457	0.404615	0.797071	2.13919	3.43949	4.77877	4.31679
AT1G13060.2		2.35988	2.7157	2.40083	5.56078	4.63376	5.08364	1.08909	2.86045	4.1411	4.70372	1.83047	5.12061	2.90631	2.16487	2.22396	3.49406	6.82372	7.73168
AT1G13120.1		0.435802	0	0.34105	0	0	0	0	0.754634	0.382372	0.521186	0.187798	0	0	0.363445	0.205351	0.358474	0.210025	0
AT1G13130.1		16.4575	12.2721	8.03405	3.29734	1.70085	1.19428	13.5661	10.6127	8.10301	4.55944	1.03567	1.54178	16.223	14.412	12.6068	8.49978	4.50956	2.30601
AT1G13160.1		6.65259	11.6215	20.8741	33.1777	38.0223	40.3569	9.94896	12.5309	18.6377	30.2629	19.9403	32.2725	7.3374	6.84728	11.6262	18.7716	30.4576	36.4845
AT1G13170.2		21.8175	16.0493	13.6374	18.0017	22.9737	32.5166	19.7824	16.468	17.5112	19.5716	12.0903	27.7122	16.5335	16.477	15.5816	14.5647	20.1689	30.309
AT1G13180.1		1.10565	1.62808	1.35969	1.19101	1.79313	3.11099	1.08672	0.683762	1.52443	0.910101	0.816771	4.62529	0.0441619	1.31725	0.778056	0.77954	1.47385	2.77112
AT1G13190.1		10.3091	11.8073	17.4354	16.8088	20.9525	19.9472	9.19969	11.4214	16.5471	18.8926	10.6535	19.8682	9.92829	11.3275	14.4579	19.4113	22.5101	20.6949
AT1G13195.1		0.754394	0.437719	0.548204	0.812636	0.846456	0.99998	0.795782	0.839768	0.756461	0.73035	0.696614	1.51568	0.663624	0.449386	0.253909	1.06378	1.40231	1.66567
AT1G13210.1		0.787226	0.617039	0.972737	1.09348	1.00882	1.99913	0.956071	0.789197	0.581651	0.726742	0.428507	1.29861	0.30616	0.414646	0.507606	0.749786	1.07825	1.59229
AT1G13220.2		4.0625	5.62934	7.10572	10.3092	9.64054	11.6468	4.03815	4.79496	7.69246	9.55077	6.17958	10.1154	2.65125	3.76444	6.29907	8.49696	10.4752	9.64532
AT1G13245.1		1.08357	0.366752	0.169596	0.102133	0.425532	0.603255	1.00014	0.562894	0.38029	0.345565	0.186775	0.261245	0.667237	0.5422	0.30635	0.0891307	0.104441	0.181053
AT1G13260.1		0	0	0	0.393532	0	0	0	0.180743	0	0	0	0	0	0	0	0	0	0
AT1G13270.1		32.205	40.8035	45.6789	35.3892	18.7525	11.0916	31.1633	40.5447	52.6918	38.4007	10.4393	10.8841	38.1351	39.5844	48.7161	50.7846	36.6485	15.1659
AT1G13280.1		13.0494	5.94514	5.20068	5.12462	6.20186	15.0272	19.5027	10.6733	5.81389	5.52461	3.33322	11.412	34.3681	18.1691	8.00926	4.78777	6.71598	13.9824
AT1G13290.1		0.108643	0.30243	0.822667	1.24812	2.07854	5.58623	0.65633	0.109668	0.601245	2.19031	1.29587	5.68109	0.271518	0.14475	0.238743	1.07952	2.33047	5.16211
AT1G13300.1		44.2789	41.2505	35.918	34.0497	20.2413	13.3386	44.3989	50.1063	42.0559	35.2225	11.2672	11.9911	47.9651	30.2758	27.857	26.6954	23.5147	16.9469
AT1G13310.1		4.97029	2.78302	2.88122	1.61943	1.39765	1.76502	3.39823	1.85944	1.88435	1.56552	1.16346	1.43009	5.06318	4.19624	2.48658	2.1199	2.24746	1.53793
AT1G13340.1		1.13249	0.490635	0.248154	0.298881	0.249056	0.336261	1.08711	0.313763	0.317966	0.216699	0.117124	0.109215	0.781042	0.415563	0.256144	0.484403	0.0873244	0.189226
AT1G13380.1		7.7268	12.026	18.9012	23.8042	28.0129	32.8521	11.5974	12.0021	18.1954	24.5046	15.3833	29.6575	5.52273	10.6067	12.7265	17.5176	28.4628	30.0223
AT1G13410.1		0.1091	0.221559	0.512276	0.668411	0.964009	1.24009	0.125875	0.259761	0.406827	0.78285	0.352603	0.52607	0.201543	0.204718	0.102816	0.673061	0.920117	1.04819
AT1G13440.1		830.978	871.066	1097.67	1141.19	1151.35	1269.19	829.663	854.08	1014.83	1184.87	619.239	1114.13	716.477	714.463	836.134	1006.75	1188.33	1243.1
AT1G13450.1		6.8432	7.84598	14.4873	22.2679	27.2992	34.3923	7.57485	7.5929	12.5679	23.0756	15.9541	31.6041	7.36517	6.6881	8.34785	14.3391	25.1397	33.037
AT1G13460.1		35.3186	33.1336	36.7454	36.1581	31.6846	56.6174	36.0837	37.2222	39.1347	44.1119	26.963	48.9421	23.2662	28.5178	32.6681	40.6008	45.1385	49.8603
AT1G13520.1		1.04976	0.681003	0.342299	0.247363	0.24048	0.0811706	2.58381	0.946747	0.230263	0.244111	0.113091	0.140607	1.13122	0.583643	0.577089	0.143915	0.168635	0.0730844
AT1G13560.1		34.5915	40.3085	46.9794	58.4026	61.9486	69.9463	36.3666	39.2587	47.1589	58.1149	34.9344	63.2593	31.9659	37.0914	38.8369	44.196	57.1969	67.2527
AT1G13570.1		2.70915	3.11215	3.2668	5.02844	5.38029	9.24767	2.43811	2.50658	3.86157	5.10326	5.0808	8.44793	1.0756	1.10553	1.71316	2.99289	5.34087	7.88223
AT1G13580.2		19.1202	18.1317	22.2131	18.6749	15.1337	19.492	19.0765	18.6909	20.4617	18.4796	10.2582	17.7675	17.7409	19.7575	20.6092	20.2851	17.9662	19.2445
AT1G13610.1		0	0.103366	0.238997	0.143926	0	0.425056	0	0	0.133977	0.121743	0.131603	0	0	0.254691	0.143903	0.125604	0.147178	0.255141
AT1G13630.1		0.280991	0.707586	1.39855	2.25651	2.03924	2.95141	0.477215	0.671456	1.88357	2.67042	1.82113	2.6466	0.249159	0.299952	0.910936	1.93227	2.28584	2.22545
AT1G13635.1		0.373935	0.42188	0.682812	0.352453	0.391596	0.231311	0.115048	0.107917	0.765542	0.496885	0.322275	0	0	0.31185	0.58733	0.307584	0.240279	0.520669
AT1G13640.1		15.9374	11.5319	11.2146	10.0622	7.0898	5.79091	15.3531	10.8997	9.00109	8.45681	4.50159	5.2524	36.7153	18.0047	10.5262	7.65754	10.0429	9.33154
AT1G13680.1		1.97442	1.10411	0.604622	1.01141	1.17993	1.55324	1.86202	1.63513	0.903838	0.718644	0.998798	1.37978	1.74441	1.89718	1.25396	1.20041	1.73757	1.61366
AT1G13700.1		4.12164	3.43372	4.17775	5.0412	6.23238	6.58891	3.77452	3.12726	4.33392	6.0133	3.66683	6.18118	4.93211	4.08413	4.55067	5.74494	9.69675	12.9406
AT1G13740.1		1.92156	2.44059	1.69874	1.60973	1.59764	1.70612	1.37968	1.7146	1.82134	1.4796	0.940582	1.3588	3.01673	2.0228	1.81625	2.00449	1.96059	1.66453
AT1G13750.1		13.0834	8.66303	6.88632	9.75485	8.98169	17.4748	9.75245	7.40772	7.69236	9.52259	5.89935	16.4338	5.81359	5.50765	6.3774	6.09095	9.04549	13.8719
AT1G13770.1		0.476369	0.921339	1.00558	1.23252	1.52592	1.99824	0.516018	1.05359	1.3592	1.55422	0.853285	2.13178	0.363178	0.662128	0.804774	0.963662	1.31822	1.6977
AT1G13810.1		1.1714	1.66026	1.66155	1.89769	1.38007	1.35865	1.48666	1.10928	1.9271	1.92625	0.788728	1.29443	0.766402	0.641099	1.27643	1.77655	1.51717	1.77379
AT1G13820.1		26.0866	26.0203	25.7333	21.8276	15.006	10.2359	25.6339	24.9349	28.8691	22.9763	9.4351	11.9154	22.8117	22.9897	24.3558	25.2227	21.2138	13.4178
AT1G13860.4		6.50044	9.12556	10.1476	12.5849	12.2819	14.7251	6.50471	8.3913	11.1663	12.5519	7.02635	13.5261	5.12945	7.07765	8.1104	12.6847	12.723	15.4655
AT1G13870.1		5.52388	6.36474	7.72599	8.4191	7.4156	7.65041	6.11105	7.05513	7.56213	8.08978	4.25428	6.86357	6.51344	5.45621	6.35025	7.34731	7.70311	6.41502
AT1G13900.1		4.36684	4.80985	4.7303	3.81368	4.10804	5.24229	4.30388	4.93427	4.30769	3.99303	1.87115	4.42148	3.70686	4.03274	4.09209	4.38346	3.66207	4.55517
AT1G13920.1		5.58736	5.18709	1.37423	1.05328	1.17025	1.03688	4.61688	7.37146	1.58742	1.01822	0.458615	0.855294	1.17962	7.85489	6.16822	1.22559	0.92321	1.33369
AT1G13950.1		295.658	405.772	561.625	650.737	642.987	693.266	321.374	421.574	581.631	672.57	401.47	642.829	340.799	365.64	417.689	535.729	627.094	658.937
AT1G13970.1		0.166309	0.225159	0.911049	1.72431	2.08997	2.1604	0.153504	0.86394	1.31327	1.75793	0.859999	1.4702	0	0.138696	0.470191	0.683997	3.04565	1.38942
AT1G13980.1		10.8341	10.5637	14.3851	17.7313	20.6951	27.8797	8.61679	10.7908	13.65	18.5856	12.9723	24.0108	6.79623	8.47236	11.7045	15.4366	21.9431	28.8866
AT1G13990.3		10.1137	4.99413	3.21178	2.16443	1.91873	2.4934	10.0565	4.65316	3.17225	2.06455	0.884278	1.76693	10.4097	6.84538	4.8807	2.85342	2.63717	3.1022
AT1G14000.1		13.5871	13.582	17.2953	20.0865	21.8502	21.6842	13.0692	15.301	13.652	16.9346	12.0184	18.9045	15.4574	16.9249	14.9345	17.0193	16.7595	22.1815
AT1G14020.1		10.3207	9.40517	11.4594	14.389	18.6366	27.1119	8.98825	8.51713	11.4194	13.9339	10.9453	23.6314	3.59017	4.13739	5.8793	7.31099	16.3127	25.2428
AT1G14030.1		36.1369	44.07	41.4982	29.1376	16.0418	11.4226	37.6024	43.0734	42.0561	32.2027	9.62349	9.33497	39.3911	43.8475	48.5784	43.4324	32.3877	15.3732
AT1G14060.1		1.95943	2.65279	3.11191	6.57267	7.92123	9.25098	1.96814	1.94595	3.135	6.01912	4.17216	8.38295	2.27118	3.02789	3.25866	4.45602	5.27697	7.6072
AT1G14100.1		0.105579	0.107204	0.0826239	0	0.414621	0.391858	0.048725	0.0914101	0.138952	0.0420881	0.0454965	0.296971	0	0	0	0.130268	0.0508813	0.308719
AT1G14130.1		0.04963	0.268769	0.504912	0.514568	1.13044	2.80909	0.274852	0.300787	0.261271	0.43526	0.59883	2.35323	0.183365	0.289729	0.233858	0.489885	0.765377	2.6951
AT1G14140.1		3.63238	2.54086	3.04401	3.70194	3.26311	3.69343	3.07328	2.70597	3.16057	3.14954	1.96977	2.93748	2.63752	2.68851	2.2679	3.21826	3.07074	3.22443
AT1G14150.1		388.194	344.672	257.244	99.4825	17.3875	2.69733	381.215	365.912	283.31	122.659	16.3813	5.21153	369.575	356.19	349.188	256.959	106.257	10.4617
AT1G14180.1		2.0312	3.04162	5.00956	6.52675	7.34829	8.68107	2.04524	3.09089	4.80645	6.30599	3.44812	6.33164	1.02335	1.97628	2.98733	4.48074	6.02164	7.97053
AT1G14205.1		1.58895	1.72098	3.38849	3.81907	3.86881	3.61217	1.31995	1.85721	2.78829	3.67384	2.22533	3.22434	1.51658	1.98771	2.13385	3.43091	4.63284	4.28113
AT1G14210.1		0	0	0	0	0	0.263804	0	0	0	0	0	0	0	0	0	0.233862	0	0
AT1G14250.1		0.134622	0.136695	0.158029	0.0634443	0.158603	0.18737	0.124257	0.116556	0.118117	0.160998	0.116024	0.108189	0	0.0561353	0.0634343	0	0.064878	0.281173
AT1G14260.1		23.5239	23.4374	23.9874	17.5597	19.1555	17.5235	17.2959	22.4635	17.9204	16.409	9.63392	18.0148	19.2284	16.5851	19.8236	15.1306	17.3842	18.997
AT1G14270.1		33.6949	36.5941	30.3733	17.9564	11.9429	6.88802	34.041	36.9501	33.5781	21.3265	6.07184	8.17675	35.4739	37.7035	36.6612	29.1995	18.8086	8.78163
AT1G14290.1		4.97892	2.3707	1.12269	1.86921	2.05471	3.367	5.02397	3.06867	2.03616	1.54747	0.872762	3.25532	9.04179	5.84133	4.33429	3.22779	2.56215	3.84235
AT1G14300.2		4.71354	9.04044	17.5053	28.2155	34.9754	36.1397	6.48777	9.09271	16.0347	27.6577	18.1737	33.5608	6.11049	6.06883	8.76724	17.2433	27.2191	35.0266
AT1G14310.1		5.20727	6.81128	7.01908	6.11327	5.3705	5.88033	4.31012	7.41213	8.58449	7.65308	3.09846	5.00371	6.25354	6.39786	8.06797	7.5606	6.35858	6.11522
AT1G14320.1		153.814	318.456	613.705	828.319	959.935	748.415	195.231	330.994	555.79	749.275	413.33	754.338	191.37	236.683	366.034	583.178	751.486	775.137
AT1G14350.1		11.7617	11.4286	12.2085	12.8606	11.782	20.0051	11.2081	11.0475	11.4238	13.871	7.44991	14.4675	5.75996	7.2059	11.1696	7.85099	11.412	11.5264
AT1G14360.1		9.45876	13.1983	23.1398	28.08	28.0482	31.5532	7.77401	10.7347	18.6558	26.0285	14.3083	25.3061	6.98062	8.09589	10.9755	13.2116	17.7133	22.0818
AT1G14390.1		14.5035	10.8305	9.44995	8.0714	8.01994	16.6157	14.3072	12.5946	11.2607	8.79783	6.10977	15.2797	5.76702	7.1054	8.23358	8.36349	7.62693	13.8556
AT1G14400.1		14.1542	14.1108	14.7019	15.2816	11.5213	14.004	14.7271	15.374	16.0316	14.7729	8.42823	15.8997	17.4316	15.4527	16.2493	15.6647	18.2677	23.65
AT1G14410.1		0	0	0	0	0	0.808743	0	0	0	0	0	0	0	0	0	0	0	0
AT1G14430.1		0.205702	0.208869	0.241467	0.145414	0	0.0477166	0.142398	0.534288	0.270723	0	0	0	0.316665	0.171549	0.145391	0.338405	0	0
AT1G14470.1		0.0664618	0.464897	0.970885	1.48257	1.30502	1.52116	0.102241	0.306894	0.738637	1.18342	0.591894	1.3175	0.136418	0.110854	0.334048	0.710697	1.40931	1.64725
AT1G14520.1		73.8485	50.6624	41.7979	24.083	6.44535	2.66961	75.31	58.3306	32.7186	21.1271	4.50448	2.32805	159.258	95.7581	48.4401	24.0738	10.0819	3.53025
AT1G14530.1		8.45876	9.01509	10.1635	10.8827	14.558	17.8498	8.0511	9.79466	10.5702	13.8772	8.59185	16.2403	8.24898	8.7181	10.0426	9.83336	13.7528	15.7228
AT1G14540.1		0	0	0	0	0	0	0	0	0.17346	0	0	0	0.730426	0.824371	0.372624	0	0	0
AT1G14550.1		0	0	0	0.854811	0	0	0	0	0	0	0	0	0	0	0	0.372995	0	0
AT1G14560.1		4.86675	5.66895	7.20818	8.45891	9.40359	11.8129	4.8362	5.75534	6.72692	8.43073	6.03737	10.6757	3.06867	4.38521	6.13914	8.16954	8.69469	10.2064
AT1G14570.2		9.44196	11.2587	12.7473	13.9081	16.0325	17.1097	9.48927	10.9388	11.8293	14.1853	8.10818	16.1828	8.62628	9.90308	11.0477	12.5834	13.9301	17.1187
AT1G14590.1		1.40281	1.80656	2.03496	2.3542	2.44546	3.52394	1.35796	1.68852	2.01134	2.15503	1.73979	2.99716	0.716334	1.0843	1.35426	2.25151	3.1659	3.23006
AT1G14600.1		0.0278215	0.146929	0.984424	3.84002	6.01942	9.50726	0.102717	0.346978	1.33812	3.2524	4.22105	8.28817	0.198783	0.0696067	0.299021	0.998033	3.648	7.09065
AT1G14610.1		44.5309	71.751	94.3814	104.541	94.9811	86.6178	50.8782	69.8058	97.369	103.592	52.1058	74.2785	45.511	53.7623	76.2339	92.9083	101.552	86.1807
AT1G14620.1		5.16102	9.74546	19.0467	20.4311	19.6279	28.5546	6.11753	9.36013	17.9922	24.4923	13.11	22.703	6.15534	8.20051	10.6491	16.7784	20.6833	24.1215
AT1G14630.1		0.0369004	0.0999161	0.288775	0.139122	0.34779	0.273913	0	0.19169	0.291387	0.35304	0.222618	0.148276	0	0.123095	0.208651	0.303529	0.462366	0.184969
AT1G14650.1		9.1962	13.976	22.6139	29.0954	32.7323	33.0816	8.67388	12.3525	18.9624	27.0817	16.905	27.6539	9.26864	11.3278	15.5505	24.63	30.7954	34.8001
AT1G14670.1		24.187	31.9039	46.8618	61.1153	70.2354	107.784	24.1754	32.8639	44.3308	60.8552	38.3918	91.8594	17.9597	25.6918	34.7753	47.0672	63.9598	92.4603
AT1G14685.3		0.427992	0.869163	1.54071	1.57328	1.44547	2.5416	0.71107	0.518777	1.27677	1.43317	0.848388	1.71978	0.579803	0.856637	0.968021	1.33779	1.93885	2.18114
AT1G14700.1		0.643141	0.145121	0.16777	1.01032	1.01028	0.298378	0.296811	0	0.376193	0.598225	0.739053	0.430718	0.13201	0.178786	0.101017	0.0881705	0.206631	0.626859
AT1G14710.1		1.33441	0.754717	0.171779	0.83304	0.176957	0.82007	1.83413	0.575157	0.582862	0.713892	0.572533	0.529213	0	0.187894	0.413722	0.185324	0.645884	0.183383
AT1G14720.1		106.717	86.9721	73.7231	50.4126	29.9372	32.1104	102.992	97.8328	91.5369	58.5352	23.2564	28.7192	81.5428	88.3054	111.022	97.5196	61.7098	34.0854
AT1G14740.1		3.34488	3.81348	5.13686	7.77515	10.4493	12.5546	3.08734	3.37503	4.72215	7.51921	5.31039	11.1567	2.78756	2.99927	3.10483	4.65458	9.25984	11.1778
AT1G14780.1		0.686592	0.367947	0.11194	0.242681	0.134817	0.159269	0.554512	0.346763	0.200805	0.136852	0.0739673	0.0919636	0.986501	0.620313	0.323524	0.188255	0.303313	0.143402
AT1G14790.1		0.606627	0.918547	0.687115	0.812527	1.15353	3.46614	0.604124	0.953683	0.79838	0.738207	0.687922	2.60437	0.353885	0.599102	1.0832	0.656564	0.938597	2.6007
AT1G14810.1		31.2685	82.4125	151.912	155.694	123.306	104.335	37.869	87.0818	148.659	174.234	68.5428	90.4276	52.0834	61.3463	98.4298	154.101	160.651	109.193
AT1G14820.3		17.8726	11.3893	11.4353	14.4153	14.7324	22.4556	18.3138	12.074	12.432	13.5111	9.37394	19.9969	13.4767	11.058	9.8419	10.7505	14.1205	19.363
AT1G14830.1		0	0	0	0	0	0.446765	0	0	0	0	0	0	0	0.200774	0	0	0	0
AT1G14840.1		7.0342	8.8265	18.2599	25.8736	37.1915	34.7039	6.65096	8.46686	14.9026	21.2019	13.8992	29.3683	6.33875	6.29554	9.53939	13.2656	23.151	32.8234
AT1G14850.1		3.11071	4.54025	10.733	21.5159	31.5074	30.709	4.12002	4.54549	9.63891	19.6472	15.3283	26.3003	3.10468	3.72259	5.13294	10.2255	23.2727	28.6933
AT1G14870.1		7.32439	1.05172	0.347389	0.209201	0	0.205944	8.80907	2.11382	1.16844	0	0	0	11.8607	3.14671	0.627504	0	0	0
AT1G14910.1		7.60945	7.13225	6.56577	6.8045	8.50523	11.8583	6.1231	7.85522	7.87486	7.5447	5.80148	12.2307	4.44541	6.8342	6.98731	6.33949	5.8299	9.86191
AT1G14920.1		16.7719	15.3013	12.965	14.4674	23.7264	33.2835	13.5644	13.5692	13.0436	15.7975	11.337	28.3965	26.176	19.5485	15.1298	13.1783	17.48	29.8902
AT1G14980.1		7.55922	16.7268	38.5446	48.0571	50.6988	50.6274	8.01384	16.1488	34.5932	53.1055	27.5131	41.0399	11.9893	14.7009	17.8044	32.0747	44.3597	44.5124
AT1G15020.2		0	0	0	0	0.197032	0	0	0	0	0	0	0.201605	0	0	0	0	0	0.20958
AT1G15030.1		17.0381	23.4549	24.3143	11.8758	8.09675	4.91549	18.6336	20.7018	29.3959	18.3786	4.56569	4.60259	30.5051	23.0452	28.2006	29.443	21.9423	8.37316
AT1G15060.1		2.75991	2.67473	1.86196	1.4163	1.50034	2.87315	2.5816	2.27348	2.30145	1.34238	0.66103	2.01415	3.50794	4.20494	2.99718	2.146	2.40856	3.20479
AT1G15080.1		38.0507	52.1408	40.9868	29.6333	25.5689	16.9316	35.8738	46.4857	50.7542	34.0791	12.6963	17.2353	73.5168	65.5158	60.3132	45.1871	35.27	23.5578
AT1G15100.1		4.2967	6.51172	7.97969	6.4677	5.99393	6.80659	3.13719	3.99769	4.61392	7.00475	3.1504	4.79305	1.97448	2.56715	4.23054	7.38511	7.72647	6.75069
AT1G15110.2		23.3138	26.8465	23.2424	17.1386	12.1062	13.55	23.0469	23.5508	20.0421	16.6635	6.80776	11.5285	22.8803	16.6414	17.5489	16.5703	15.9583	16.525
AT1G15125.1		0.26072	0.256712	0.38952	0.513825	0.74464	0.835712	0.196892	0.266773	0.311939	0.642499	0.204274	0.742873	0.32109	0.177899	0.13402	0.428917	0.525437	0.831665
AT1G15130.1		30.7455	33.4089	37.6929	35.9528	49.0057	57.1785	30.053	34.4649	32.8633	38.4673	24.0981	49.8211	26.8013	29.1963	33.6381	35.937	39.0346	56.0373
AT1G15140.1		36.1592	35.3674	29.1947	17.6361	14.3504	10.8768	41.0411	41.0124	30.7444	21.5736	6.25447	7.997	50.8689	46.3629	38.2569	29.5683	19.5338	10.0419
AT1G15200.3		7.0965	10.9106	17.0911	22.6705	25.8635	27.2621	8.77376	12.0616	16.7724	22.5064	13.6653	23.9594	7.8367	8.01477	10.772	15.8534	21.3655	24.065
AT1G15210.1		66.2575	62.3834	67.6811	77.0787	100.703	116.716	66.8552	56.8065	61.3069	75.307	53.8732	98.1424	51.5671	61.6192	66.6549	64.1965	84.0237	107.626
AT1G15215.2		0.0304151	0.0411779	0.21422	0.344015	0.0955551	0.225772	0.0280733	0.0790001	0.133431	0.484988	0.314559	0.342205	0.0749155	0.0507305	0.114654	0.100073	0.175894	0.254101
AT1G15220.1		1.79294	4.57159	7.53007	12.6746	13.1903	10.98	2.0962	3.62209	6.81686	11.2452	6.49002	11.191	3.16493	3.43909	4.11154	8.2589	12.0393	12.9319
AT1G15230.1		0	0	0	0	0	0.525108	0	0	0	0	0	0	0	0	0	0	0	0
AT1G15240.2		5.4709	5.3321	6.42812	7.90104	8.11251	9.81141	5.17698	5.58586	6.40021	8.16167	5.46792	9.05204	2.96307	3.28454	4.34706	5.49599	7.42968	8.78279
AT1G15250.1		62.4545	144.78	309.392	420.397	506.884	426.244	72.1479	158.648	266.06	391.147	214.967	370.598	74.7389	97.4548	167.318	280.611	400.745	417.746
AT1G15290.1		195.509	189.761	148.992	82.1208	61.2518	62.4615	192.81	185.521	163.662	105.797	36.8228	58.5822	112.728	152.984	182.976	151.667	88.5069	58.9838
AT1G15320.1		0.162095	0.292605	0.253704	0.203711	0.254626	0.10027	0.0997428	0.327463	0.189629	0.0430784	0.186268	0.130268	0.532341	0.135182	0.254598	0.0888887	0	0.225702
AT1G15340.1		9.13574	13.0984	19.8115	23.9002	28.8055	27.6263	10.1758	12.1243	17.0374	22.3108	13.1083	23.27	8.99043	11.0645	14.3075	22.4262	27.3645	28.9842
AT1G15350.2		0	0	0	0	0	0.441426	0	0	0	0	0	0	0	0	0	0	0	0
AT1G15360.1		0.546748	0.888265	0.299512	0.103068	0.0429429	0	0.857907	0.946747	0.479715	0.217956	0	0	0.673347	1.00314	0.515258	0.809522	0.158095	0.0456777
AT1G15370.1		10.8297	12.8324	11.9509	19.4967	15.0671	17.8437	11.3652	10.8572	14.7006	10.985	9.15435	18.1964	10.5907	11.0728	14.8369	13.984	13.3165	15.2443
AT1G15385.1		1.96702	2.7414	2.3543	1.19966	1.18143	0.644173	2.24276	2.30412	1.72586	1.38377	0.199444	0.836895	2.27999	2.89489	2.94416	2.09388	2.00744	0.870002
AT1G15390.1		8.09413	13.0884	16.5742	14.4948	11.3706	10.8737	7.15077	12.2012	17.1776	16.08	5.98914	10.102	7.37467	9.05978	12.2174	16.23	13.8715	9.8848
AT1G15410.1		1.33251	0.698334	0.269108	0.0810296	0.270086	0.478608	1.706	0.930389	0.452569	0.342704	0.111137	0.72543	0.476433	0.466016	0.52661	0.106071	0.248582	0.43093
AT1G15420.1		0	0.125127	0	0	0	0.171514	0	0	0	0	0	0	0	0	0	0	0	0.154428
AT1G15430.1		3.56119	2.41068	1.99557	2.44494	3.0733	3.99786	3.40874	2.62649	2.66168	3.15475	1.51566	2.75596	2.16582	2.78659	1.69876	2.38684	2.62732	2.71806
AT1G15440.1		1.52329	4.16481	11.3481	19.6109	23.1982	25.5885	2.83026	3.9737	10.1715	20.5043	12.5658	21.6539	2.33891	2.65623	4.90325	11.5862	20.1928	21.3866
AT1G15460.1		16.8477	5.88751	1.48526	0.908655	1.14592	0.487618	16.1149	6.56628	2.08383	1.4673	0.920867	0.582311	11.0586	7.4919	2.59357	1.09474	0.931991	0.46366
AT1G15490.1		4.55022	7.80543	14.8356	27.4531	30.7408	35.7577	4.84589	7.90597	15.1054	27.4767	17.5346	31.2578	3.21578	4.65165	7.88394	13.7429	31.8011	35.0383
AT1G15500.1		0.641988	0.564536	0	0	0.504233	0.732957	0.395039	0.185277	0	0.170615	0	0	0	0.713864	0	0.35205	0	0.357563
AT1G15510.1		1.41509	1.82521	2.55924	2.93728	2.69559	2.97853	1.08165	1.87229	2.6378	2.84522	1.57149	2.75142	1.08536	0.981045	1.98488	2.39406	2.56822	2.53592
AT1G15520.1		13.2702	9.66395	14.0236	26.2156	37.6015	64.3928	16.6849	10.9637	12.4668	18.6269	15.4154	54.3999	22.2812	15.8127	12.9729	15.5594	25.0457	54.1599
AT1G15530.1		1.56227	0.828415	0.387158	0.564468	0.736229	1.49792	1.99475	0.991917	0.525448	0.788862	0.471255	1.21367	2.98223	2.36691	1.25145	1.15656	1.02896	1.60974
AT1G15570.1		0.203771	0.551755	8.61122	27.2732	31.8493	25.5251	0.188082	0.352849	6.97274	22.5823	17.3864	18.6688	0.250954	0.169939	1.53628	11.2302	25.5327	29.4514
AT1G15660.1		0.0786626	0.550241	5.95077	16.1633	23.2924	25.5463	0.169414	0.476741	5.68251	15.1564	14.463	24.2123	0.129169	0.131204	0.988427	6.14696	18.7021	25.8053
AT1G15670.1		25.5205	16.6382	11.2756	9.40876	10.7619	3.75734	16.8627	9.74328	5.78382	7.50814	3.24647	3.40566	6.0888	3.5734	2.83993	3.56326	4.08455	3.14701
AT1G15690.1		1455.55	1456.57	1363.32	1251.95	1212.74	1247.7	1419.65	1462.47	1372.42	1363.13	690.243	1074.26	1066.45	1251.81	1498.5	1457.61	1375.19	1336.06
AT1G15710.1		14.9787	21.9702	30.9238	32.5265	27.8494	27.7814	18.3413	22.6386	28.0584	37.9343	16.2702	24.7893	23.1236	23.2335	22.2727	31.1631	35.2242	28.8101
AT1G15720.1		0.38738	0.273155	0.265261	0.821534	0.900095	1.24307	0.312859	0.307443	0.580638	0.566226	0.612082	1.07664	0.536712	0.296141	0.395491	0.491243	0.824541	1.10575
AT1G15730.1		0	0	0.367904	0.221555	0	0.218106	0	0.203513	0	0.187408	0.202585	0.377811	0.289486	0.196032	0.221521	0	0.453124	0
AT1G15740.1		22.8211	20.7292	15.6893	9.58299	6.70092	12.6878	18.0313	18.1927	15.5267	9.8084	4.55636	11.6504	25.243	24.4483	25.7327	19.0642	13.5855	14.5391
AT1G15750.1		75.9319	82.0789	114.634	140.606	172.717	262.767	73.0269	80.8475	116.707	151.584	117.037	236.231	37.752	50.8732	75.1436	100.278	155.709	225.06
AT1G15760.1		0.36141	0.195719	0.169699	0.272518	0.56772	1.40845	0.533733	0.250326	0.3171	0.403403	0.186888	0.871344	0.356075	0.180843	0.340594	0.237826	0.487684	1.57008
AT1G15780.1		13.5693	12.9983	15.1472	17.8092	21.9789	23.8747	13.4225	13.2999	14.1969	16.881	10.7679	19.8553	11.5718	10.5904	12.3535	15.2261	19.6922	25.1112
AT1G15820.1		551.069	447.945	327.872	198.741	148.362	118.28	505.948	448.298	298.203	216.396	72.4532	118.3	485.126	478.747	394.834	290.009	195.13	135.45
AT1G15860.3		42.6095	37.1083	34.4263	35.9398	36.8499	36.4571	42.6216	30.9414	40.8347	34.8576	19.0272	37.9018	42.1882	38.5252	37.4379	34.6254	32.6842	36.6953
AT1G15880.1		8.33989	8.91095	9.04699	10.4136	10.8112	13.7122	8.67793	9.62211	9.20736	10.0725	6.22273	13.2265	8.17987	7.21284	8.16844	8.08174	11.2723	13.3153
AT1G15910.1		11.8055	17.0638	30.5371	52.6496	80.8669	83.4351	12.7275	16.2534	26.9778	48.3924	40.9484	76.1141	9.5934	12.7708	18.8998	30.7242	60.9977	84.5617
AT1G15930.2		51.4153	106.923	200.179	301.787	290.851	278.846	79.2886	107.035	204.092	266.381	158.266	264.579	63.6961	76.4368	121.084	179.876	274.137	281.149
AT1G15950.1		14.5394	14.6979	12.9999	14.8211	21.205	36.3534	15.7029	13.5727	13.4108	16.4658	11.154	31.6473	11.5594	11.1958	12.2863	13.9804	16.2061	35.5757
AT1G15960.1		0.340522	0.23051	0.444143	0	0.178303	0	0.314304	0.393098	0.597547	0.361989	0.195652	0.182441	0.55916	0.189323	0.21394	0	0.218809	0.189658
AT1G15980.1		813.43	749.831	469.24	235.288	95.27	40.624	878.692	775.86	558.657	281.993	50.5119	37.4118	713.398	784.18	696.714	489.983	211.963	59.7238
AT1G16000.1		0	0	0	0.167485	0	0.659511	0	0	0	0	0	0	0	0	0	0.146164	0	0
AT1G16010.2		11.4839	12.4806	13.9584	10.098	7.82513	10.0984	9.93798	12.7547	13.2088	12.4454	5.45852	8.02199	11.5899	10.7795	13.5243	11.3453	12.1098	9.65052
AT1G16030.1		0.185666	0.305963	0.0898321	0.27551	0.125419	0.32245	0.146889	0.467749	0.162903	0.106166	0.0228594	1.19209	12.9747	7.07795	1.22889	0.262255	0.283301	0.437359
AT1G16040.1		4.04514	4.10538	6.88423	8.21372	9.48048	14.7325	3.42387	5.40374	6.92266	9.15416	6.1251	12.2084	3.26314	3.68284	4.88873	8.71793	8.34258	11.2648
AT1G16060.1		2.33354	2.1155	5.38616	5.55475	5.21874	4.5143	0.876178	1.74665	5.58686	3.7532	2.86411	4.19585	1.51061	1.22086	4.06302	7.09233	5.68142	7.66646
AT1G16070.2		0.0343329	0.371856	4.1377	11.488	19.9917	23.076	0.0316894	0.178352	2.77137	10.8599	10.0714	20.6793	0	0.0286326	0.323555	3.86901	12.4547	20.3938
AT1G16080.1		79.0162	77.9762	58.0824	30.7165	17.5686	16.3624	81.1021	80.1067	61.3929	35.758	9.59563	13.7356	77.8931	72.6207	73.1623	55.9176	29.3256	17.4413
AT1G16130.1		1.95147	0.929569	0.784053	0.671219	0.578958	0.970819	2.26373	0.930144	0.747079	0.778457	0.302936	0.787627	1.79716	0.833879	0.596287	0.649703	0.661338	0.73089
AT1G16180.1		39.4578	41.4368	40.7404	41.5857	48.6892	65.3589	39.1823	40.5028	41.7558	45.0153	26.8471	54.3728	41.0966	44.1521	41.431	44.2637	47.8064	62.5216
AT1G16190.1		8.66151	12.5631	20.0909	31.7701	36.4812	41.0748	8.59513	11.4185	20.3555	28.3326	19.5231	35.0231	6.6545	8.80667	12.1348	20.5766	31.1926	39.0357
AT1G16210.1		2.42703	2.71523	3.08116	4.73334	5.63402	5.44183	3.50312	3.2099	3.88036	4.94982	2.29487	4.95728	3.63599	3.88486	3.44309	4.39696	4.52264	7.6483
AT1G16220.1		4.02323	5.08828	7.92052	10.0304	12.9292	14.6739	3.36531	4.38518	4.84608	10.6398	5.71981	11.2155	3.92619	4.48603	4.58719	6.93645	9.79868	12.732
AT1G16240.1		12.8012	12.9325	11.6312	12.6123	13.5639	16.5818	13.6281	12.6389	12.4539	11.7696	7.29537	14.033	15.7076	12.8621	12.5132	14.9262	12.5752	17.2245
AT1G16270.1		8.25005	10.4891	13.4142	16.513	18.5458	22.5676	7.47792	10.2794	12.9881	15.596	9.90526	19.7448	7.21992	7.34721	9.77669	13.68	18.4578	22.272
AT1G16280.1		1.93428	3.7238	7.94647	11.3357	13.2645	16.1521	2.76153	3.92561	7.29131	12.1697	8.8556	13.7004	1.78593	2.49514	4.21555	6.93696	12.3517	14.3414
AT1G16310.1		0.501057	0.522329	0.248902	0.546063	0.712117	0.875128	0.458412	0.431907	0.435762	0.355984	0.379118	0.905035	0.882524	0.630264	0.42078	0.478359	0.814494	0.971699
AT1G16330.1		20.2316	15.4514	13.9607	15.9483	17.2362	19.2402	19.216	14.3556	12.5439	15.4928	9.19727	16.317	23.49	18.6592	14.1469	13.3937	15.8507	20.3457
AT1G16340.4		12.8685	20.2248	30.7128	41.1341	55.2704	59.2452	12.8878	21.45	31.7245	36.1501	27.2299	53.3641	12.027	17.0213	25.5753	32.1309	44.8134	58.8501
AT1G16350.1		13.0106	20.5737	37.3742	53.9462	74.4551	74.8673	15.1265	20.3629	33.7525	52.5139	36.7123	64.9981	16.0232	15.0237	21.4277	35.8364	59.3554	75.9567
AT1G16430.1		5.35273	6.22888	9.05137	13.947	14.4497	16.7127	3.4646	6.75756	9.22838	13.0831	7.78925	13.5538	3.33732	6.34027	7.46494	10.038	14.7401	17.4224
AT1G16445.1		2.94913	5.66314	6.02888	3.85756	2.41086	2.28967	2.38875	5.6278	7.8683	6.04617	1.8155	1.88639	3.11315	3.51355	7.03328	8.02014	4.46683	2.46384
AT1G16470.1		0	0	0	0	0.0609009	0.0719466	0	0	0	0	0	1.68249	0	0	0	0	0	0
AT1G16480.1		0.195477	0.235805	0.512185	0.639345	0.576697	0.760366	0.0451065	0.216974	0.455885	0.691987	0.395593	0.594463	0.113157	0.127487	0.322762	0.528386	0.807947	0.908664
AT1G16490.1		0.159355	0.107872	0.0415692	0.250334	0.500644	0.345011	0.0980568	0.0919794	0.0932116	0.254101	0.18312	0.59764	0	0.132897	0.0500589	0.174772	0.307189	0.443773
AT1G16510.1		0	0.0704113	0	0	0	0	0.288021	0.0900564	0	0	0	0	0.512401	0	0.0980248	0	0	0
AT1G16540.1		3.24483	1.97687	2.73901	3.36427	4.22365	3.84972	2.0325	3.19115	3.41641	4.13927	2.17749	2.29122	0.399617	1.62365	2.44636	4.27052	2.43521	3.52414
AT1G16560.1		6.14107	5.08088	4.80588	3.85886	0.267964	4.43191	3.46393	2.65847	4.78948	4.08014	0.588075	1.6451	0.420169	2.56073	5.14434	2.52571	2.30187	1.9952
AT1G16570.2		1.91441	2.2698	3.37463	4.74428	4.32855	4.4444	3.54107	2.076	3.99389	5.35127	2.26989	4.6217	2.94594	1.99809	2.70622	3.15415	5.77594	5.60262
AT1G16590.1		5.11285	4.72637	6.23845	6.89188	6.13159	7.60077	4.00877	5.14068	5.74015	5.78583	3.6484	6.22971	6.09361	5.13509	5.23286	5.7884	7.47154	8.26742
AT1G16610.3		20.411	35.1695	62.376	73.0614	78.2723	84.6596	21.4473	33.5997	54.4957	77.3507	40.6612	65.9948	21.2793	23.837	35.9461	59.527	78.9919	79.9705
AT1G16630.1		0	0.0484799	0.112092	0.562525	0.693749	1.10754	0	0.0206687	0.146619	0.43776	0.493786	0.652294	0	0	0	0.196365	0.575237	1.01715
AT1G16650.1		1.58278	3.51271	5.60605	8.14153	7.5875	7.57074	1.92286	3.38596	6.28998	8.0358	4.18618	6.12418	1.96278	2.09119	4.28554	5.56594	6.94149	5.68931
AT1G16670.1		8.7849	10.0191	8.45153	8.6251	9.34576	10.4749	7.10571	7.62949	7.01394	7.71939	4.50253	9.72047	4.58677	4.05011	4.47604	6.28931	8.32043	11.1604
AT1G16680.1		1.329	1.81626	2.86505	3.89978	4.43136	4.4604	1.60515	1.86709	2.55214	3.25283	2.13952	3.964	0.617636	1.15017	1.44151	2.1245	3.48887	3.96678
AT1G16690.1		2.40389	2.05899	2.0732	1.98835	2.73579	4.23344	2.39993	2.12376	1.42046	2.03392	1.35301	4.53404	3.44386	2.86396	2.26544	2.05806	3.45186	4.75439
AT1G16700.1		23.9993	31.3835	37.7935	39.2381	38.7187	41.3693	22.1678	31.8551	36.7092	37.0096	21.2244	37.2276	27.3048	31.2038	33.5834	38.0598	38.7675	41.2387
AT1G16710.1		1.91089	3.08649	4.00048	5.00358	5.11806	5.59635	2.4862	2.43343	4.04899	5.2013	2.96053	4.69811	1.49896	2.32446	3.19138	4.28035	4.88201	4.82685
AT1G16720.1		69.4101	57.5922	44.9833	32.2644	19.2313	20.1129	67.4044	56.4353	47.808	33.9826	14.196	15.6838	67.6661	54.155	47.305	40.464	27.2624	18.576
AT1G16740.1		2.40507	4.02733	7.16542	11.3743	13.455	12.7241	3.19353	3.72624	6.44168	9.31848	6.40025	11.5632	2.23447	3.73	3.6583	7.4968	9.35389	11.3861
AT1G16780.1		13.1902	14.841	17.7595	18.6065	23.8264	29.3767	12.6537	14.7361	16.5823	19.8768	13.0801	24.3937	10.3814	12.6719	14.6569	17.7247	22.3735	27.3623
AT1G16800.1		5.01156	6.26343	8.55218	10.7587	13.8942	13.3604	5.16421	5.74432	8.36767	11.4263	7.69721	13.0445	3.49132	4.04225	5.88603	7.6909	11.3046	12.1419
AT1G16860.1		6.89425	9.59703	13.6445	11.368	16.5151	25.9171	5.93896	7.19715	9.78438	14.1374	8.22011	19.8207	4.9944	8.3322	11.1572	10.9106	13.2179	18.6101
AT1G16870.1		7.60217	10.2505	17.7996	24.2926	27.5488	29.6493	7.78699	9.15052	17.082	25.4023	17.4984	27.766	6.96475	7.01006	9.52332	15.7857	24.6927	26.9797
AT1G16880.1		342.084	316.308	176.861	87.4861	38.637	27.0993	340.907	298.509	219.938	95.5525	21.9152	21.7191	410.688	373.494	292.21	203.568	95.162	40.9661
AT1G16890.3		29.81	22.7311	24.8304	28.3942	35.7203	45.3856	29.0204	26.8207	26.8277	31.0268	19.0482	40.246	38.2532	29.0419	25.2891	26.6583	34.0645	43.0108
AT1G16900.1		5.19609	8.16288	12.8138	16.3276	17.1888	22.7964	5.45777	7.21728	11.9747	17.5751	11.6265	20.0398	5.17827	5.95149	7.90716	11.9176	16.879	20.9408
AT1G16916.1		0	0	0	0	0	0.322087	0	0	0	0	0	0	0	0	0	0	0	0.290001
AT1G16970.1		2.24148	2.55187	4.84381	10.2275	16.4448	19.2384	1.92784	3.13154	4.76023	9.565	9.26394	16.6423	1.69394	2.23044	3.52864	5.19605	10.7041	16.9814
AT1G17020.1		11.1918	3.03043	0.428987	0.0430567	0.0358789	0.0423863	9.65548	2.72898	1.20241	0.072841	0	0	9.05758	3.77155	2.23859	0.976959	0.220148	0
AT1G17070.1		3.64596	5.11152	7.66178	10.2398	12.1232	11.7633	3.46773	4.98336	7.69698	9.9748	6.26858	10.5602	3.19099	4.02843	5.52895	9.04275	11.6128	12.3077
AT1G17110.2		18.3228	20.1551	23.9642	28.4766	31.7417	33.7985	18.7995	19.4503	24.4291	29.2311	18.8182	30.6756	9.14086	10.5252	13.7874	18.7915	26.8656	32.1746
AT1G17120.1		6.72962	4.32936	4.658	4.13087	4.69619	4.70831	8.36181	6.54513	5.62969	5.19565	2.03795	4.57264	17.4217	12.5639	9.6989	7.40994	6.58915	6.31173
AT1G17130.2		9.65988	11.6275	16.4493	22.0257	18.6237	28.1048	11.0053	10.9524	15.005	23.241	15.0625	24.5435	6.82199	9.34907	10.0538	15.4609	20.8108	25.9292
AT1G17160.1		9.28658	11.1815	13.5096	15.0313	17.1607	17.6385	9.20993	10.4411	14.495	17.7676	9.34956	17.1172	9.01157	9.38708	11.1784	14.4687	17.5704	19.4472
AT1G17170.1		26.4014	15.6175	12.087	10.5089	11.0695	13.4053	31.7639	22.2315	13.6785	11.6214	4.86695	12.3737	46.3052	32.8837	18.7718	10.9974	10.2347	12.004
AT1G17180.1		0	0	0.138236	0.226004	0	0.655608	0	0	0	0	0	0	0	0.0736568	0	0.394466	0	0.147574
AT1G17200.1		30.5507	26.102	24.898	26.8529	31.3446	43.9586	27.6355	27.0382	24.7613	27.2233	18.081	36.7536	25.9584	26.0371	25.6733	27.4384	28.1822	35.7231
AT1G17210.1		15.5485	18.7388	27.194	32.2735	34.9512	35.0713	15.4039	18.1149	24.962	30.2096	18.368	31.0781	12.6043	15.3317	21.0033	28.8293	36.5129	35.7816
AT1G17220.1		348.311	377.033	342.579	231.42	134.109	74.8377	322.9	356.442	342.759	255.665	73.0726	69.366	297.271	340.816	409.753	372.591	242.829	100.26
AT1G17230.1		0.932515	1.81588	3.36151	4.16761	3.17842	4.56075	0.979158	1.87651	3.41983	4.66676	2.25949	3.63906	0.248992	0.726065	1.57861	3.26598	4.63462	3.90576
AT1G17280.1		11.5344	12.5271	14.9305	19.5538	24.5601	29.4205	10.5824	12.7893	15.2672	19.5977	13.5973	27.238	11.9814	11.05	12.5008	15.3499	21.5292	28.9488
AT1G17290.1		340.233	255.276	157.781	76.1316	42.2045	44.9465	311.192	275.595	171.375	89.0876	26.3123	42.7907	243.485	268.737	228.983	127.844	61.8793	44.1704
AT1G17330.1		5.03131	3.17879	2.09995	0.948456	2.89792	2.48984	4.64393	4.64651	2.35438	1.60455	1.15633	3.5043	3.3047	3.6365	1.26441	3.03495	2.58637	2.2418
AT1G17370.1		54.4553	68.1782	92.8873	122.506	153.027	168.228	51.9651	64.4609	88.6825	125.898	79.5746	148.406	65.121	64.6199	76.9349	101.443	145.928	170.642
AT1G17440.1		0.336147	0.350074	0.222591	0.536185	0.467109	0.599815	0.190933	0.33581	0.317622	0.371082	0.200567	0.228585	0.159224	0.194079	0.365523	0.531734	0.498456	0.496857
AT1G17450.2		2.74897	3.07654	3.42322	3.63126	4.43642	4.92456	2.50954	3.04022	3.47707	3.99946	2.45567	4.6442	1.91515	2.08338	3.38486	3.84569	4.36121	4.85306
AT1G17470.1		5.51894	9.59457	14.6257	15.7239	15.6641	14.548	5.32556	7.60182	15.0772	15.4005	10.3778	15.1204	8.80501	7.11315	8.15624	13.8254	15.233	15.0898
AT1G17500.1		25.1456	22.4314	19.9843	23.8464	24.3178	33.2816	24.3795	23.4248	20.4626	24.043	15.5558	27.9811	17.2759	21.8456	22.0434	17.6847	24.4422	29.495
AT1G17520.1		5.74936	6.65285	7.22969	6.34542	5.98232	5.56269	4.89848	5.82869	6.59662	5.36742	2.24461	5.21286	7.92788	7.82739	7.64109	8.00327	6.20463	5.33696
AT1G17615.1		0.0901886	0.0610515	0.14116	0.255023	0.0708364	0.0836842	0	0.0780852	0.158263	0	0	0.217441	0.111072	0.0752145	0.169989	0	0	0.150695
AT1G17620.1		6.82032	5.32824	6.23578	7.51049	12.9332	18.3635	7.19451	5.9244	5.5092	7.21606	6.87707	14.6434	7.19963	7.6742	7.66234	7.27597	10.5498	17.4573
AT1G17630.1		0.191823	0.584329	1.1634	1.74023	1.52546	2.22486	0.287712	0.43596	1.19917	1.5676	1.13659	2.15823	0.20671	0.259958	0.338953	0.808655	1.82578	2.26363
AT1G17640.1		7.09862	10.503	16.3561	24.5567	31.9772	28.743	7.94087	10.5163	14.7355	25.4683	17.0322	28.8831	6.42323	6.96267	9.17471	16.0629	22.9378	24.3234
AT1G17650.1		102.715	124.31	93.4628	59.2135	37.7988	26.5374	94.7886	115.439	112.061	66.6304	22.2838	21.9469	87.6493	125.206	118.84	102.603	57.1138	32.3773
AT1G17665.1		6.38745	8.2091	8.76851	8.1106	8.36161	11.4782	7.10211	7.8094	9.9099	9.12621	4.97353	10.6219	4.74552	5.05832	6.43176	7.91691	8.22508	9.47726
AT1G17680.1		45.4463	37.276	27.4004	21.0651	17.3174	16.0819	41.7973	36.9784	25.1777	20.1892	9.17735	14.7843	42.6247	40.6343	35.1603	26.0949	19.5558	16.7537
AT1G17690.1		9.86231	11.7532	26.3277	39.3349	41.6984	51.3924	9.71982	11.4662	22.8096	42.5359	23.6929	48.2451	7.30264	6.64605	9.49558	22.868	37.8615	41.5767
AT1G17710.1		19.4508	13.1512	15.3415	21.8102	17.9548	14.9953	14.3723	12.4578	10.335	17.3504	10.6992	13.0903	20.8551	14.8676	10.2429	7.80021	12.2522	15.7063
AT1G17720.1		135.398	131.229	140.786	143.327	146.002	191.877	128.082	125.929	146.683	159.618	91.8767	172.212	99.4259	110.929	124.149	130.857	154.391	191.371
AT1G17745.2		1.62972	2.7662	3.4479	4.19092	4.57125	7.45796	1.60324	2.21983	2.57792	3.13214	1.79513	6.41805	1.60852	2.25168	3.59723	3.79936	3.65449	8.10566
AT1G17760.1		4.15198	5.61104	7.76401	10.0083	12.2845	12.2959	4.10861	5.7035	7.45243	10.4573	6.73238	11.3756	3.72786	4.20664	5.38889	7.54447	10.77	11.984
AT1G17820.1		4.49831	5.23194	5.69647	6.99584	7.70855	7.64581	4.51055	4.54964	5.32819	6.73269	3.84162	6.81936	3.90311	4.56995	5.2027	5.63431	7.35101	7.99448
AT1G17840.1		18.0214	19.2316	20.3426	23.0696	30.9915	35.5204	19.2676	19.0078	21.0418	20.8936	14.8323	31.3565	16.7291	16.4352	20.2992	21.8448	24.0632	33.0348
AT1G17850.2		1.53582	3.37884	3.90617	3.79992	3.16645	1.78132	2.12635	3.6567	4.54789	4.13262	1.4891	1.38855	1.18215	1.28082	2.53288	2.52661	3.88579	0.801931
AT1G17860.1		0.820122	0.444133	0.192543	0.0773009	0.0644144	0.858025	0.681279	0.213018	0.215872	0	0.0706821	0.197728	0.606013	0.341978	0.309155	0.13492	0.316191	0.523308
AT1G17870.1		9.53381	4.79171	1.1773	0.796202	0.459292	0.392089	7.39201	3.8312	1.18923	0.555027	0.125996	0.595828	14.8619	10.1221	4.97535	1.42854	0.253634	0.255321
AT1G17880.1		30.4744	73.8298	121.706	180.209	176.75	130.698	25.5448	74.6524	132.032	151.284	82.7915	131.071	28.4161	49.9373	79.6871	141.132	157.139	143.14
AT1G17920.1		0	0	0.173051	0	0.347361	0.615544	0	0	0	0	0	0.533133	0	0	0	0	0	0.184741
AT1G17930.1		0	0	0	0	0	0.683937	0	0	0	0	0	0	0	0	0	0	0	0
AT1G17950.1		0.443154	0.733846	0.108913	0.400436	0.25889	0.0645675	0.0642283	0.443929	0.700522	0.0554797	0	0.0559231	0.405942	0.0794131	0.400373	0.620591	0.134142	0
AT1G17980.1		48.5482	48.1983	63.582	78.1767	110.412	132.539	51.1336	50.1986	60.86	82.8595	59.1916	123.538	45.4689	38.9432	52.4579	58.5447	91.5925	119.592
AT1G18000.1		1.15012	0.618263	1.29715	1.91303	1.83324	1.28689	1.06157	0.527175	1.15751	1.75303	0.991232	1.35926	0.833196	0.677059	0.57382	0.639973	0.81511	0.84782
AT1G18040.1		3.20926	4.1298	5.99278	8.11631	10.2073	11.6164	3.37276	3.82397	6.49584	8.36005	6.16165	12.1806	3.01318	3.2859	3.68321	6.58647	8.97349	13.2199
AT1G18060.1		9.31566	1.86315	1.49119	2.69402	2.99321	2.55385	9.38007	2.19968	1.9505	2.532	1.551	1.36119	18.6431	4.50247	1.19715	2.17691	1.73457	2.12256
AT1G18070.3		68.161	106.797	151.867	180.935	181.055	188.646	74.9262	104.811	158.274	178.34	104.578	174.156	63.5946	82.1619	112.642	153.876	179.968	185.364
AT1G18080.1		54.9528	119.384	237.899	348.623	441.596	422.342	72.0421	121.055	201.451	333.58	207.438	350.351	69.2874	77.686	127.417	232.833	367.831	424.217
AT1G18150.2		12.4385	5.38881	4.20514	2.90754	2.81362	3.97026	14.5118	6.11693	4.80195	4.28415	1.9725	3.35874	8.33335	8.87958	6.09551	4.33814	4.31601	2.90967
AT1G18160.1		13.9096	14.5797	14.4177	16.913	15.8429	16.2908	14.3153	14.5789	15.7351	15.8001	8.63392	14.0479	41.3224	27.1947	24.8632	22.2813	17.7459	17.3748
AT1G18170.1		364.232	335.164	273.88	167.914	89.7372	58.0904	370.733	360.591	321.273	195.289	46.6998	54.7163	382.433	387.383	345.039	287.607	153.147	68.3916
AT1G18190.1		10.7998	10.1182	9.84577	9.57594	10.6904	12.0612	9.89117	9.25402	9.47569	9.52032	5.01372	10.3793	8.39848	8.86739	9.78429	9.66193	10.5167	10.7667
AT1G18250.2		16.7644	24.8867	53.6288	130.292	240.012	299.1	15.2022	23.4271	48.2561	113.494	120.657	243.455	12.3153	16.1885	23.8369	68.707	147.694	303.212
AT1G18260.1		6.60822	6.55752	10.0876	11.593	16.2041	18.5939	6.66863	6.95116	8.69632	12.3693	7.98117	16.0192	5.66616	6.35037	7.31338	10.448	13.5754	17.8313
AT1G18265.1		0	0.0400159	0	0.167154	0.0464294	0.274252	0	0.0511806	0.0518663	0.282782	0.254736	0.522576	0.0728015	0	0	0.0972495	0.227908	0.246931
AT1G18270.3		10.5504	12.9848	15.631	17.4988	18.8535	24.9378	10.2894	13.4961	17.3953	17.7323	11.3369	21.9935	8.78411	10.8898	13.7108	16.5111	17.8874	22.1967
AT1G18310.1		0	0	0	0.609477	0	0	0	0	0	0	0	0	0	0	0	0	0	0
AT1G18335.1		1.42677	1.52303	1.37423	2.27583	2.54295	2.39315	1.11431	1.6629	1.63703	1.70631	1.46613	2.86657	0.608241	0.961059	1.13774	1.76041	2.16858	2.84243
AT1G18340.1		0.222779	0.603225	0.174343	0.419963	0.349953	0.206712	0	0.771528	0.195466	0.532854	0.576007	0.716149	0	0.185791	0.419897	0.91625	1.07363	0.18612
AT1G18370.1		0.108884	1.41272	12.455	26.3586	35.8473	33.7613	0.150751	0.864159	10.9865	25.9856	18.7527	32.0998	0.0893976	0.136209	1.33397	12.5838	29.7879	35.4012
AT1G18390.2		0.685679	0.739214	0.437228	0.885656	1.25661	1.83799	1.21889	0.769559	0.824433	0.951627	0.875484	2.08174	3.44034	2.85918	2.0343	1.73382	1.71343	2.35504
AT1G18440.1		7.51397	9.51183	10.2533	9.58798	6.51952	5.31085	6.88536	10.5686	12.2573	10.6839	3.90425	4.94862	7.61687	7.73688	9.12632	10.621	7.76528	5.59763
AT1G18450.1		15.9632	25.8814	44.8643	62.4487	68.2295	71.472	14.6143	23.0379	41.2611	60.7428	40.6102	61.9915	14.2184	16.3694	25.9743	43.3742	67.5178	72.3936
AT1G18470.1		13.9494	9.02775	7.44984	6.43469	7.24744	10.5676	11.5106	8.61682	8.51253	8.60581	5.29576	9.42147	7.06515	8.55867	8.61388	10.1284	8.27741	8.11547
AT1G18480.1		0.74582	0.744017	0.767979	1.14696	1.54154	2.22179	0.652165	0.917616	0.654381	1.03278	0.8796	1.92433	1.25692	1.11304	1.25776	1.22697	1.89174	2.59075
AT1G18485.1		0.484184	0.66682	0.979946	1.46353	0.944168	1.11541	0.369852	0.636036	1.04008	1.06491	0.604356	1.03317	0.74023	0.779741	0.912595	1.12615	1.19084	1.14378
AT1G18490.1		0.43612	0.472357	0.477818	0.411067	0.513809	0.323734	0.563558	0.264315	0.727037	0.660651	0.263109	0.245343	0.429683	0.290969	0.452102	0.609852	0.462392	0.619402
AT1G18500.1		0	0	0	0.46766	0	0	0	0	0	0	0	0	0	0	0	0.136042	0	0
AT1G18530.1		1.22301	1.44921	0.950054	1.07995	0.517694	1.21482	1.65281	1.20821	1.04936	0.804697	0.309558	0.858728	1.86451	1.46768	1.37094	1.01341	0.709747	0.763642
AT1G18540.1		241.313	630.38	1155.99	1551.39	1622.14	1415.47	315.108	659.584	1129.73	1361.29	808.546	1312.15	296.866	446.572	711.317	1061.92	1379.33	1405.67
AT1G18550.1		0.458391	1.89905	11.0369	27.0659	33.5204	35.9778	0.683344	1.72632	9.63087	27.1517	19.1289	31.388	0.139729	0.592731	2.03918	10.8448	29.6681	33.7966
AT1G18560.1		3.79228	4.40228	5.61667	5.58319	5.99402	8.08446	4.03546	4.38232	6.17345	7.02155	4.30831	7.43028	3.68613	3.08423	4.20889	6.17432	7.24998	7.89441
AT1G18580.1		2.85271	3.72272	4.02927	4.8827	5.33781	7.11361	4.22636	4.83906	4.93718	4.68885	2.80435	6.41536	5.6269	4.62316	4.22614	5.08306	5.30858	6.48644
AT1G18590.1		31.2045	36.0894	45.9515	69.8912	77.4187	58.6156	37.0742	34.5819	48.2775	62.6377	39.5166	53.4131	35.5067	42.6798	45.9245	65.0532	83.9987	81.8466
AT1G18610.1		2.58737	4.22997	7.25881	10.5832	13.4201	13.3628	3.15417	4.18442	4.66881	9.53589	7.23674	12.9861	2.10428	3.58275	5.01473	6.58561	11.7164	14.6418
AT1G18640.2		23.3987	25.1122	34.1661	43.9053	46.0105	53.8086	20.2512	28.9183	37.9889	49.6037	25.8597	53.6408	18.8157	22.5278	31.1364	39.179	50.2785	61.7201
AT1G18660.4		56.6136	55.1305	51.8272	39.1384	27.8297	22.7662	51.8915	50.1902	52.7786	40.8007	16.5368	20.9751	41.0916	40.3395	46.5278	45.8495	34.6568	22.4832
AT1G18670.1		6.06067	7.37412	5.69511	8.4257	14.3818	14.5222	6.52563	6.49272	5.50804	7.83956	6.1986	13.5027	10.5101	9.21748	7.65335	6.94452	10.396	17.1694
AT1G18680.1		0	0	0	0.513927	0	0	0	0	0	0	0	0	0	0	0	0	0	0
AT1G18700.4		8.21241	8.36866	12.0287	10.8395	12.9611	16.5913	8.91192	9.10837	11.2532	11.7919	6.91732	14.6719	9.79607	10.0523	9.6761	11.1105	13.1293	15.8527
AT1G18710.1		0.463342	0.627301	1.24321	1.31017	1.71562	2.33388	0.305476	0.916938	1.10345	1.05547	0.855708	3.51088	0.244555	0.165605	0.187138	0.653361	1.21218	2.43318
AT1G18730.1		843.908	704.751	453.442	217.677	58.8013	26.4491	831.006	707.721	532.732	231.854	33.831	27.486	898.773	795.967	689.696	460.594	182.399	36.962
AT1G18800.1		9.59036	23.9547	81.6425	177.913	189.838	214.218	13.1519	23.6971	70.8935	150.314	113.445	189.733	10.7128	14.8227	28.0435	74.233	151.756	195.227
AT1G18810.1		9.84014	6.33417	2.74012	1.59323	0.521568	0.168045	7.68948	5.69714	3.12509	1.58832	0.156087	0.388125	4.2378	5.68908	7.39596	3.02909	0.756428	0.252174
AT1G18870.1		0.0877046	0.17811	0.240225	0.144666	0.137771	0.223793	0.141666	0.20882	0.192379	0.349626	0.170073	0.088105	0.108013	0.0914286	0.268623	0.28857	0.190202	0.109908
AT1G18880.1		6.27176	3.05595	1.01565	0.277841	0.308698	0.220645	4.78246	2.30549	0.707959	0.391698	0.173776	0.211945	1.38825	1.03056	0.677455	0.417034	0.27919	0.246268
AT1G18890.1		5.74372	4.87121	4.74865	4.8953	8.28437	9.34293	4.88316	3.6633	3.44638	3.28035	3.83997	7.27451	3.26749	3.42307	2.45512	2.42541	4.2271	7.85209
AT1G18910.1		28.6912	26.3633	23.6601	19.1791	18.0539	20.7663	24.8212	26.0244	23.5864	21.6433	10.5516	18.3068	12.8642	18.5565	23.0549	24.9683	22.1779	19.8496
AT1G18950.1		4.21313	4.06284	4.82786	6.21816	8.0483	8.3632	4.05347	3.71171	5.04583	6.34353	3.82094	6.70571	2.54971	2.87765	3.68539	5.15133	6.00663	7.23305
AT1G18990.1		0.0839731	0.085266	0.0657156	0.197873	0.197864	0.0779169	0.116261	0.0363519	0.0736778	0.100425	0.0361861	0.236198	0.0517085	0	0.0791367	0.0690731	0.283282	0.14031
AT1G19000.1		11.941	15.3156	22.8701	22.51	22.4596	3.49888	11.0216	16.3239	22.0568	26.8072	12.1871	9.84893	8.51395	11.7928	17.176	20.6783	20.5957	13.3889
AT1G19025.1		0.232089	0.314216	1.20329	2.16022	2.91661	2.79956	0.187442	0.477238	0.738174	2.49804	1.32517	2.42475	0.357286	0.193555	0.492124	0.501133	1.50997	2.71456
AT1G19090.1		0.276884	0.22689	0.18247	0.109885	0.0457834	0.0405655	0.228664	0.214491	0.242937	0.104568	0.0627979	0.117115	0.0358943	0.121533	0.0686676	0.131858	0.182599	0.0973983
AT1G19100.1		12.402	12.6561	20.4989	26.7128	30.1448	35.0866	11.0794	14.2154	19.1911	26.1936	16.1567	31.2605	7.45281	10.2935	13.0952	18.817	27.0349	32.0905
AT1G19110.1		25.9743	26.1934	31.4092	35.04	37.0412	42.5981	23.4594	24.883	29.22	39.3882	20.8152	36.5496	21.1107	23.327	25.5317	30.9326	36.0221	40.7628
AT1G19130.1		12.0863	14.7537	18.2967	16.2476	19.4526	26.8415	10.2413	14.7529	18.6013	18.6931	9.96118	24.5218	12.4447	13.6047	16.0583	20.1551	19.543	25.1608
AT1G19140.2		16.7628	22.3028	27.1232	28.522	29.0556	29.0157	16.6162	19.6721	27.7006	30.4849	13.8646	26.1375	16.1174	19.8858	23.7239	29.0452	29.1247	28.0099
AT1G19170.1		4.52056	5.10241	5.54702	6.91739	10.2041	11.6673	4.65608	6.28802	5.94949	7.4404	4.91329	11.4732	4.0667	5.55302	6.7385	6.82774	8.32745	10.2099
AT1G19180.1		163.285	73.1402	36.5464	14.7343	5.10723	4.44898	174.357	131.989	55.324	18.3285	2.71718	2.9032	166.149	111.197	54.9044	23.556	14.8773	6.36534
AT1G19220.1		13.5438	17.8529	21.4119	29.5891	43.6036	35.1309	11.4975	17.7462	22.3251	28.2838	22.7734	30.4103	6.00666	10.1662	15.7621	16.2452	26.4002	31.961
AT1G19230.2		1.846	4.42793	2.292	0.884917	1.17214	1.36488	1.35532	4.38944	2.98867	1.08929	0.579378	1.20496	0.592646	2.58666	4.08408	2.50249	1.25892	0.89252
AT1G19250.1		16.7053	10.6047	4.45358	1.5586	1.93935	3.25928	16.0556	10.8074	5.80941	1.6233	0.922449	2.83531	15.1984	12.6895	9.38393	4.63762	1.17577	2.91098
AT1G19260.1		8.42794	6.00076	10.6675	9.76818	5.32835	11.0713	7.32643	8.20721	11.3264	13.7177	6.46434	9.91593	1.8248	3.89071	5.60197	10.7291	9.63449	7.69352
AT1G19270.1		6.02022	4.91372	4.70305	4.02431	3.87873	4.5095	6.16935	4.16254	3.56271	3.43732	2.09429	4.62818	5.99831	4.53249	4.33385	3.34005	4.20582	4.48382
AT1G19290.1		1.64643	2.17038	3.2822	3.54476	3.02189	3.377	1.42369	2.0707	2.56983	3.70312	2.24049	3.42629	0.448221	0.809391	1.48628	3.16477	3.65827	3.41704
AT1G19300.1		24.8703	23.453	17.4099	12.3873	9.92484	11.2512	24.5396	20.4033	12.7699	9.5991	5.48812	10.016	11.5199	12.3269	13.5273	11.9008	10.8104	13.2853
AT1G19310.1		6.38161	5.06759	4.75402	4.68477	5.15686	5.86443	4.81416	4.3564	3.28415	4.30518	2.64422	5.22723	4.60977	3.32629	4.45272	4.13885	3.72605	5.17769
AT1G19330.3		0.187369	1.37554	2.2288	7.96703	15.7256	28.8157	0.182628	0.890285	3.25244	6.22881	8.40523	25.5172	0.243677	0.362523	1.02556	3.92952	11.087	29.313
AT1G19350.3		10.7908	14.9248	17.0884	23.0987	30.6909	39.0534	12.8466	14.8309	15.9618	22.7487	16.2171	35.792	13.294	14.3436	14.5194	19.3206	26.5183	36.0737
AT1G19360.1		7.43778	9.64098	13.9859	21.8204	36.8567	80.4361	7.72916	9.12397	14.1641	21.2715	20.2461	71.8338	5.77228	6.88339	9.95014	13.2483	21.2045	47.6252
AT1G19370.1		6.13406	7.85484	11.1609	11.9247	13.0483	18.7825	7.71417	7.45734	9.77732	12.3691	7.66562	15.8571	6.01205	6.6503	7.99674	10.4487	14.3867	16.7406
AT1G19430.1		2.90654	3.44713	4.47169	6.43325	8.78289	11.4647	2.66935	3.1576	5.10266	6.20368	4.98946	9.77183	1.96699	2.61987	3.93941	4.98893	8.14711	9.59914
AT1G19440.1		17.9204	15.1191	21.1508	28.4392	37.419	51.1246	18.8295	16.3599	17.7923	24.8871	18.2611	41.2691	17.9435	18.7204	20.0503	21.6035	32.3306	48.0277
AT1G19450.1		18.6378	12.817	10.1157	7.05296	6.5769	10.2041	14.9858	12.0014	13.6918	9.84691	3.69201	8.92019	10.5515	13.7642	16.2448	15.5446	9.19671	10.3343
AT1G19480.1		3.4776	4.21259	3.72415	4.27842	4.88775	7.06498	4.39242	4.40542	4.14326	4.11516	2.30308	5.06003	2.25412	2.28964	2.82883	3.13154	3.88114	5.50485
AT1G19485.1		0.261447	0.176981	0.427806	0.784087	1.49343	1.98483	0.329068	0.123469	0.667324	0.814837	0.737435	1.31798	0.468341	0.158573	0.201591	0.684269	1.07671	1.56868
AT1G19490.1		0.0486989	0.263726	0.190554	0.0459013	0.0764987	0.0903734	0.179797	0.505961	0.213642	0.0388268	0.0419711	0.078274	0	0.324907	0.183577	0.20029	0.187754	0.0406852
AT1G19520.1		4.36522	8.81719	17.7602	28.4251	34.1011	37.7166	5.58878	8.31061	16.6792	26.832	18.5074	31.6862	3.32386	4.77565	10.0412	16.3896	29.927	36.5866
AT1G19530.1		0.282515	0.254991	0.147394	0	0.0739648	0.52428	0.173842	0.244601	0.247878	0.150163	0	0.302725	0.231954	0.0785363	0.266244	0.154924	0.0907677	0.0786752
AT1G19550.1		27.432	27.9323	24.5345	23.9006	20.6405	25.8813	25.3199	28.5406	25.08	24.8117	11.7218	23.3426	39.7457	34.6045	27.1555	22.7541	20.4413	23.4956
AT1G19580.1		73.6986	90.2298	118.355	133.757	181.486	195.276	71.6789	85.2651	108.537	129.558	85.1307	176.732	83.0832	86.1919	97.0471	117.822	158.559	213.668
AT1G19610.1		0	0	0	0	0	0.14315	0	0	0	0	0	0.123984	0	0	0	0.126902	0	0.257778
AT1G19660.1		41.5454	37.4639	32.3772	17.2207	16.7972	19.6509	39.0009	35.962	33.4746	22.4024	8.13914	16.8338	79.8391	58.5598	54.0152	37.1558	26.8912	24.9698
AT1G19690.1		2.06557	2.498	3.3692	4.13449	4.97647	5.68523	1.98688	2.39121	3.70104	4.59825	2.20528	4.92876	1.60064	1.79522	2.63558	2.80634	4.33414	5.62786
AT1G19750.1		0.270158	0.182878	0	0.254638	0.424377	0.250674	0.249357	0.467804	0	0.215392	0.46567	0.434226	0	0.450607	0.254598	0.222222	0.260393	0.225702
AT1G19800.2		20.1414	24.0948	31.2593	38.4983	43.7745	39.177	19.8181	24.0633	32.0495	41.1347	22.6489	33.3371	16.8965	17.6449	22.214	29.6131	38.1069	37.8166
AT1G19850.1		1.29604	3.46096	9.78627	34.2207	99.4061	149.568	1.49911	2.26484	8.25468	28.0184	44.1302	121.119	0.852273	1.74099	2.94679	9.48341	40.5862	113.85
AT1G19860.1		0.560785	0.632687	0.497373	0.317142	0.557908	0.832545	0.72465	0.809211	0.492031	0.655752	0.289987	0.600902	0.460423	0.592391	0.810346	0.46128	0.540514	0.843308
AT1G19870.1		3.75793	6.44888	9.81342	14.4334	17.4253	21.4633	3.95085	6.26364	8.86894	14.0514	8.22682	19.4447	3.26688	4.37419	6.96936	11.4719	16.7546	22.6661
AT1G19880.1		6.69696	13.3582	25.007	39.4597	50.5491	55.8515	6.28846	11.8602	22.0703	37.5193	25.1757	48.3973	5.52522	7.44714	12.7804	24.5016	40.9282	53.1135
AT1G19900.1		0	0	0	0.179792	0	0.176993	0.528191	0	0	0	0.164398	0	0	0	0	0	0	0
AT1G19910.1		432.548	465.207	482.408	451.423	469.814	590.853	466.279	450.752	470.435	480.795	241.149	537.668	463.484	498.713	505.669	518.204	469.294	559.834
AT1G19920.1		131.102	183.507	192.87	132.238	97.6271	101.875	121.903	184.874	200.715	138.24	49.5487	77.2388	116.339	143.664	192.66	193.394	141.316	97.2842
AT1G19950.1		3.00025	4.56966	7.74817	7.21112	6.83375	8.90837	4.43079	6.6239	6.97588	7.89373	3.62006	6.99235	3.32546	3.62806	5.51352	5.67614	11.5672	6.517
AT1G19980.1		1.48785	2.29842	3.25425	4.06331	4.94406	5.91158	1.44372	2.24606	3.17992	5.41411	2.92629	4.99749	1.22158	1.14538	1.9055	3.26361	4.52284	5.00395
AT1G19990.1		15.0496	22.7132	33.7107	47.9036	54.4122	49.3096	14.4829	21.0187	33.8987	46.1067	27.9397	47.7837	12.9436	17.2009	23.3435	31.4148	44.135	46.7883
AT1G20000.1		1.99969	2.67967	3.60888	4.3466	5.16055	5.86933	1.84572	2.36732	3.04355	4.65279	2.81376	4.98514	1.55804	1.73574	2.19219	3.12189	4.72017	5.59148
AT1G20020.1		1751.66	1427.37	885.278	467.106	241.913	147.866	1624.63	1465.2	989.159	518.444	150.245	140.928	1438.02	1714.33	1438.12	901.582	452.832	213.434
AT1G20030.2		6.98807	7.2309	12.8322	17.477	21.3864	22.1968	7.29193	7.34034	9.81867	18.2954	9.92843	20.9388	16.6102	11.2043	9.46061	13.6712	21.6104	22.7889
AT1G20050.1		3.97722	7.08543	13.5073	19.1369	27.2125	49.9014	4.49342	7.03928	10.9673	17.7693	13.6004	41.8973	3.46975	5.06676	6.68569	10.95	17.9056	30.4175
AT1G20060.1		0.202275	0.399368	3.33742	8.30939	10.9754	12.2466	0.217818	0.467012	2.86919	8.52045	7.81582	11.7042	0.269871	0.154634	0.476563	3.56339	9.58571	12.801
AT1G20080.1		72.8929	72.3579	80.0377	106.086	137.057	147.062	69.4503	69.6843	84.8492	100.684	70.3955	135.22	55.1613	68.99	72.2859	83.2435	110.815	150.379
AT1G20110.1		16.2428	17.777	21.5235	25.7404	32.0914	33.3699	17.4813	16.562	18.4846	24.1454	14.1289	27.9664	16.5769	14.7891	18.0287	19.7707	25.5279	30.8769
AT1G20160.1		0.0738008	0.24979	0.750815	0.278245	0.521685	0.0684783	0.0681186	0.38338	0.323763	0.35304	0.12721	0.593102	0	0.123095	0.417302	0.546352	0.284533	0.431595
AT1G20180.1		1.39559	1.09233	0.614338	0.164427	0.376794	0.445134	1.36864	0.717426	0.459181	0.347711	0.187935	0.210294	1.87986	1.30936	0.739804	0.39461	0.210178	0.218613
AT1G20200.1		87.1959	116.986	170.142	227.709	287.743	301.676	90.2772	110.16	167.894	218.799	146.812	269.182	101.554	90.5328	124.902	166.336	257.341	325.006
AT1G20220.1		40.39	71.5198	148.944	202.092	214.278	193.647	45.2749	72.4656	124.155	184.276	99.5998	172.199	34.8538	44.0364	71.5253	127.483	181.435	185.109
AT1G20230.1		0.399631	0.973881	1.68881	2.27888	3.17019	3.33728	0.571735	0.7958	1.61292	2.18254	1.5499	3.03501	0.344516	0.549912	0.677906	1.51212	2.21482	2.78781
AT1G20260.1		509.831	589.87	535.494	463.371	500.528	592.919	479.993	565.9	586.058	477.854	231.722	542.055	503.935	576.017	669.96	619.635	528.929	628.077
AT1G20270.1		2.39053	4.61785	6.15988	6.7596	8.05985	9.52169	2.79845	2.82693	5.57613	6.601	5.02506	7.12233	2.08238	1.84775	3.3518	5.13171	7.02475	6.57599
AT1G20370.1		0.952738	2.23578	6.51151	11.4945	13.4944	12.8184	1.17251	2.44714	5.46141	10.4572	6.26785	10.3876	0.821341	1.48317	2.21473	6.03438	10.4074	11.621
AT1G20380.1		0.15077	0.204122	0	0	0	0.279793	0	0.130536	0.132285	0	0	0.121167	0	0	0	0	0.14532	0.12596
AT1G20430.1		2.2071	4.48216	8.41472	9.92148	11.7345	12.5501	2.66398	4.36078	6.80259	9.52032	5.12127	9.27803	2.99694	4.05888	5.11996	7.96017	10.5275	11.6308
AT1G20480.1		0	0	0	0	0	0.244048	0	0	0	0	0	0	0	0	0	0	0	0.219736
AT1G20510.1		21.1838	12.8243	7.86218	6.38505	6.67333	4.90067	21.8312	12.2272	6.17034	5.72135	2.79548	4.8674	17.4633	13.1183	8.19647	5.52499	6.55701	5.51559
AT1G20540.1		4.68726	7.15214	10.373	11.8779	14.9674	21.746	4.25544	6.95219	9.03421	13.0185	9.30457	19.2978	4.49505	6.08783	7.8932	9.57569	14.6644	21.5056
AT1G20550.1		0	0	0.136089	0.163908	0.0455278	0.430283	0	0.100374	0	0.0462152	0	0.610753	0	0.0483418	0	0	0.0589618	0.242136
AT1G20560.1		9.53669	9.96385	8.53733	4.66171	3.81023	5.97246	8.23452	10.7769	9.65477	5.62239	2.22306	4.77348	8.3351	10.2623	9.23274	7.66933	5.83907	7.64273
AT1G20570.1		0.417517	0.28263	0.32674	1.1806	0.81982	1.35592	0.77074	0.722971	0.366328	0.166439	0.539754	1.00662	1.02839	0	0.39347	0.343433	1.20727	0.697624
AT1G20575.1		4.76174	5.26138	6.05546	7.68172	6.40113	7.60461	4.9445	4.55876	5.46346	5.9502	4.14336	7.58295	5.18767	4.73482	4.1423	4.9337	6.04594	6.69403
AT1G20590.1		0	0.732661	5.80307	11.6498	11.5569	12.5781	0.119402	0.395738	4.49972	10.3677	7.26919	13.2298	0	0.110281	0.52151	4.79901	11.4683	12.5967
AT1G20610.1		0	0.289553	3.51855	9.15807	5.60904	11.7372	0	0.196549	3.74567	11.0664	6.94463	11.562	0	0.0946616	0.21394	4.75385	11.4852	12.5883
AT1G20620.1		0	0.0914391	0	1.32387	0	0	0	0	0	0	0	0	0	0	0	0.355444	0	0
AT1G20630.1		6.75673	2.41166	2.69191	3.71463	2.79818	3.76165	6.69006	2.44635	2.58691	1.17535	1.27053	2.86312	11.3472	6.04471	6.48335	5.55783	9.11749	7.80018
AT1G20650.1		16.3924	20.8554	24.28	21.792	22.3184	23.7179	15.0434	19.9906	22.1899	22.2857	12.7293	20.2603	7.29227	10.3038	12.8527	15.3115	18.8961	19.1283
AT1G20670.1		0.635158	0.214979	0.248531	0.598671	0.249434	0.294675	0.586255	0	0.278643	0	0.273705	0.510447	0.391115	0	0	0	0.3061	0.26532
AT1G20693.1		0	0	0	0.535953	0	0	0	0	0	0	0	0	0	0	0	0.233862	0	0
AT1G20696.2		0.97347	0.934998	0.566321	3.58917	0.908888	1.34294	0.461154	0.979581	1.0733	0.776131	0.487557	1.31079	0.194523	0.5269	1.00398	0.445749	2.11735	1.04352
AT1G20720.1		0.232833	0.492595	3.15639	9.12847	14.6377	15.282	0.360691	0.366434	2.46182	7.84541	7.54511	13.6826	0.107841	0.10954	0.645152	2.9465	10.3656	14.4992
AT1G20760.1		12.6334	12.9811	15.9671	20.5114	29.5045	30.9754	11.6022	12.7378	14.7108	19.4498	14.2445	28.947	9.86269	10.6535	12.6445	16.6007	22.1459	31.1568
AT1G20770.1		14.9418	17.4898	25.3351	29.9273	26.3563	33.5051	15.86	19.9978	27.0938	29.6331	17.4384	34.8232	14.1845	15.3166	19.0683	24.5811	30.7836	33.2361
AT1G20780.1		11.0734	9.59012	8.34707	8.11747	8.9435	10.6475	8.88562	10.2375	9.19427	8.90931	4.41077	8.44104	8.29987	8.1311	9.87759	8.13845	8.55884	9.7093
AT1G20810.1		148.952	153.215	118.038	59.0986	29.527	16.9539	129.347	141.849	129.584	68.3158	15.6714	13.8774	175.847	160.176	168.939	124.711	62.6421	26.101
AT1G20830.1		20.1355	21.7515	21.1566	16.9949	10.1759	7.89863	21.3265	22.4345	23.0428	17.3775	6.0466	7.25462	20.6793	18.4112	21.8409	22.0451	17.3339	9.88614
AT1G20850.1		23.8432	30.4433	34.2844	22.2908	13.5504	9.1732	20.0392	27.1889	38.4383	20.2461	6.68267	7.47771	19.0986	24.411	32.7002	38.1089	21.4866	15.2231
AT1G20860.1		0	0	0	0	0	0	0.479199	0	0	0.206964	0	0	0.319694	0	0	0	0	0
AT1G20880.1		3.13465	4.51254	3.11616	1.28441	0.859044	1.29931	4.37822	5.3226	4.02214	2.42321	0.570854	0.751274	3.21706	2.92644	3.07503	3.35664	1.23313	0.970736
AT1G20890.1		0	0.259681	0.300209	0.48286	0.050532	0.415645	0	0.387836	0.562379	0.511028	0.386067	0.155114	0	0.319922	0	0.787877	0.186035	0.804239
AT1G20925.1		0.491398	0.289721	0.694686	0.866574	0.840388	0.79425	0	0	0.778855	1.04897	0.368864	0.687914	0	0	0.605013	0.378128	0.649339	0.38405
AT1G20930.1		1.06947	7.26628	51.5877	126.981	183.27	244.379	1.34714	5.09667	43.184	128.007	101.81	223.513	0.981371	1.16539	6.44968	54.2032	150.154	227.404
AT1G20950.1		11.7696	9.72488	16.6876	30.1806	41.2324	53.945	10.5548	9.59723	17.3829	26.793	23.6441	46.825	9.14395	8.80614	10.6592	16.5987	32.761	51.7545
AT1G20960.1		10.1054	16.8472	33.78	45.9388	58.8902	63.2883	10.0129	14.9573	29.1058	46.4774	33.0048	55.837	8.13403	11.6519	18.4699	33.5785	53.5564	61.9484
AT1G20970.1		2.27693	2.51061	3.69235	5.13301	8.37947	12.6327	2.38328	2.73349	3.04815	4.84719	4.16751	9.68695	2.13925	2.3002	3.05278	3.55275	5.56576	9.91326
AT1G20980.1		31.9668	35.4829	38.1333	34.7418	33.96	36.8405	30.2695	35.735	34.0808	36.1704	17.4226	30.5398	21.7858	25.6835	29.5312	34.0587	33.7071	36.5176
AT1G20990.1		0.673363	0.53179	0.26348	0.26445	0.617022	1.50993	0.466138	0.437248	0.640041	0.223692	0.193446	1.62345	0.62196	0.374376	0.475936	0.461569	0.270426	1.07824
AT1G21000.1		14.1829	8.6761	8.17727	6.72125	6.7986	8.19855	10.8817	9.22536	7.76436	7.2666	4.05534	4.97713	6.64362	3.86872	3.90347	4.84005	6.20891	3.1295
AT1G21050.1		0	0.113635	0.394109	1.37128	1.75796	2.38833	0.0516475	0.193786	0.147287	1.0707	0.96451	2.02361	0.0689124	0.0933309	0.263665	0.368217	1.56406	2.71138
AT1G21060.1		2.87541	2.20575	4.8224	5.55552	7.65424	14.0312	4.23994	5.74739	5.05895	5.58874	3.7927	14.6776	0.711517	1.36355	3.055	3.14174	5.2172	8.36275
AT1G21065.1		159.489	136.011	100.693	80.5985	72.256	59.7667	154.731	141.819	110.13	80.9887	35.3022	54.7006	174.472	162.375	135.78	112.043	82.6375	71.9127
AT1G21070.1		11.5777	18.4934	22.2437	21.7591	28.954	49.2072	15.5174	19.7968	25.4444	36.5399	19.3636	45.6875	15.1846	15.1941	20.0939	25.4522	27.8971	38.9548
AT1G21080.3		4.66897	4.11762	4.06774	4.61803	4.70309	5.93042	4.68184	3.51687	3.65614	4.5199	1.07829	6.04929	5.02774	3.28294	3.22099	4.52941	3.80408	8.05916
AT1G21170.1		0.418982	0.425432	0.327886	0.848744	0	0.388764	0.580083	0	0.919034	0.167023	0	0.336716	0	0.698835	0	0.172319	0.201918	0
AT1G21190.1		13.6674	17.8545	40.8442	58.8364	65.287	84.4704	16.2299	18.6148	41.2347	61.1748	40.2973	71.1701	14.3712	11.9981	18.4541	39.1836	65.0194	74.1858
AT1G21200.1		7.13011	6.75369	8.62531	12.0378	14.2158	17.7151	7.30433	7.52999	9.1433	12.9311	9.70157	15.0285	5.85406	7.57989	8.71314	9.79642	12.3602	14.8375
AT1G21270.1		0.653022	0.505201	0.328527	0.417666	0.146543	0	0.882588	0.484616	0.368331	0.204538	0.100501	0.0749719	0.488282	0.33065	0.527496	0.268576	0.247271	0.136391
AT1G21280.1		1.2762	0.478643	0.0684097	0	0.0864406	0.292606	0.823701	0.490508	0.181824	0.151204	0.170191	0.329306	0.857625	0.462719	0.0555441	0.242365	0.267051	0.343022
AT1G21350.3		95.4625	75.9026	58.1947	40.6553	28.7815	23.9961	89.3188	78.9734	60.986	42.3911	14.926	21.4212	106.414	97.5986	78.7903	57.7505	39.9093	30.4194
AT1G21370.1		2.56927	2.21846	3.85402	5.3634	6.07741	10.5095	1.99006	3.00917	4.53585	4.65252	3.35638	7.6769	1.94993	2.23417	2.80244	4.13109	5.5615	8.114
AT1G21400.1		9.20737	2.94013	0.434802	0.769818	0.282614	0.346411	8.8479	2.10607	0.418947	0.228355	0.0448815	0.495438	16.3267	6.13903	1.23846	0.503629	0.15058	0.174026
AT1G21450.1		6.22415	5.07188	3.95186	3.29858	4.13225	5.20863	5.72325	4.39243	3.52393	2.64037	2.02426	5.03981	6.16121	4.64229	3.3866	2.27974	2.58077	4.82711
AT1G21460.1		11.7632	20.2825	23.932	19.6966	37.032	36.4924	10.1062	17.8417	23.7503	16.4664	15.7858	32.5287	12.5214	18.5134	31.0869	30.0533	21.1435	38.8523
AT1G21480.1		3.94619	4.66045	5.93674	6.37893	6.57458	8.05653	3.1131	4.97797	5.27401	5.97738	3.86149	7.4071	1.96713	2.84526	3.46176	4.95366	6.82894	8.07665
AT1G21510.1		0.117994	0.638989	1.70828	3.5589	4.91179	6.13111	0.108909	0.408636	1.8635	3.52779	2.38978	4.69389	0.0726576	0.246008	0.333594	2.47496	3.75305	7.04827
AT1G21560.2		0.409717	0.27735	0.445328	0.493453	0.321802	0.675854	0.294133	0.453269	0.499284	0.580729	0.255027	0.45732	0.0840978	0.13288	0.321766	0.355741	0.197454	0.304263
AT1G21580.1		5.46451	6.70521	7.5268	7.46906	7.71801	10.1476	5.09405	6.02366	8.26327	9.25194	5.48223	8.70336	4.25021	4.53224	6.01233	7.44913	8.42127	7.25187
AT1G21600.1		58.3978	115.918	184.13	164.601	112.314	59.427	50.9752	105.695	172.529	180.348	58.021	47.0309	64.0998	76.3328	127.577	190.147	171.972	91.6546
AT1G21630.2		15.0501	16.2872	19.6881	22.7447	29.7037	32.3088	14.7141	16.448	18.8249	23.3163	15.0635	29.0015	13.4097	14.4268	17.0675	19.3656	25.7877	33.2552
AT1G21640.2		376.539	260.303	176.38	91.1357	41.9204	39.1947	311.152	269.763	201.538	108.217	25.5054	33.2324	332.034	293.195	268.525	180.802	99.1826	46
AT1G21650.3		5.09643	8.42388	15.4471	18.9101	19.9681	18.4244	4.57468	8.02267	15.3291	24.3247	12.6643	20.0831	3.66569	5.11494	9.67079	14.8236	21.266	19.7408
AT1G21660.1		4.02745	4.19517	5.99485	10.1177	11.7622	13.0108	3.45942	4.14165	5.75484	8.84667	6.48874	11.7841	1.45763	2.17977	3.09836	5.287	9.80766	13.2116
AT1G21690.3		4.90039	8.10354	20.3683	46.8011	56.0815	55.9394	5.27778	8.2781	16.8537	43.2474	29.7217	47.4833	6.38581	5.78181	9.60203	20.7895	49.0082	55.463
AT1G21700.1		0.325922	0.289573	0.557944	0.499199	0.591971	0.73714	0.376035	0.405638	0.518309	0.714593	0.456456	0.491116	0.175608	0.356749	0.364742	0.435648	0.608649	0.765815
AT1G21710.1		9.12212	10.972	11.6733	13.875	14.4217	16.6742	9.17863	9.1521	12.0228	12.9539	7.22079	13.8754	9.40214	9.3707	10.1833	11.7222	14.1508	15.1766
AT1G21720.1		41.0092	49.5142	77.9263	91.2995	95.304	107.628	36.203	43.5964	79.3381	83.0798	54.9233	103.921	52.2051	42.6176	56.5981	70.5341	94.3195	113.651
AT1G21730.1		0.194311	0.722086	4.5839	11.2612	15.6049	17.2194	0.207563	0.759367	3.37954	11.1647	8.29696	15.0731	0.195488	0.20041	0.880041	4.6525	12.4507	17.3551
AT1G21740.1		0.572251	0.723099	1.49277	2.12155	3.29604	4.44429	0.669042	0.627575	1.67364	1.52082	1.21655	2.66737	0.422854	0.509056	0.826916	1.56904	1.87533	3.53782
AT1G21750.1		6.38196	10.7281	13.5726	17.014	22.346	50.5681	7.78372	9.05038	13.5874	16.806	13.2546	40.3117	7.77496	9.15781	12.095	14.7844	18.6678	34.4419
AT1G21760.1		11.2285	10.1651	9.03421	9.30834	9.24415	10.4605	11.5294	9.40927	9.25836	9.63537	5.09125	9.89357	11.2183	8.68728	8.75441	10.0893	9.38829	10.511
AT1G21780.1		15.53	9.07072	6.88401	11.1272	11.3734	14.2314	15.8235	10.0348	8.20169	10.1621	6.92821	14.0604	17.1407	14.5898	11.5418	7.86865	12.894	20.3166
AT1G21810.1		4.11394	6.04575	9.56215	14.9305	14.1399	17.9443	4.26778	6.30172	9.47124	14.5776	10.1368	16.2342	2.68482	4.38393	6.64392	10.0073	15.5898	16.9351
AT1G21840.1		3.6554	4.23407	5.467	7.23536	6.731	6.25593	3.41144	2.77803	5.55922	5.79639	3.39543	6.03855	3.25131	3.62432	4.01901	5.07814	7.51631	7.36325
AT1G21870.1		8.06619	13.1914	17.9934	24.0164	28.598	39.9404	9.42819	12.9884	18.9498	26.8961	17.8019	36.5014	7.33439	9.58748	14.031	20.99	28.0468	38.5437
AT1G21880.2		4.2465	12.9838	40.8633	79.0755	118.611	114.475	5.41384	11.1179	32.3363	76.8915	57.3283	100.288	2.58461	4.3641	9.41756	34.2174	83.8203	115.278
AT1G21890.1		6.70327	1.55013	0.521326	0.0392434	0.0654026	0	7.53218	1.91053	0.58449	0.099585	0.0717665	0	25.4841	8.61117	2.0011	0.582208	0.0802605	0.0347839
AT1G21900.1		2.17548	1.63628	4.9183	8.42987	11.581	12.1115	2.23109	2.51137	5.5142	7.13061	4.16653	8.93592	4.16767	2.01587	5.46716	6.76022	6.7565	10.5011
AT1G21910.1		0.071332	0.0482868	0.111646	0.134468	0.224104	0.397125	0.0658398	0.0617591	0.1794	0.0568717	0	0.114652	0.0878489	0.40053	0.0672237	0.176025	0	0.119188
AT1G21930.1		6.63388	9.82335	9.40966	11.3332	12.3747	15.0039	7.27118	7.53847	14.9152	16.8589	8.93344	13.9947	9.19119	7.95289	8.98696	17.0524	20.3811	21.1298
AT1G21980.1		12.1955	17.6923	21.4863	30.4667	40.2448	45.6909	12.5472	14.6305	21.3736	26.8793	21.1861	39.6319	6.62596	10.7326	14.1458	20.2617	31.3229	41.9871
AT1G22040.1		6.45967	6.00722	7.43557	6.82749	6.8715	7.50679	6.16491	5.83711	7.31848	6.62522	4.10788	5.64494	3.86185	3.71348	4.55094	6.31943	7.46536	7.75447
AT1G22060.1		5.0441	7.00654	8.08608	8.58788	8.76234	12.8575	5.36726	6.45017	8.71379	9.38241	6.84228	11.1256	1.84198	3.48474	5.90695	6.70696	8.78019	10.3988
AT1G22130.1		1.52189	2.09798	2.94389	4.56378	4.3045	3.67194	2.06454	1.86144	3.02253	3.29835	1.99482	3.89847	0.979207	1.44805	1.82326	2.51503	3.4604	4.48421
AT1G22140.1		14.0571	15.1432	20.4639	22.2963	23.7436	19.9857	12.7655	17.4053	17.2406	20.7278	10.2262	19.3143	17.2189	16.8915	16.8086	21.3229	22.7273	21.9094
AT1G22150.1		4.97333	4.46075	2.72442	1.99224	1.44529	0.253806	3.67233	3.38014	2.22543	1.24902	0.407195	0.0799367	4.62431	3.96096	5.22589	2.69998	1.3422	0.311621
AT1G22170.1		5.48108	7.98326	15.9063	28.6561	34.1337	46.6055	4.9073	8.47483	16.8998	26.4058	20.2529	42.3412	5.59075	6.52332	10.1521	16.5932	30.9023	48.0161
AT1G22200.1		0.715065	0.0549131	0.253934	0.336994	0.689058	0.0752703	0.14975	0.210703	0.213525	0.323381	0.0699138	0.613297	0	0.0676522	0	0.333634	0.390943	0.271087
AT1G22240.1		0.913029	0.380841	0.166042	0.0522032	0.217342	1.54945	1.02165	0.207674	0.169901	0.0956197	0.158993	1.31926	1.04495	0.746156	0.252146	0.189598	0.0533829	0.770097
AT1G22260.1		0.576949	0.755912	0.728239	1.17532	1.24251	1.46786	0.532527	0.644544	0.947109	1.17223	0.545363	1.21152	0.527176	0.605327	0.876967	1.01039	1.29157	1.39938
AT1G22280.3		0.688421	0.677838	0.930558	1.17977	1.96619	1.85824	0.866477	0.596034	1.09822	0.898144	1.18663	2.01182	0.46245	0.521929	0.648772	0.875143	1.62868	1.72541
AT1G22300.1		0.466444	0.631501	0.73006	0.879298	0.732714	1.73122	0.14351	0	0.136419	0.867738	0.134002	3.24416	0	0.259333	0.146527	0.421487	0.643746	1.98684
AT1G22310.2		3.67937	4.39701	6.99916	8.00309	8.39173	9.96629	3.70956	4.75389	6.45654	8.54099	5.84207	8.74571	2.38766	3.11569	4.09427	6.43716	9.35697	10.4395
AT1G22330.1		3.53354	4.16725	4.75462	9.23426	18.0333	19.7456	3.85623	4.47288	4.86988	8.96139	9.14783	16.5788	1.8577	2.15912	3.37751	3.5787	9.34094	14.9764
AT1G22370.2		0.328049	1.15968	2.05379	0.996323	0.0858859	0.202926	0.370078	0.757398	1.69499	1.07525	0.0628286	0.117172	0.179559	0.273583	0.996166	1.37919	0.491853	0.0913555
AT1G22380.1		0.763659	0.69042	0.798173	0.423916	0.125294	0.242557	0.844488	1.53533	0.704342	0.652329	0.245701	0.151363	2.40571	1.3587	1.69833	1.6542	1.13186	0.456567
AT1G22410.1		187.177	202.711	238.803	272.988	300.23	293.718	196.151	214.418	244.698	277.836	157.773	249.673	188.663	196.976	219.396	254.497	325.813	360.922
AT1G22440.1		0	0	0	0	0	0.49384	0	0	0	0	0	0.225268	0	0	0	0.230568	0	0.210465
AT1G22450.1		88.2279	103.186	126.872	147.763	161.12	179.943	89.4933	104.618	116.378	142.083	74.8191	160.989	110.062	109.033	114.058	131.878	160.434	196.527
AT1G22460.1		6.41871	9.11164	10.2264	11.1808	15.4432	20.2293	7.23691	8.93393	9.38606	12.9769	8.80008	16.8893	5.40356	5.38714	8.00188	10.6374	13.5217	19.1869
AT1G22480.1		0.0764467	0.155247	0.239303	0.0720551	0.120086	0.283733	0.211682	0.132375	0	0.243798	0.131771	0.245746	0.282444	0.382525	0.216131	0.251529	0.368417	0.510936
AT1G22530.1		0	0.178832	0	0	0	0.490256	0	0	0	0	0	0	0	0	0	0	0	0
AT1G22540.1		3.11682	4.79181	6.99169	7.48455	9.23566	12.2254	3.11759	4.56716	7.50126	8.75728	4.82185	13.3442	4.52024	7.09457	9.75576	11.1208	11.0009	13.1255
AT1G22600.1		0.100598	1.4641	0.865985	0.237047	0.158024	0.140014	0.185705	1.30646	0.661983	0.120307	0.0433501	0.161692	0.0619457	0.503373	0.853237	0.330992	0.145442	0.126066
AT1G22610.1		25.319	24.0412	21.2198	14.1091	10.0774	8.61937	25.9749	25.55	21.4043	16.4901	4.77706	7.8091	23.3862	25.8091	27.7301	21.8115	16.0603	9.8188
AT1G22620.1		24.0797	28.8975	36.4822	40.7155	53.7202	47.3776	26.7863	26.9908	40.3767	43.0109	25.4531	45.1869	31.7082	28.5003	34.7267	37.6501	45.1676	51.1628
AT1G22640.1		0.0551292	0.0373186	0	0	0.0432998	0.102306	0.203538	0	0	0	0	0.0443047	0.135789	0	0.051954	0	0	0.0921147
AT1G22650.1		6.37299	6.13053	6.56233	10.433	11.5917	17.1176	4.33433	6.96976	8.53462	6.95304	6.07072	11.3216	9.91409	9.51084	11.0636	11.8639	17.1347	23.2587
AT1G22660.1		1.58614	1.70173	2.62309	2.70797	2.18602	2.63804	1.98886	1.73604	2.57329	2.91098	1.4186	2.1646	1.84285	1.74709	2.3691	2.58479	2.99993	2.85029
AT1G22700.1		43.1188	59.3212	58.8546	37.7927	20.8191	16.9721	43.1134	58.2909	67.5496	47.4368	13.3596	15.9248	42.8578	51.1279	64.5199	63.4341	38.6218	18.4757
AT1G22710.1		87.6457	38.3975	25.2757	23.8548	16.2943	13.0094	87.387	47.6087	26.0337	23.5178	7.48374	11.6405	94.046	70.8924	37.9882	24.5457	20.2743	18.398
AT1G22730.1		10.1255	7.76505	7.61175	7.6706	7.817	7.90256	9.07558	7.49647	7.74021	8.66243	4.91002	6.63546	6.51736	5.9918	7.73689	7.14304	7.35093	7.54404
AT1G22750.4		0	0	0	0.255796	0	0	0	0	0	0	0	0	0	0	0	0.223232	0	0
AT1G22770.1		98.3818	77.7625	54.9896	45.9443	42.8903	47.4489	98.6336	74.0423	56.3613	46.1672	23.6695	41.5241	95.0099	94.8144	88.785	73.6092	61.1153	57.109
AT1G22790.1		4.06878	5.778	8.41029	9.21243	11.6018	14.5679	4.36781	5.24582	8.5368	10.966	6.97523	12.0133	3.54031	4.64726	5.33487	7.85776	9.88952	14.6684
AT1G22800.1		2.84651	4.05253	5.2142	6.37627	12.2341	14.3713	3.29495	3.43088	4.87667	6.50582	7.11745	11.1265	4.94786	3.78463	4.08547	5.6894	9.39142	12.6219
AT1G22840.1		32.9201	33.5901	33.9351	40.4364	49.8635	48.6382	35.9975	32.6508	32.4741	36.8381	23.9517	38.2735	51.9745	40.7711	35.2922	33.5066	40.3197	50.3529
AT1G22850.1		42.8428	38.5285	30.4464	21.576	14.2057	11.7126	40.7614	39.0344	32.0029	24.2139	7.5829	10.629	42.6699	39.5477	40.3043	33.0713	22.5538	13.8355
AT1G22870.1		6.08845	5.53821	4.10955	3.98122	5.02112	5.71996	5.02258	4.94191	3.90633	5.46099	2.23011	4.95416	4.0303	4.50635	4.05231	4.63252	4.62134	4.45074
AT1G22880.1		0	0	0.147394	0.316132	0	0.65179	0	0	0.129027	0	0.12674	0	0	0	0.177496	0	0.181535	0.245715
AT1G22882.1		0	0	0	0	0	0	0	0	0	0	0.181825	0	0	0.175944	0	0	0	0.176255
AT1G22910.3		8.04552	9.48403	11.6457	12.6957	13.3771	23.1612	8.42182	10.6234	11.0864	12.7536	7.45594	20.5704	3.13834	4.90895	6.90179	9.76711	11.1226	17.9336
AT1G22920.1		11.1647	12.4187	19.3321	27.6967	35.1317	35.0938	10.022	11.6615	18.2076	24.4803	16.8437	32.4543	10.7449	9.71369	12.4091	19.2454	28.6509	39.518
AT1G22930.1		10.0689	11.8654	10.5988	8.79652	8.80376	9.50418	9.55717	11.3489	10.2725	9.07371	4.70375	7.9481	12.2158	12.4412	12.4272	9.91123	9.07152	9.35712
AT1G22940.1		19.6434	17.5686	15.1398	14.0707	12.4364	13.6426	19.2573	16.8731	17.7257	13.853	5.66895	11.1942	21.5528	19.43	17.8672	17.7005	14.0568	13.2284
AT1G22950.1		0.429532	0	0.336143	0.303642	0.253023	0.0996383	0.099115	0.278916	0.0942175	0.428072	0	0.0862985	0	0	0.101198	0.176658	0.103501	0.0897124
AT1G23000.1		0	0.128305	0.444989	0.893255	1.48869	1.58283	0	0	0.831507	1.36005	0.816771	0.913943	0	0	0	0.155908	1.09613	0.791747
AT1G23070.1		0.547908	0.347715	0.147394	0.209801	0.201722	0.222422	0.410899	0.489202	0.25539	0.259372	0.206594	0.330246	0.379562	0.442659	0.451808	0.126756	0.379574	0.257483
AT1G23080.1		105.518	113.483	118.527	100.286	94.0871	65.5013	97.9829	105.459	105.561	116.458	44.6853	55.1167	54.9384	67.3388	93.2644	96.3701	89.7572	64.5723
AT1G23090.1		53.0909	61.0979	61.7885	68.7959	68.4818	68.0393	51.1159	54.733	62.8048	63.5231	39.0925	61.4732	36.0252	44.3061	49.3873	53.5153	60.1283	65.3488
AT1G23100.1		19.8	66.175	167.093	274.336	317.534	287.422	24.4375	54.9055	152.543	253.964	160.232	269.154	38.2093	40.3987	60.4518	133.634	217.036	244.552
AT1G23110.1		13.3423	9.71709	14.1009	24.9207	18.7317	15.1205	11.7285	8.85395	10.7163	27.343	11.4405	13.1207	6.4198	6.65344	7.49579	9.58324	16.6468	10.8994
AT1G23150.1		5.51979	5.41623	6.97489	10.7395	17.0233	20.5808	4.81435	5.26131	6.35373	9.81102	9.68903	18.9649	4.61509	5.57468	5.91774	8.41427	13.7644	20.8997
AT1G23170.2		0.312591	0	0	0.294634	0.245517	0.222486	0	0	0	0	0	0.251215	0	0.460659	0	0	0	0.200322
AT1G23180.1		4.4143	9.90091	17.0339	15.2048	8.9793	7.64448	4.78791	9.6516	18.6337	17.5648	5.85571	6.45754	3.45727	5.41181	12.5377	18.289	15.8817	9.33021
AT1G23190.1		0	0.148589	0	0	0.172403	0.203672	0	0	0	0	0	0	0	0	0	0	0	0
AT1G23200.1		1.47322	0.992536	1.02271	1.60584	2.08726	3.28777	1.81051	1.1672	1.23521	1.43934	1.35232	2.56284	2.27028	0.955355	1.05683	1.06137	1.88634	3.7003
AT1G23210.1		1.55165	3.19675	3.16772	1.78045	1.37767	1.18936	1.30765	2.97888	2.72283	1.55983	0.872146	0.759037	1.16318	2.70058	3.30604	2.66365	1.56059	1.29632
AT1G23220.1		2.00004	5.81671	19.5359	48.2457	69.0605	88.872	1.77767	5.00249	13.8437	41.5776	40.6673	77.5689	2.6456	3.15061	5.65454	17.853	52.1205	79.3997
AT1G23230.1		5.60855	7.01521	11.8404	17.0841	22.0928	27.8901	5.48684	6.92101	11.6895	18.17	13.3642	23.4131	4.09734	5.28711	7.60536	11.7805	19.2883	22.2298
AT1G23260.1		0.630131	0.959749	0.561337	1.33635	2.30878	2.25769	1.17872	0.409175	0.829313	0.753588	1.23639	1.71587	0.776037	1.06502	0.824438	0.920871	1.14688	2.10576
AT1G23280.1		3.76171	8.21966	22.2725	45.755	59.8889	54.2706	7.69017	8.67831	19.2448	38.4825	27.1954	53.3778	4.82287	4.62638	10.2259	21.6467	36.313	48.2084
AT1G23290.1		181.831	395.625	738.041	876.037	917.113	1031.07	200.695	386.219	616.562	859.006	446.829	839.871	221.837	239.689	405.838	673.265	953.252	1038.42
AT1G23310.1		0.900897	0.887047	0.576837	0.231585	0.128652	0.151986	0.755939	1.34726	1.80703	0.261189	0.0705852	0.0658189	0.201727	0.136604	0.385914	0.808411	0.157879	0
AT1G23330.1		18.2518	11.0987	9.68369	8.45584	4.85945	5.16674	23.4137	19.8199	10.857	10.3589	3.46599	4.97223	68.5768	54.1778	24.1974	20.8658	11.6286	7.75338
AT1G23340.1		6.38328	6.87612	7.97997	12.0389	17.2973	18.8427	7.12434	6.42863	8.48979	12.5632	9.25146	15.5592	3.72192	6.06989	6.97404	8.88756	14.4866	13.2354
AT1G23360.1		16.466	24.7443	23.4245	19.3111	12.7178	8.82578	14.8387	22.2056	25.3395	22.0906	7.60664	7.71044	19.3265	21.1524	25.881	25.8893	19.2068	9.67234
AT1G23380.2		0.109752	0.185736	0.171779	0.0517234	0.0862016	0	0.101301	0.33258	0.24074	0	0	0	0.135165	0.183059	0.103431	0	0	0
AT1G23390.1		0.813418	0.715816	0.477423	0.345011	0.15972	0.415115	1.27634	0.915533	0.642322	0.291836	0.210313	0.686391	1.25221	0.644447	0.536599	0.301089	0.352807	0.543652
AT1G23400.1		20.8188	22.3035	21.9633	19.6011	16.6568	7.62026	21.4538	24.0056	27.0596	19.2555	6.73151	8.60201	21.0579	23.4819	28.0163	28.4756	24.2817	10.519
AT1G23450.1		0.542772	0.880538	1.23767	1.42893	1.01431	1.25907	0.665096	1.00468	1.26446	1.56682	1.03236	1.3462	0.29965	0.741417	0.749628	1.27011	1.50632	1.24309
AT1G23460.1		7.08423	5.31189	5.5723	4.55012	2.07943	2.25355	8.1022	4.91291	6.67395	4.46868	1.8198	1.72358	5.86235	5.61409	4.82008	5.74103	3.55481	2.12525
AT1G23465.1		0.24172	0.163628	0.189165	0	0.189853	0.224287	0	0.209281	0	0	0	0.194259	0	0.201587	0	0	0	0
AT1G23480.1		8.55458	8.61405	11.9967	15.9401	16.701	18.9784	8.22135	13.1259	14.9378	17.3898	9.73869	18.9957	21.1855	23.4767	16.9867	18.9401	19.4417	19.0084
AT1G23550.1		0.111877	0.580618	0.0875524	0.0702999	0.117161	0.103808	0.206526	0.645751	0.359921	0.178395	0.0321403	0.08991	0.0459273	0.155503	0.632599	0.276077	0.0718885	0.218089
AT1G23730.1		273.564	217.895	166.581	94.1054	38.2677	15.0077	252.317	223.712	173.624	109.691	18.9305	17.0103	260.673	220.65	217.349	175.42	84.2992	24.523
AT1G23740.1		30.3149	18.4609	13.1929	12.1775	14.9282	18.577	29.5782	18.445	12.7755	12.1086	6.42886	16.0659	45.345	29.9598	22.1578	14.9223	13.5455	19.8424
AT1G23750.1		6.14458	10.2634	17.4507	28.0676	31.3729	37.282	6.57611	9.95205	16.6349	26.0289	17.8196	35.2833	7.36123	7.22864	10.4989	17.2581	26.4102	33.5687
AT1G23760.1		4.05761	5.78774	7.37148	4.78065	4.09751	6.18532	4.14647	5.26961	4.95877	4.04383	0.749368	2.79507	4.64021	4.47161	5.1896	5.24486	5.58706	4.9638
AT1G23780.1		17.3141	19.5485	18.6245	17.7647	15.3552	18.5256	17.1014	17.4521	19.4797	15.2559	8.45221	15.7116	14.045	15.2653	16.0158	15.7134	17.3041	19.3489
AT1G23790.1		0	0.659854	4.76774	10.1065	18.7575	13.341	0.22493	0.421979	3.84869	12.0461	7.77099	13.905	0.300121	0.406465	0.459316	5.81314	12.4489	18.9341
AT1G23800.1		7.7068	5.85621	4.36248	4.47903	7.46471	16.7327	9.02533	6.75166	5.13158	3.64298	2.96663	14.2477	9.4538	8.35795	7.1194	4.46008	4.34537	14.5568
AT1G23820.1		225.411	209.098	229.852	266.25	261.9	273.19	236.235	195.559	231.523	248.648	135.057	243.406	251.708	226.031	212.693	227.288	266.81	285.513
AT1G23860.1		0.785591	1.86127	3.22763	4.07254	3.39362	4.55583	1.63148	2.55061	3.61869	4.69753	2.36971	4.73506	0.967494	2.29305	1.85086	4.36183	4.73246	5.74277
AT1G23870.1		4.27074	6.08554	6.78465	7.32622	6.55774	5.80539	4.43465	5.01024	6.55748	6.60566	3.90157	5.19976	17.6723	11.3617	10.6455	10.5037	9.87927	8.86638
AT1G23890.2		2.86923	4.05343	5.42801	7.10199	9.7589	14.6311	2.92466	3.78026	5.0568	6.9821	5.76279	14.2562	2.42743	3.64129	3.64449	5.7669	8.29654	13.778
AT1G23960.1		0	0.195247	0	0	0	0	0	0	0	0	0	0	0	0	0	0	0	0.240967
AT1G23965.1		5.92888	4.9992	3.66302	3.03924	2.04241	2.41284	3.26423	3.87243	6.57093	3.56597	2.24114	3.17651	3.33061	4.16379	4.41111	4.96243	2.30588	2.08558
AT1G23980.1		0.855861	0.648882	1.39314	2.12968	2.74263	3.78009	0.758366	0.563163	1.2916	2.07438	1.53426	4.40202	0.126484	0.256954	0.516204	1.35168	1.88083	3.37491
AT1G24030.1		5.28592	6.27652	6.32365	4.5943	5.05349	5.68864	6.57856	6.8273	7.20388	5.78612	2.83795	4.61365	4.50889	6.0885	5.94103	5.79139	5.55422	5.6649
AT1G24050.1		0	0	0	0	0	0.787662	0	0	0	0	0	0	0	0	0	0	0	0
AT1G24090.1		10.2358	13.0431	18.3512	24.6489	30.1389	25.2465	10.7997	12.2437	16.9626	21.732	14.544	25.267	10.5418	10.9251	14.3089	17.6292	27.1354	27.5445
AT1G24120.1		30.9373	29.6061	36.6639	38.8829	47.0565	45.762	29.503	29.1842	36.1806	37.49	19.846	46.7279	26.9726	27.7864	34.9916	30.7141	33.492	41.1447
AT1G24130.1		4.57332	5.19757	6.69828	3.7174	2.73519	1.36259	5.96389	4.94038	4.67525	2.91029	1.08482	1.2476	8.21588	7.45306	6.40557	3.72733	2.14334	1.8578
AT1G24160.1		0	0	0	0	0	0.197149	0	0	0	0	0	0	0	0.177196	0	0	0	0.177509
AT1G24170.1		9.68088	6.25428	4.43617	1.42249	0.896242	0.341547	11.1439	6.56513	3.06817	1.1152	0.190345	0.266238	0.543992	0.552563	1.66509	2.11946	1.3482	0.307522
AT1G24180.1		0	0	0	0	0	0.847059	0	0	0	0	0	0	0	0	0	0	0	0.356286
AT1G24190.1		17.8749	19.8613	24.1238	26.9197	22.9912	23.1684	17.5007	19.958	25.3647	27.7853	15.8114	21.9225	8.11803	13.1367	16.6362	22.4012	26.5173	21.7846
AT1G24260.2		0.889147	1.99343	3.64761	7.53317	13.3048	11.22	0.452056	1.74117	2.85662	6.42543	6.34181	9.22327	1.36351	2.03313	2.88627	3.9463	7.90009	8.57115
AT1G24290.1		1.14517	1.63849	2.50524	2.74752	1.92154	2.05271	1.17711	2.11817	2.96863	3.00882	1.63746	1.54781	1.47444	1.6279	2.06031	3.06141	2.20755	1.56555
AT1G24310.1		13.3022	21.4093	32.9514	42.5508	45.3282	40.3599	13.0356	17.308	26.6216	41.4545	23.753	36.5605	13.8941	15.5246	20.9094	34.6962	47.0048	46.0606
AT1G24340.1		1.51314	1.77081	2.48873	3.26337	4.20996	5.33048	1.49132	1.79858	2.45273	3.66009	2.51978	5.60614	1.54766	1.26191	1.71602	2.10958	3.3124	4.99229
AT1G24360.1		98.7863	148.362	161.906	132.661	117.302	125.319	98.7945	148.768	161.105	139.078	59.3365	109.361	103.161	125.283	161.931	152.153	135.667	132.692
AT1G24400.1		0	0	0	0	0	0	0	0	0	0	0	0	0	0	0	0.231656	0.271447	0
AT1G24440.1		9.68557	8.80856	7.71639	5.80138	3.62203	4.06527	8.09187	7.87345	8.42862	7.44078	2.37047	3.47139	5.51896	5.46845	5.8939	6.5102	5.96431	4.33696
AT1G24450.1		12.3624	12.9807	16.2159	21.9804	43.6387	68.0429	11.1513	12.8319	13.805	20.8887	23.7306	60.6267	10.8132	13.1802	11.849	16.5822	26.81	56.9807
AT1G24460.1		0.762674	0.816798	0.685936	1.03001	1.03711	1.78502	0.546351	0.788445	0.858933	0.916637	0.519962	1.42711	0.40655	0.598074	0.976211	0.833342	1.11912	1.35042
AT1G24470.1		1.49401	1.0488	0.519635	0.312929	0.999587	3.69668	1.27683	0.814431	0.388396	0.441164	0.0953783	2.26792	2.04438	1.47669	0.677906	0.546183	0.800001	1.52553
AT1G24490.1		21.8538	30.67	49.7157	47.3303	31.0921	24.4289	24.4507	31.6211	50.0773	53.9355	20.377	21.9645	20.8701	27.0216	34.4701	52.8802	49.9157	26.7296
AT1G24510.1		17.47	34.4762	74.5844	121.818	149.625	166.658	20.5511	34.3113	69.3765	111.258	75.3928	148.908	22.2357	25.1425	39.2938	78.761	123.873	173.195
AT1G24530.1		0.0811208	0.219653	0.253934	0.229382	1.24243	1.88176	0.187187	0.140468	0.213525	0.16169	0.559311	1.36905	0.149856	0.0338261	0.191122	0.0667269	0.156377	0.91492
AT1G24560.1		5.01567	5.45111	6.77	7.5684	8.24028	10.8663	5.13916	5.7768	5.834	8.40136	5.0366	9.57791	4.50528	5.16149	6.65654	7.68365	8.1386	10.668
AT1G24610.1		8.73786	7.17765	10.2528	12.1845	9.04881	9.18114	7.99892	7.74198	9.63893	11.7353	5.91293	7.05834	7.02657	9.67279	9.3932	12.0711	10.9993	10.6738
AT1G24620.1		0.364713	0.441194	0.494194	0.432885	0.631261	1.54791	0.264942	0.198817	0.251851	0.183083	0.512238	0.708332	0.544817	0.768848	0.506014	0.566665	0.442667	1.15108
AT1G24706.2		12.7036	12.7936	17.7915	17.3981	18.6178	20.4628	11.9441	11.4538	16.7933	20.4193	11.0899	17.5518	8.73092	10.2556	13.3265	16.4174	18.432	18.1322
AT1G24764.1		9.82634	12.5687	18.7956	24.4662	33.94	39.9033	10.3548	11.107	16.6971	23.7518	18.3131	36.2056	5.63197	8.51309	13.1134	16.6647	24.8391	33.6694
AT1G24793.1		0	0	0	0	0	0.265067	0	0	0	0	0	0	0	0	0	0	0	0.238661
AT1G24909.1		12.3778	19.4687	30.1046	34.886	41.6515	34.568	10.9768	20.5929	27.2572	34.7337	18.3026	34.3286	11.3582	12.1444	21.9575	32.3414	34.1538	39.7419
AT1G24996.1		0	0.106639	0	0.148483	0	0.877028	0	0	0.138219	0.125598	0	0	0	0	0	0	0	0.13161
AT1G25054.1		0	0	0	0	0	0.976192	0	0	0	0	0	0	0	0	0	0	0	0
AT1G25240.1		0.619345	0.167702	0.0969374	0	0.0486449	0	0.457327	0.0536228	0	0.0493793	0.160135	0.0497738	0.0762754	0.0516515	0	0	0.119392	0.0517428
AT1G25260.1		0.170099	2.30291	6.38958	15.7121	20.04	16.7744	1.88403	1.61999	4.77583	11.2562	5.864	15.4472	0.628458	0.425573	3.36635	5.45678	11.6405	12.5662
AT1G25280.1		14.2658	16.7646	22.6619	31.2851	37.0354	51.1035	14.9831	15.9759	22.399	29.7233	20.5865	42.0963	13.6396	16.1011	17.6457	24.7964	35.6571	47.7103
AT1G25290.1		7.38954	4.97879	4.46345	3.01312	2.45694	2.79105	5.94562	5.87455	5.68527	4.06542	1.26363	2.64917	8.27608	7.08765	5.896	6.40048	3.66377	3.51997
AT1G25350.2		89.1816	86.7502	91.4501	80.1226	60.1401	59.1919	95.6147	94.9667	98.7476	86.4965	35.456	53.7633	121.893	105.313	93.5092	88.0983	71.3837	51.3495
AT1G25360.1		0.283277	0.417358	0.93891	1.44496	1.00776	1.66985	0.153804	0.346251	0.847984	1.1824	0.847317	1.60699	0.184696	0.166761	0.314073	0.74016	1.38125	1.64272
AT1G25370.1		3.93042	2.47058	1.79425	2.24924	3.30755	4.81918	3.9733	2.95732	1.80638	2.46215	1.25012	3.98596	7.49125	4.13633	2.16069	1.57802	2.70596	3.51819
AT1G25375.1		0.223928	0.39998	0.618137	0.665347	1.41905	1.46581	0.416199	0.218111	0.444753	0.404142	0.316251	1.26957	0.520855	0.635385	0.131895	0.184195	0.623474	1.34317
AT1G25380.1		9.99797	9.13033	11.318	14.4021	21.6318	22.6672	9.05407	8.49291	11.5308	15.9675	10.2696	18.8997	9.83491	8.96728	10.6073	11.6635	16.6064	21.4335
AT1G25390.1		2.9355	2.9987	2.34304	2.03207	2.35521	2.91859	2.275	3.16527	2.76537	2.31502	1.3026	2.55895	5.63936	4.81039	5.52501	5.72597	3.22047	3.4768
AT1G25420.1		3.1772	3.58457	4.45482	4.99114	8.11021	10.3182	4.27667	3.55314	5.34303	5.38289	4.44968	6.70258	1.63037	3.31211	3.36849	4.68242	6.12471	7.41012
AT1G25440.1		27.0374	27.2607	27.3596	22.4011	11.4942	4.6481	18.8111	19.1543	25.9546	21.6074	6.60243	4.65784	19.2568	14.6762	15.5918	17.2373	15.9664	7.98029
AT1G25450.1		0	0	0	0.530897	0	0	0	0	0	0	0	0	0	0	0	0	0	0
AT1G25470.1		0	0	0	0	0	0	0	0	0	0	0	0	0	0	0	0	0	0.860002
AT1G25480.1		13.6995	14.2656	15.1825	12.2976	10.4035	16.975	11.7546	12.4995	13.9112	11.94	6.72236	15.1354	11.7717	18.1427	21.17	20.3443	18.0978	17.9142
AT1G25500.2		1.75903	2.9826	3.90218	5.41707	7.88815	11.4135	1.96631	2.2869	3.09667	5.45672	4.2877	10.9031	2.68098	2.29467	3.94474	2.74522	5.61162	11.0962
AT1G25510.1		2.42623	11.186	29.7893	43.2338	55.1599	70.032	1.42234	9.53797	24.6822	44.4386	28.3138	60.6296	2.22083	7.30064	21.1655	44.5802	66.5216	76.8882
AT1G25540.1		7.21707	7.10612	9.34476	9.09059	14.2227	15.3412	5.75303	6.70297	9.49836	10.305	6.72894	13.2873	7.91856	7.16786	8.03803	10.2	11.6991	12.9907
AT1G25560.1		1.53879	1.87497	3.22732	5.85957	4.59268	3.2554	1.64756	1.59873	3.07829	4.46572	2.44021	2.22597	2.65313	2.66926	2.55228	3.08842	5.93265	3.44533
AT1G25570.1		10.199	15.5947	19.6279	18.6509	22.3659	24.5574	9.05049	13.7381	16.8473	19.1899	10.1172	21.3642	7.81688	9.01071	10.9036	15.2541	18.012	20.339
AT1G25580.1		11.3934	12.8361	19.0613	25.3484	33.1702	39.6721	10.4047	12.897	18.6155	24.4267	15.6486	36.7549	12.2467	13.7323	14.7969	21.2605	30.9658	43.0523
AT1G25682.1		4.53455	7.33287	5.91441	8.31066	9.89318	10.7525	3.72037	5.88901	7.51514	8.03403	3.69098	6.88349	5.89477	5.46242	4.03597	8.49599	8.25565	8.20812
AT1G26090.1		5.88926	6.94222	6.31725	4.97671	4.22681	3.76863	6.2793	6.72529	6.90447	6.43593	2.62534	3.59049	5.50221	6.90145	8.56433	6.68177	6.06785	4.02943
AT1G26100.1		7.18959	9.09891	10.2743	9.13365	12.5213	16.8227	9.52126	8.93115	9.32506	11.215	6.19634	14.5704	5.77457	5.47452	6.48092	12.342	9.64134	11.4907
AT1G26110.1		5.52972	7.92979	9.55508	11.8813	15.9859	13.9667	4.5718	7.22494	9.09572	13.635	6.82944	13.7687	3.54359	4.63783	6.54957	9.25628	11.2335	18.8035
AT1G26120.1		11.7171	13.3878	13.7641	13.0371	11.3717	15.0962	10.6312	14.1508	15.65	14.5185	6.17479	13.395	20.3125	17.1368	15.4029	15.1835	11.7971	12.1791
AT1G26160.1		13.6868	22.3826	13.8725	19.3549	20.8411	28.2984	21.0273	20.848	19.1335	20.1435	13.2883	24.9489	14.333	16.8817	16.1066	17.4192	19.3265	19.6809
AT1G26170.1		2.00246	2.81379	6.38811	16.5613	25.4241	29.9778	2.21746	2.48423	6.03255	15.7735	15.6831	26.4504	1.78822	2.23845	2.70403	5.96549	16.3394	27.8549
AT1G26180.1		37.3088	37.6706	38.6155	30.1352	26.1723	30.7068	37.2391	36.6509	41.7125	39.2603	16.3848	25.0807	30.0438	27.0238	33.4928	36.9284	35.0055	24.9719
AT1G26190.1		11.616	7.86328	10.9618	16.1043	17.4051	23.6219	9.21403	8.35621	10.9006	13.5569	11.1304	20.641	5.52279	9.32765	9.90784	10.4802	16.5484	17.9897
AT1G26230.1		9.91416	22.5774	26.0867	19.7775	10.7663	4.65909	10.6731	21.0546	28.749	21.9014	6.11225	4.68332	11.5101	17.5602	29.5147	31.8211	21.6374	7.86936
AT1G26270.1		4.06239	4.23327	4.81689	3.96826	4.40897	5.82545	3.61326	4.09276	4.2556	3.00332	2.56752	5.34232	3.60825	4.04496	4.47809	3.22006	4.17659	5.57423
AT1G26300.1		0.739707	2.68248	5.16856	6.32472	8.59026	11.472	1.51181	2.83622	5.563	6.06605	3.82509	8.91701	0.650704	1.32191	2.58924	4.60687	5.85653	10.0643
AT1G26330.2		0.460768	0.755777	1.48396	3.25724	4.44021	3.97938	0.588865	0.490993	1.22838	2.91064	2.6576	4.47205	0.458332	0.428605	0.668046	1.19534	2.86965	4.20479
AT1G26370.1		4.10343	6.14724	10.6828	14.5895	15.9039	17.0821	4.50689	6.03065	9.96112	14.1116	9.76266	13.8529	3.82953	3.97487	6.35515	9.5364	14.4105	14.7386
AT1G26460.1		17.5551	28.1289	44.2855	54.7043	49.0232	69.6485	18.8995	26.5457	45.3648	56.02	31.7182	58.4247	11.9582	16.0408	27.6176	45.1413	62.7353	63.4575
AT1G26480.1		74.369	94.578	136.568	199.048	244.999	259.727	77.8269	86.183	132.676	193.699	132.918	259.148	88.8249	94.1946	96.7427	131.424	201.677	255.32
AT1G26500.1		0.0872241	0.0442835	0.10239	0.12332	0.239778	0.384434	0.0603812	0.151037	0.133928	0.15647	0.075174	0.175245	0.0537104	0.127299	0.143851	0.125558	0.399338	0.273266
AT1G26520.1		16.0264	20.3772	23.9752	27.1291	30.5475	35.5146	16.5158	20.4749	26.5291	30.005	17.4851	32.378	15.5855	16.442	19.9209	26.0857	29.5611	36.8269
AT1G26550.1		1.41779	1.70622	1.72595	3.26663	2.72206	4.82365	1.30863	2.59144	2.48794	2.63756	1.35769	2.78523	1.74608	1.70791	1.63306	2.46203	3.18861	3.81668
AT1G26560.1		0.468396	1.22921	2.15135	3.15396	4.95214	5.07051	0.662909	1.49096	1.94556	2.61779	1.7224	4.51713	0.153827	0.935083	1.96195	1.78	2.80354	4.81998
AT1G26580.1		2.7654	2.20868	2.91148	3.86293	3.01582	5.53805	2.46067	2.44596	3.33406	3.77514	2.4348	4.6527	1.69062	2.28967	1.78117	2.84749	3.98858	4.15529
AT1G26610.1		0.150088	0.203198	0.164438	0.480983	0.353648	0.473495	0.138532	0.103957	0.184361	0.454716	0.258706	0.530721	0	0.100135	0.141443	0.271604	0.433988	0.476482
AT1G26630.1		0	0.428818	0	0.0746353	0	2.49809	0.146175	0.137115	0.069476	0	0	0.0636366	0.0975193	0.0660372	0.149247	0.0651339	0	0.396924
AT1G26640.1		19.3554	19.1328	20.3523	16.5563	17.9046	20.1851	14.067	18.9947	18.5681	17.4645	7.85197	14.4185	18.4849	17.9532	25.1195	22.1276	22.5371	20.9587
AT1G26665.2		16.8738	20.8705	24.2974	28.2316	34.8992	31.6351	17.0235	19.2618	24.9225	30.3404	17.7817	29.6944	20.1538	20.7022	23.7873	28.7405	37.1568	35.7515
AT1G26670.1		9.34677	10.0287	9.35472	11.267	14.2329	17.4633	9.91825	10.6798	9.65132	10.1895	7.50751	15.9429	11.4327	11.1356	10.666	9.67575	12.8699	16.9985
AT1G26690.1		17.1963	20.0161	29.2831	39.8689	47.1195	58.6134	17.8073	21.2154	28.3769	38.8344	27.3806	54.2336	15.6027	20.3185	23.6091	32.6823	42.583	57.657
AT1G26700.1		4.50603	1.7891	2.03442	2.49113	2.21197	2.65336	4.15909	1.2004	1.93877	2.72897	1.45632	2.0892	2.2411	1.40921	1.02079	1.38993	2.21334	2.42523
AT1G26740.1		4.20002	4.46151	10.9239	13.856	18.1445	18.1379	3.66833	5.48253	7.9938	12.4932	7.35094	18.461	6.6453	4.84987	6.94193	10.2596	15.8823	20.8381
AT1G26750.1		10.0144	14.4552	17.786	21.2432	24.6353	17.5388	11.5813	15.2401	18.7168	21.9502	12.0069	15.8247	10.5452	11.0128	11.4427	17.9985	21.5312	23.8736
AT1G26760.1		0.154356	0.919497	5.84652	13.4432	15.6393	17.2728	0.227954	0.721662	5.22766	12.8726	9.47184	16.1759	0.228116	0.154474	0.989168	5.61196	14.0743	16.919
AT1G26770.2		29.7404	35.5286	35.756	47.1451	86.4752	130.97	31.0456	33.8358	34.4184	41.0502	41.5941	129.138	14.3319	13.0094	17.0203	20.6466	49.2352	149.521
AT1G26780.2		0	0.0339917	0	0	0.0394396	1.35119	0	0	0	0	0.0865544	0.887808	0	0	0	0	0	0.629269
AT1G26810.1		5.17772	4.79932	5.46428	5.26503	5.02854	6.69811	4.77906	4.61307	4.91992	5.13871	2.83298	6.28479	2.09026	2.40091	3.15852	3.79952	5.13551	5.977
AT1G26830.1		15.718	15.8064	19.5302	23.6305	24.5932	30.4679	14.7334	16.941	19.3977	24.9942	14.9262	27.3338	15.6498	15.3781	19.9576	21.8652	28.0035	31.0917
AT1G26840.1		0.692632	0.437606	1.73453	5.00513	7.50734	7.54077	0.298341	0.359808	1.29646	6.66349	5.3327	7.31048	0.284337	0.192545	0.261096	1.36736	3.91656	6.32663
AT1G26850.1		23.4293	22.5389	24.9772	27.3059	27.7408	37.0379	19.5107	20.7294	25.9779	27.4622	14.3953	31.842	17.2824	20.0238	22.2708	27.8699	28.3391	34.8794
AT1G26870.1		0	0	0.124265	0	0.124717	0.294675	0	0	0	0	0	0.127612	0	0	0	0	0	0.13266
AT1G26880.1		87.9675	226.692	447.752	656.149	669.179	640.136	99.3916	209.736	411.414	597.958	364.984	550.29	94.1638	138.345	231.381	441.931	624.394	605.828
AT1G26910.1		192.123	403.645	701.832	892.584	919.684	871.937	226.436	407.615	668.119	873.981	464.802	760.277	230.97	283.141	419.303	683.893	871.688	871.494
AT1G26930.1		19.0868	11.6284	7.70432	5.74428	4.54998	5.25094	21.6043	16.4094	7.99142	5.3395	2.5685	3.95589	29.5685	21.1679	12.0232	7.27162	5.80954	5.76293
AT1G26940.1		5.88825	5.7484	5.79879	8.2112	9.80326	13.4886	6.7199	4.90203	7.14038	7.59798	6.3326	14.5775	5.9743	5.60941	6.51427	5.82007	10.0024	14.4352
AT1G27000.1		25.5359	25.9417	26.5266	30.7422	31.655	36.2331	23.8214	24.666	25.6343	28.2204	16.4242	31.4403	34.3585	29.7085	31.3875	30.1991	32.1635	38.3177
AT1G27050.1		1.32678	2.44742	6.82687	11.6927	12.1403	15.1731	1.80632	2.41231	6.25709	10.2079	7.60414	11.9955	1.91994	2.04701	3.62604	6.08431	11.7331	15.3243
AT1G27060.1		1.36907	1.71791	2.58706	3.33622	3.64554	3.53215	1.78762	1.44554	2.02157	3.19474	1.81307	3.00558	1.48046	1.22531	1.88813	1.75789	3.66909	3.04079
AT1G27070.1		2.09674	4.35085	4.73991	3.45668	3.89486	4.27844	1.74262	3.13841	4.64601	4.46265	3.15413	3.0845	2.90237	1.49042	2.15447	3.08652	4.51938	4.245
AT1G27090.1		0	0.158494	0	0.220686	0	0.217251	0	0	0	0	0	0	0	0	0	0	0	0
AT1G27110.1		4.65102	10.8826	15.8252	13.9615	12.0311	12.6653	3.63964	9.01662	15.0368	13.5832	7.88623	11.4165	3.92241	5.73388	11.6725	16.2594	15.008	14.1066
AT1G27120.1		2.36121	1.1417	2.64432	0.635876	0.529872	0.318385	0.311344	2.34141	2.07172	0.268936	0	0.275759	0.830842	0.562622	1.27155	1.95181	0.325123	0.845425
AT1G27130.1		0	0	0	0	0	0.520178	0	0	0	0	0	0	0	0	0	0	0	0
AT1G27150.1		4.71496	12.6979	16.0018	18.1547	15.4419	14.47	3.44415	9.36799	16.8618	18.0942	7.99498	12.9007	4.19114	7.00687	14.211	21.3905	18.6216	14.0551
AT1G27170.1		0.290535	0.255673	0.27284	0.191691	0.182554	0.512204	0.187716	0.125772	0.254914	0.301129	0.100159	0.303536	0.143123	0.218067	0.191661	0.286779	0.392046	0.436906
AT1G27190.1		3.34773	2.95754	3.65225	5.13083	10.0304	15.6075	3.25594	3.53819	3.07733	4.75556	4.93285	13.6315	3.58999	3.56835	3.55226	3.57148	5.86749	14.6666
AT1G27200.1		0.728819	0.49336	0.456287	1.07164	1.28225	0.946759	0.538163	0.58053	0.3581	0.767018	0.929636	0.843433	0.538546	0.316063	0.43958	0.887259	1.29255	1.43698
AT1G27210.1		4.12176	5.08791	7.13902	8.76977	7.59344	6.91783	3.60859	5.06428	7.41898	9.25453	4.17922	5.11483	5.85997	7.60782	10.2536	10.0964	9.8735	10.2292
AT1G27290.1		3.37952	6.55115	6.73208	5.21244	3.2174	1.80545	3.49742	4.56631	5.79559	5.18474	1.89763	2.2633	6.87369	4.09951	3.95697	3.66437	3.35607	2.48117
AT1G27310.1		59.3486	65.4984	67.032	70.4943	79.1208	85.252	61.9787	61.9246	67.6398	66.3793	40.3202	73.9976	84.9047	66.6249	69.7307	72.2352	78.3063	92.574
AT1G27320.1		11.9	9.96745	10.9631	10.9405	11.6118	16.5919	10.8776	9.91245	11.7482	12.581	7.56596	13.9149	10.1138	9.64463	12.6379	14.0784	15.5641	16.3421
AT1G27330.1		19.9712	20.2788	27.6228	32.084	38.6845	43.9858	17.4443	21.3452	30.4737	29.2338	21.4814	41.0772	22.9258	21.2064	21.6318	25.0171	32.6338	43.3382
AT1G27340.1		7.24453	6.51054	7.26598	5.21937	3.00852	3.24512	5.18798	7.49792	6.7947	4.91286	1.2918	2.71028	5.84544	6.63199	5.88559	5.71934	6.01953	3.30447
AT1G27370.1		2.97138	2.06505	3.99958	4.85452	14.4073	28.0855	2.01124	2.3325	3.05897	5.5909	6.18025	24.198	2.73235	1.88331	2.94959	4.5624	7.48451	24.6918
AT1G27385.4		34.4313	44.9057	46.5736	34.4788	20.7914	12.8956	33.997	44.1423	52.6579	39.1385	13.9389	12.0304	29.4109	36.3034	40.8428	46.5106	35.8038	16.5739
AT1G27390.1		0	0	0	0	0	0.383384	0	0	0	0	0	0	0	0	0	0	0	0.172595
AT1G27400.1		136.373	369.535	603.571	778.675	834.048	775.949	168.911	330.893	588.716	729.536	404.185	674.759	180.463	247.86	366.377	599.382	789.501	817.822
AT1G27440.1		1.85611	2.72233	3.38929	3.79055	3.64459	3.15745	0.8566	3.74971	3.25709	4.68617	1.8663	5.46945	0.761964	1.54794	1.74921	2.29015	6.26156	4.39358
AT1G27450.3		0.503131	0.794698	2.09995	6.16408	12.9082	24.741	0.464393	1.01642	3.23727	6.15077	6.93797	17.5215	0	0	0.790256	1.93133	5.49604	14.2907
AT1G27460.1		0.172122	0.495188	1.63323	3.97474	6.35388	12.9763	0.0992936	0.428441	1.60458	3.49936	4.35758	10.7549	0.105989	0.125601	0.324418	1.64588	4.43784	11.0186
AT1G27470.1		3.48511	5.95774	9.17397	14.1206	12.8819	16.3455	4.31582	4.75432	10.5342	13.6303	8.37234	12.4257	2.75564	3.28731	5.77794	8.58629	13.8746	13.4406
AT1G27500.1		15.842	21.0673	25.8244	24.5766	16.901	14.6762	15.8495	20.4422	25.5913	24.6033	10.3681	12.2604	11.104	16.6009	23.6852	24.6119	25.7046	16.394
AT1G27510.1		53.9948	56.4742	63.0209	54.9073	38.8362	31.9192	51.3464	59.0129	66.2899	56.4533	21.6339	28.4768	69.1755	59.8385	67.3257	78.7382	61.4438	38.5716
AT1G27520.1		5.89107	7.47827	8.43492	8.46928	6.39013	10.2698	5.40485	6.56995	7.90207	8.58402	5.59952	8.66376	4.4308	6.39156	8.47997	10.5591	9.63088	9.56934
AT1G27530.1		15.3417	15.9674	20.3104	21.5098	27.7647	32.8004	16.2846	16.0501	15.3677	20.8448	15.0403	29.2727	20.7048	20.951	19.157	21.4532	25.8159	37.6414
AT1G27595.1		1.34469	3.46061	4.64523	6.35979	4.66212	6.53033	0.98407	2.33883	3.11382	4.98324	3.46641	3.46581	1.38684	1.78829	3.53923	3.55723	3.12907	4.11838
AT1G27600.1		0.922627	0.984467	1.2972	1.32655	1.42474	1.77021	0.995926	1.16437	1.1388	1.29664	0.943416	1.47038	0.462208	0.547738	0.648432	0.784644	1.14551	1.24112
AT1G27620.1		0.0376449	0.050966	0.0883805	0.0709648	0.384374	3.493	0	0	0.0990887	0	0.162221	2.17825	0	0.125579	0	0.0309653	0.0725684	1.00641
AT1G27650.1		0	0	0	0	0	0	0	0	0	0	0	1.69262	0	0	0	0	0.0882619	0
AT1G27660.1		1.95657	1.66561	0.997579	1.42504	2.09555	3.46587	1.58702	1.48866	1.69068	1.51266	1.30302	2.66831	1.05877	1.70588	1.14544	1.24362	1.51439	3.07107
AT1G27680.1		1.27235	2.58387	3.68414	4.43724	6.29579	11.8058	0.822068	2.12057	3.54442	3.70263	3.39937	10.2764	0.705131	1.37943	3.11757	3.37524	4.16961	9.96327
AT1G27690.1		0	0.50144	0	0.558561	0.558431	0.384783	0.136744	0.128269	0	0.330625	0.127684	0.357186	0.182455	0.592946	0.921232	0.121863	0.399701	0.593995
AT1G27740.1		0.360755	0	0	0	0	0	0.332978	0	0	0	0	0	0	0	0.169989	0	0	0
AT1G27750.1		2.16345	2.95008	4.7747	5.45733	5.29326	5.0402	2.21236	2.62774	4.26071	5.44763	3.05842	4.61558	1.1501	1.66146	2.61089	3.50793	5.02559	4.91519
AT1G27752.1		3.28554	3.82637	5.2115	7.02903	7.20054	10.0144	3.48908	4.35868	5.95142	6.59099	4.41491	9.19891	3.06736	3.38821	3.71224	4.82522	5.90791	8.05755
AT1G27760.3		44.8991	46.08	34.8998	35.802	31.3392	28.8186	41.5164	40.0095	29.8917	31.0012	19.2195	26.2877	25.9277	31.0134	30.2739	22.3747	26.9497	25.9093
AT1G27770.1		2.97022	4.52392	8.95182	13.2481	16.5385	21.4903	3.59009	3.88803	8.74892	14.5187	9.81286	18.9399	2.02495	2.62451	4.71523	8.94381	14.4847	20.0584
AT1G27840.3		5.1994	5.95994	7.06634	10.9198	11.1725	9.60293	5.3872	6.15315	8.08282	9.16995	5.45756	11.0488	4.79657	4.5652	5.41762	7.48385	9.79519	10.7688
AT1G27850.1		6.82511	8.35641	8.54591	8.50279	10.1735	10.3666	6.43656	7.00108	8.30556	10.0432	5.17891	8.53755	4.93364	5.14749	7.1731	9.00694	9.19547	8.96205
AT1G27880.1		0.172268	0.568174	2.88813	5.86197	6.87106	8.39353	0.366586	0.106477	2.34965	5.50526	5.18154	6.73714	0.0300611	0.12253	0.348577	2.36337	6.77668	7.45519
AT1G27900.1		6.87411	7.76806	9.28374	9.05663	9.92137	15.0426	6.68328	7.24573	9.62911	11.1087	5.86213	12.2209	4.91609	5.3589	6.70531	8.87112	10.8382	9.01196
AT1G27910.1		16.5811	13.2236	15.2217	15.0065	15.5506	17.7483	16.5877	14.8737	16.232	17.5383	9.11566	16.5675	10.4024	11.2395	14.1825	14.3903	15.4095	18.2162
AT1G27920.1		1.14643	1.34788	1.39298	1.50711	1.09	0.615855	1.19739	1.20154	1.45587	1.41915	0.624031	0.484911	0.557323	1.10705	1.39315	1.48896	1.91919	0.831755
AT1G27930.1		11.2085	12.1439	11.4352	11.6832	16.2089	26.325	11.193	11.6761	10.271	11.9623	6.22332	18.1864	20.9357	19.6688	16.1402	14.0854	14.1991	24.189
AT1G27940.1		8.50329	10.558	7.94744	3.90025	1.79765	1.70177	9.20564	10.6167	8.77737	4.70095	0.966689	1.42521	5.80545	9.07608	10.1276	7.33111	3.18487	1.32963
AT1G27970.2		19.2162	34.8961	66.2013	87.6029	101.974	109.653	18.6529	33.8886	57.4243	80.6175	45.6509	99.725	29.342	28.7398	37.1544	57.1683	92.4712	107.521
AT1G27980.1		4.23018	5.62998	4.49794	2.48615	3.82551	7.63629	4.85736	5.00876	5.45796	3.63544	3.14684	8.16345	4.48934	5.97613	5.88005	6.91776	2.98594	7.08318
AT1G28050.1		1.49828	2.41618	4.43618	10.7312	10.0592	11.2107	2.396	3.82564	5.25836	7.06836	7.5094	11.236	1.59847	1.8543	3.8132	4.08959	11.1668	15.8104
AT1G28060.1		10.4484	13.8048	19.6184	26.2391	31.0035	32.5218	11.3204	13.468	19.2341	26.2382	15.9329	27.4307	10.4979	9.83842	12.8633	20.3544	27.2654	29.898
AT1G28090.1		3.04602	3.43574	8.23053	5.65584	5.34968	4.48997	4.26743	5.70388	6.40954	5.30873	2.40331	3.53783	4.07783	4.43003	5.72141	6.86869	7.52461	4.88084
AT1G28100.4		17.4959	15.6927	15.0612	8.45156	12.5393	16.0312	14.534	16.0947	14.0077	14.9954	6.597	16.8728	12.6589	13.132	15.6639	16.1904	14.334	15.5304
AT1G28110.1		11.0298	14.8016	19.1815	29.1931	40.2201	54.827	10.6073	12.5151	20.0217	29.8797	23.4184	50.5922	9.26673	11.6061	16.2131	19.5861	30.7744	50.0254
AT1G28120.1		17.1539	20.6705	27.0888	35.218	37.021	43.1199	17.0015	20.0639	27.3198	33.3362	22.1919	39.0018	15.9607	16.1587	19.253	29.1099	38.9694	43.3827
AT1G28140.1		54.7295	52.1155	41.8055	21.4734	9.04966	7.04635	45.4399	46.2511	46.1814	28.3939	9.70453	7.15521	42.8922	46.5162	49.1095	49.9726	26.5018	9.18844
AT1G28170.1		9.9921	12.354	14.6699	23.2728	26.4628	17.6234	13.4149	11.5825	17.0994	24.8213	13.9495	18.1177	9.76326	12.7407	11.44	21.5328	28.0172	24.4916
AT1G28190.1		0.778361	0.495903	0.60913	0.474713	0.215768	0.212419	1.31008	0.55498	0.361552	0.584069	0.157842	0.478348	0.394714	0.496393	0.302043	0.150647	0.397178	0.688529
AT1G28200.1		4.42258	4.15803	6.15293	6.94754	5.40339	11.171	6.80345	4.8927	5.17382	4.70139	3.59984	9.47792	5.74922	5.73735	5.55716	7.2757	8.99908	12.7266
AT1G28210.2		2.99303	4.15755	6.53944	6.8652	6.26427	6.87069	2.76258	3.93947	5.16108	6.60712	3.99605	6.9797	2.68465	2.90009	3.88043	5.67815	6.93696	7.28472
AT1G28240.1		8.12937	10.3404	12.0921	11.8235	12.6933	22.6047	8.59803	10.2949	10.7467	12.073	9.13013	18.9545	5.79015	7.03158	8.87656	9.21426	11.2386	15.7543
AT1G28260.1		6.02421	3.71433	2.76259	2.38699	2.20002	3.04409	5.79058	4.053	3.09731	2.66153	1.27319	2.99117	6.2141	5.904	4.84555	3.67701	3.29156	3.20566
AT1G28280.1		9.49155	10.1558	9.02528	6.39708	4.96993	5.63459	9.04335	10.4268	9.22333	7.03853	2.6388	5.16729	19.1051	14.8099	12.1189	10.3259	6.88594	6.35225
AT1G28290.1		0	0.240572	0.111247	0.200982	0.0558258	2.90185	0	0	0	0	0	0	0	0.237105	0.0669836	0	0	0.771954
AT1G28310.2		0.13209	0.894161	2.48091	11.9522	28.323	27.6995	0	0.686182	1.62254	8.741	10.0181	26.0079	0.162676	0.660956	1.24483	1.95575	9.42137	22.1812
AT1G28330.5		5.37137	5.03453	5.25441	6.69868	4.13768	1.81474	3.33698	2.683	5.07536	4.36485	1.69148	3.32055	34.7293	16.5399	19.2746	19.1176	19.9124	18.9855
AT1G28340.1		14.4368	19.0092	21.6495	20.5824	17.3622	17.2935	15.5621	16.5193	22.5277	19.3791	9.65816	16.2169	10.8289	13.7024	17.9646	20.3431	21.2609	18.0713
AT1G28360.1		0.267435	0.316811	0.366256	0.378108	0.63015	1.05463	0.370266	0.520976	0.293309	0.639663	0.345733	0.967162	0.494039	1.00365	0.252032	0.549955	0.708863	1.06128
AT1G28380.1		24.112	19.3518	16.8091	14.4508	12.1521	10.5734	21.4959	19.2223	15.5083	12.2845	5.55465	9.73073	20.2141	16.6608	17.6362	14.7377	12.6628	12.3465
AT1G28390.2		1.25621	1.58263	2.97656	3.97971	2.93257	2.13695	0.934033	1.48038	2.14316	3.92275	1.3834	2.35563	1.11734	1.36775	1.84156	3.07123	3.93511	3.64407
AT1G28395.2		0	0	0	0	0	0.205181	0	0	0.194018	0	0	0	0	0	0	0	0	0.554223
AT1G28420.1		6.77046	7.48271	7.51576	10.705	13.56	12.915	5.24798	8.20477	8.05963	8.76528	5.76018	12.7651	4.45091	5.60677	6.6336	6.37332	12.2366	10.3942
AT1G28440.1		5.55326	6.41978	10.1603	12.3407	17.4465	25.773	4.95516	6.15774	9.23758	13.8976	9.97833	21.8755	3.76821	5.27021	9.25732	11.111	15.1701	22.2295
AT1G28490.1		12.791	13.8303	17.6434	20.3296	22.6863	33.0247	11.7295	14.0804	17.1392	19.3714	15.1044	34.3404	11.5196	10.2412	15.4287	17.7992	26.0699	32.4516
AT1G28510.1		11.59	15.0681	21.0899	22.4434	20.0906	21.2	10.2483	13.924	19.048	21.1483	10.9993	21.2103	14.3071	14.9832	16.4808	19.764	23.9233	24.4975
AT1G28520.1		2.05879	1.85821	2.41675	1.94052	2.15603	2.54708	0.633424	1.48541	3.31169	3.28287	2.66155	2.20607	2.11292	1.71697	2.26358	2.54022	0.330728	2.86667
AT1G28530.1		5.00475	11.4404	18.1857	20.4335	16.6716	14.5381	5.57115	11.2356	18.359	22.0764	9.7321	12.2279	5.20344	7.25697	13.4385	19.8389	22.5436	15.1069
AT1G28580.1		1.79294	2.76116	3.26225	2.02793	1.37301	1.70522	1.73764	2.71657	3.30355	2.00127	0.579466	0.900563	1.04884	2.09336	2.74572	3.06022	1.81454	1.64769
AT1G28690.1		0.407264	0.367586	1.31736	1.86816	2.11118	2.06581	0.451088	0.470145	1.23875	1.96987	1.404	2.20381	0.167189	0.22643	0.537331	1.072	1.91037	2.76734
AT1G28760.1		0.947212	1.75812	4.2324	8.26558	11.9994	13.0984	0.987092	1.64019	3.35113	7.86864	7.53152	11.4921	0.752605	1.22314	1.49736	3.41817	7.36269	13.4528
AT1G28960.1		2.85547	2.97439	2.34864	2.37141	2.80195	4.14953	2.42199	2.51092	3.10533	2.80912	2.02459	3.1979	2.02636	2.37011	2.25479	2.88227	2.9912	3.66991
AT1G29030.1		10.6991	14.8445	22.6115	27.474	37.0608	34.3793	13.4328	13.5604	23.2159	26.6333	15.6842	29.3769	8.79968	12.1129	15.7454	18.3171	26.1471	38.4344
AT1G29040.1		19.761	29.8479	34.2861	39.5052	36.2335	34.3225	21.2253	26.9117	36.3424	39.8642	18.8492	31.3663	19.2268	24.2802	28.6302	40.0871	37.3478	36.661
AT1G29050.1		87.0966	76.7492	70.781	70.2134	65.7295	49.4154	83.1148	75.3105	75.2593	65.0685	32.9269	44.401	60.2948	57.9153	56.3649	60.7439	63.7664	54.7356
AT1G29120.5		9.28205	8.25715	7.24767	6.47222	6.28168	6.5818	8.66071	8.02528	8.09643	6.96147	3.38098	5.59924	8.18371	9.62179	9.47735	7.33954	7.69154	6.83434
AT1G29150.1		16.4905	23.83	32.217	42.661	47.5826	57.5693	16.5162	20.3529	31.4515	41.0745	24.7959	48.4989	17.4282	19.117	25.295	34.5845	45.8232	58.3807
AT1G29160.1		20.8707	21.6473	21.766	19.7126	17.7555	14.4536	16.8608	18.5206	17.6647	16.8128	7.89051	11.4027	13.5196	15.2705	13.2078	12.4562	14.8467	13.3038
AT1G29170.1		2.06253	3.30677	4.61575	4.58727	4.98778	5.57347	1.98723	2.81959	4.14317	4.57264	2.94706	5.32164	1.0918	1.59938	2.81331	3.85447	4.86532	6.39372
AT1G29200.2		0.905485	1.43073	2.70936	5.30218	6.5319	7.51053	1.1393	1.01506	2.53244	4.94585	3.451	6.34213	0.427497	0.770383	1.24557	2.42959	5.50289	6.733
AT1G29220.2		0.919042	0.977629	1.20727	2.10374	1.83037	2.49737	0.939167	0.880959	1.58393	2.04119	1.04667	1.97837	0.808461	0.821199	1.08264	1.53894	1.89819	2.276
AT1G29250.1		50.6159	92.132	173.722	260.749	269.117	254.829	62.0527	102.891	179.461	252.258	140.98	242.988	61.8494	73.3145	110.897	188.924	266.338	264.472
AT1G29280.1		0.0575192	0.077873	0.13504	0.596364	0.768008	1.06742	0.106181	0	0.0504672	0.275154	0.396583	1.06318	0.212513	0.0479692	0	0.0473131	0.44352	1.10524
AT1G29300.1		4.44253	4.69319	5.531	4.82176	5.39251	6.68285	4.00728	4.39997	4.31127	5.39342	3.50972	6.38317	2.40401	3.05937	3.42545	4.87234	6.68243	7.53544
AT1G29310.1		44.7557	54.8116	87.4426	127.635	144.54	192.496	37.0628	50.8107	76.6337	115.123	85.0212	160.211	42.302	43.657	45.2331	82.6071	139.204	195.593
AT1G29320.1		4.10012	6.33444	11.6816	15.8098	20.7935	22.2756	5.80703	7.42449	11.8639	16.8437	10.7355	16.6255	3.6996	4.12361	6.04579	10.6058	14.5387	16.9158
AT1G29340.1		23.648	17.5325	14.16	12.2066	11.0834	14.7363	19.6589	15.128	11.4912	11.07	6.89373	11.0399	9.63873	9.6838	11.0108	10.8533	11.3801	11.9129
AT1G29370.1		1.82613	2.26413	3.20418	4.13094	5.02756	4.9406	2.04038	2.39656	3.13702	4.13794	2.55129	4.24824	2.08326	2.10005	2.7173	3.41532	4.81718	4.86596
AT1G29380.1		4.36532	8.311	2.13513	1.9287	1.21431	1.89867	3.81936	9.21251	1.99486	1.55893	0.744612	1.1694	1.17602	6.75018	5.95659	1.98239	1.79697	2.08942
AT1G29395.1		0	0	0	1.0486	0	0	0	0	0	0	0	0	0	0	0	0	0	0
AT1G29400.1		17.1562	13.7462	13.1757	12.9885	14.546	22.9275	15.8843	12.5425	13.5356	14.0209	10.2762	16.9255	8.90023	13.1268	14.0086	13.1773	16.1521	15.7881
AT1G29418.1		0	0	0	0	0	0.920758	0	0	0	0	0	0	0	0	0	0	0	0.276344
AT1G29420.1		1.2724	1.25886	0.842561	0.599652	0.691874	2.31586	1.17443	0.677933	0.858769	0.741337	0.33742	1.49452	0.542431	0.163253	0.368959	0.241529	0.188678	0.858592
AT1G29430.1		8.21054	8.5786	8.24127	8.3277	6.16838	5.96222	8.48448	5.0997	8.61336	6.04804	2.61513	4.2316	2.63783	5.06107	5.46682	3.8173	2.92465	1.56574
AT1G29470.1		0.478138	0.750173	0.39045	0.391888	0.179607	0.519902	0.460512	0.503965	0.510716	0.480657	0.16125	0.116948	0.204818	0.409116	0.333052	0.735297	0.500929	0.556899
AT1G29520.1		13.7375	35.6999	11.4187	6.26781	5.55591	5.59208	11.9974	39.5516	13.5549	5.49524	2.8241	4.74564	3.76817	21.4805	33.2911	9.52576	4.4232	5.44524
AT1G29630.2		0.113551	0.276717	2.55678	9.13225	10.4824	11.5158	0.104808	0.255611	2.61028	8.63256	7.76674	10.1583	0.0279686	0.113637	0.29963	2.78081	10.2987	10.5575
AT1G29670.1		0.170099	0.259077	0.844061	4.64211	13.0652	25.0051	0.392507	0.404997	0.373112	2.96199	6.21371	21.9497	0.418972	1.23154	2.17864	2.10188	8.94264	27.5556
AT1G29680.1		0.205171	0.0925912	0.642252	0.966925	1.0206	0.571123	0.252499	0.236849	0.540051	0.708844	0.176827	0.49466	0.0842263	0.0570355	0.128903	0.225022	0.527347	0.742773
AT1G29690.1		15.7413	13.4927	12.1192	7.65016	6.30602	6.99464	12.5524	11.0319	6.65225	4.83872	3.34823	6.19043	9.22132	8.12055	6.67207	4.43582	5.03477	6.69522
AT1G29700.1		23.4197	13.531	9.05056	8.00017	6.84713	5.99012	21.0208	15.3699	10.2282	8.67153	4.05582	5.98011	20.2356	15.5075	14.2863	8.89795	7.45799	5.80511
AT1G29740.1		1.46901	1.06545	0.903272	1.08792	0.98897	1.94724	1.45276	0.545087	0.828584	0.752925	0.633034	1.93952	0.646129	0.525048	0.692203	0.258933	0.60682	1.75325
AT1G29750.2		3.40418	2.46862	2.66004	3.66953	4.1946	4.78985	2.79361	2.66868	2.87849	3.8949	2.86592	4.3196	2.61152	2.48667	2.16651	2.13323	3.63654	4.13733
AT1G29760.1		2.378	2.64458	1.72805	2.64165	2.06786	3.70377	1.95974	2.72065	2.53355	2.43764	1.31752	2.86663	1.98728	1.98318	2.32108	2.93408	3.60179	3.90243
AT1G29790.1		4.9197	5.37554	6.31912	7.71167	9.78614	11.8092	4.98513	4.56041	6.49826	8.27113	4.747	9.99177	2.63429	3.72381	3.80484	5.43234	7.26744	10.2083
AT1G29800.1		9.71558	7.71289	6.56116	7.47659	7.98221	7.44126	7.98652	7.9778	7.43664	5.94261	3.76254	7.8583	7.61133	6.84304	7.09579	5.70569	7.12591	8.18062
AT1G29810.1		14.558	17.2538	23.1274	22.4727	17.3094	15.034	13.8899	15.137	27.9271	23.8697	11.3235	16.1761	11.996	15.1798	16.0141	21.1681	24.9565	18.8651
AT1G29820.1		3.90786	4.58217	4.32307	5.7189	5.42069	5.05255	3.82941	3.96526	4.80264	5.52698	3.21269	6.0628	3.00567	3.75234	4.16436	4.43717	5.73199	5.86611
AT1G29840.1		6.92811	8.29582	9.59055	12.1025	14.8009	16.6568	7.30414	8.451	9.50979	12.152	8.54514	15.2186	7.43259	6.75364	7.97999	9.72595	11.9011	14.6373
AT1G29850.3		65.3808	57.6156	67.8995	71.1351	83.1707	99.0383	56.2111	62.5706	66.6554	76.2514	43.9046	84.0558	68.3797	58.375	60.8533	70.5755	80.9887	100.121
AT1G29860.1		0	0.0512244	0.177657	0.213974	0.0594343	0.210642	0.209536	0.131033	0.0663941	0	0	0.547323	0.186387	0.126216	0.142627	0.248978	0.0729363	0.442536
AT1G29880.1		0	0	0	0	0	0.525939	0	0	0	0	0	0	0	0	0	0	0	0.315697
AT1G29890.2		21.4193	25.833	34.4662	34.8441	36.5705	57.3801	20.7471	28.565	30.6788	38.2538	21.4804	45.386	13.3607	17.9251	24.3707	29.332	34.062	44.7528
AT1G29900.1		46.8662	85.291	114.922	113.119	106.055	90.0581	51.2072	79.9422	118.103	122.17	53.5917	76.8157	44.3063	64.3517	99.9937	124.218	121.049	92.329
AT1G29930.1		19887.5	18409.3	14250.4	10190.9	6814.94	4836.74	19682.1	18577	14010.7	11011	3554.5	4425.85	20186.7	20811.3	17890.9	14942.6	10355.1	6146.74
AT1G29940.1		2.9819	5.20117	13.5577	24.3253	32.6052	35.125	3.98879	5.17568	12.8091	24.0411	15.7898	29.6285	2.18378	2.68486	6.15857	11.5974	24.8402	29.6559
AT1G29950.1		10.4254	11.1696	15.0918	23.858	29.7962	40.9253	10.9661	10.6289	14.7827	23.2458	17.4113	36.5777	7.85172	9.38053	11.4948	17.9839	26.8064	36.0421
AT1G29965.1		0	0	0	0.360738	0.1503	0.887803	0	0	0	0	0	0	0	0.15959	0	0	0.368889	0.159872
AT1G29970.2		1.50879	4.08538	9.80382	11.0446	16.9909	14.0726	1.59156	3.75497	7.75372	10.5662	8.17361	11.5167	2.1236	4.13436	6.09381	10.1274	13.1135	14.4714
AT1G29980.1		19.6529	39.1091	62.4294	68.7482	81.6461	75.2517	20.9716	38.3494	58.5692	65.0655	35.785	64.2526	16.3842	23.128	39.6548	53.6424	69.4678	77.9481
AT1G30000.1		14.3469	12.3771	13.4729	14.5446	17.8394	24.957	14.2327	13.5302	14.2367	16.5501	10.3242	21.4205	13.4929	13.0642	12.1163	13.9291	16.4795	22.1329
AT1G30010.1		1.77008	2.23723	3.5902	3.47534	4.48435	4.95024	1.60095	2.46893	3.18349	3.96976	2.03891	3.91816	1.43869	2.10975	3.20502	4.45966	4.12655	4.61867
AT1G30040.1		4.77947	2.7288	2.72165	2.18982	0.712473	0.191295	4.19204	2.14593	2.94287	2.82717	0.367649	0.27655	5.80837	4.16591	3.07122	3.99167	3.16711	0.356385
AT1G30050.1		0	0.482832	0.0586983	0.424628	0.589858	0.418018	0.900439	0.357376	0.493783	0.269293	0	1.05621	0.461869	0.0625528	0.672185	0.308874	0.434224	0.627423
AT1G30070.2		36.1848	51.9127	66.8201	70.6876	64.3585	65.5256	30.005	46.7404	63.3945	72.3098	40.7428	62.522	54.4104	51.4956	56.2112	63.9451	74.4226	69.4323
AT1G30080.1		0.200487	0.515719	0.188276	0.0377939	0.125974	0.260438	0.51814	0.659607	0.0703625	0.127875	0.0345578	0.0644486	0.0987636	0.635358	0.377879	0.39579	0.115944	0.167495
AT1G30090.1		6.11707	4.54156	5.05182	4.17147	4.76022	7.45453	6.32258	5.66225	4.87244	5.10178	2.89109	6.79632	4.30485	4.58425	4.38334	4.7998	4.59178	7.01807
AT1G30110.1		4.68139	7.55918	9.98841	11.4664	12.4261	10.0945	3.93402	7.49797	9.7713	10.9666	6.44026	9.37658	3.11696	4.43622	6.26832	9.68672	10.7659	10.5244
AT1G30120.1		0	0	0	0.972751	0	1.19511	0	0	0	0	0	0	0	0	0	0	0	0.226728
AT1G30130.1		14.8247	13.3346	11.8399	7.94359	5.02432	4.39674	14.2768	12.337	12.6211	9.39079	2.97538	4.1617	34.9724	22.7508	13.7476	12.055	8.71031	6.05121
AT1G30135.1		1.01885	0.551755	0	0	0	0	2.16294	0.705698	0.268182	0.0812314	0	0	6.5248	2.37914	0.38407	0.251421	0.196405	0
AT1G30210.1		1.76691	1.9197	3.39373	6.19145	11.3267	11.8749	1.66769	1.86319	2.25107	4.32305	5.3362	9.12669	1.36197	1.72951	1.33805	2.68448	5.30807	8.781
AT1G30220.1		29.6656	19.8596	16.5468	12.8124	16.9502	19.0449	26.5775	18.1091	13.6877	12.7144	8.575	16.1042	29.0951	23.3519	14.5549	10.8323	12.8727	22.67
AT1G30230.2		93.2498	202.804	339.675	375.19	283.276	586.189	143.422	257.712	449.132	538.472	353.713	510.147	83.859	125.157	169.743	361.729	405.005	373.573
AT1G30270.1		23.6716	16.3581	16.2989	25.038	33.5375	49.5252	20.4379	18.2224	18.4574	22.3524	19.8451	48.0929	20.2969	17.103	17.8512	19.2735	29.0417	51.1572
AT1G30280.1		2.78128	5.14615	5.8042	8.03929	16.4565	22.7101	4.62085	2.88964	4.7179	6.94806	5.91271	17.5835	6.62222	4.79364	3.14532	4.42304	11.0804	22.1517
AT1G30290.1		1.65617	1.80779	2.57597	2.69277	3.12191	3.64972	1.83438	2.00747	2.28866	3.10302	1.74852	2.67861	1.07082	1.22581	2.02902	2.69055	3.51187	3.49368
AT1G30300.1		4.48515	5.08651	4.78634	5.05103	4.39199	6.97216	3.33336	4.23625	5.31515	5.38711	3.41371	6.36639	2.5825	3.30328	4.00725	4.21636	5.10903	6.52091
AT1G30320.1		0.889586	0.741154	1.17814	1.64471	2.17673	4.92082	0.726351	0.56284	0.84056	1.28211	1.17952	4.04204	1.72763	0.741887	0.612641	1.12575	1.6489	3.91609
AT1G30330.2		17.1039	18.5147	30.086	42.9325	82.766	150.735	17.4922	17.4931	22.8662	39.1618	35.8698	125.764	13.1379	14.723	19.6764	30.6598	57.0522	144.131
AT1G30360.1		52.5773	56.5182	63.673	52.8568	43.7845	42.3184	29.5306	39.1555	44.6397	43.7591	25.2119	36.8221	35.5621	45.9157	52.3736	46.249	51.213	49.0701
AT1G30370.1		3.20914	1.16196	0.846869	0.527579	0.381011	0.692486	2.5143	0.872309	0.523849	0.386763	0.192962	0.449831	1.5625	0.71576	0.316497	0.184166	0.431601	0.623501
AT1G30380.1		5705.29	4880.4	3030.42	1691.95	914.713	494.136	5777.72	4969.01	3102.2	1805.6	478.499	511.319	5731.24	5768.11	4285.2	2905.32	1411.34	637.322
AT1G30410.1		58.8168	48.5849	45.8906	35.2825	28.8257	34.5344	57.2214	52.3268	53.6871	41.3529	20.9517	29.8178	53.3335	60.4536	60.0625	51.4681	45.1117	32.4361
AT1G30420.1		19.4955	18.1114	16.9302	16.4119	14.3023	15.0801	23.0864	19.34	21.1172	17.0662	7.58481	12.3558	25.0764	21.0847	24.7465	22.4301	16.8238	15.5335
AT1G30440.1		28.0198	20.1115	14.0076	12.5525	13.6267	14.956	29.0388	18.6177	13.9896	12.7771	6.7743	12.601	27.3855	24.913	19.9772	12.73	12.8754	13.9671
AT1G30450.1		5.42518	6.20107	7.85975	10.1469	13.5431	17.6924	4.99662	6.31395	7.79301	10.5708	7.32288	14.8489	4.20106	5.6141	6.66395	8.33683	11.6847	15.298
AT1G30460.1		0.432676	0.171913	0.809669	0.73581	0.753516	1.30037	0.503536	0.219878	0.561149	0.674907	0.591777	0.975099	0.359096	0.18825	0.177272	0.765922	0.716177	1.28865
AT1G30470.1		51.6899	50.6939	66.8246	89.059	107.133	113.944	44.0762	48.395	68.0071	81.5507	54.4579	96.0736	42.3712	43.9053	57.8697	68.2053	89.8495	103.24
AT1G30480.1		12.7533	14.7642	21.3595	27.4867	31.3582	37.1587	9.82196	14.9451	21.5241	25.8085	17.1172	26.4717	10.8544	10.4665	14.0857	19.611	29.5172	32.9819
AT1G30500.2		33.1435	28.4902	27.1508	21.9807	12.7453	10.493	31.7349	33.0266	29.9219	25.4271	8.69627	12.8046	17.1932	19.0706	20.8802	22.2174	18.9751	11.563
AT1G30510.2		88.9372	56.9243	68.2232	99.0433	129.709	145.452	124.144	77.2391	78.5872	101.748	61.7639	125.527	178.687	121.441	63.5229	69.6456	109.567	135.083
AT1G30520.1		21.991	20.4218	19.1764	11.5082	8.88638	6.07402	17.9023	17.6231	18.2263	15.1191	4.59935	4.81483	20.1518	21.487	24.1361	19.858	14.7076	6.16422
AT1G30540.1		10.4494	9.80029	9.9916	10.1169	11.6921	13.9191	8.39319	9.59952	9.97308	10.3026	5.74457	10.9939	9.52888	8.81422	8.68236	9.7844	11.0327	12.9615
AT1G30550.1		0.765447	1.55446	1.53084	4.32885	4.40881	5.20845	0.549509	1.06772	1.45514	2.4072	2.199	3.4517	0.3666	0.425573	1.16219	1.92386	3.03309	5.29354
AT1G30580.1		23.3372	45.4181	90.7201	134.087	146.23	147.332	28.607	44.2115	87.9586	122.215	77.2926	124.868	29.2827	31.6166	50.5884	87.719	133.36	144.589
AT1G30610.1		4.07373	7.42664	13.4774	15.5213	10.259	8.27984	4.13807	7.89382	14.1269	17.2534	6.94757	7.32721	2.60141	4.13436	8.16571	14.6269	17.638	9.34576
AT1G30620.1		20.4096	24.3843	25.5383	37.2556	55.4564	83.8143	22.2552	24.7593	24.7672	30.1998	30.5708	71.5045	19.7599	24.9143	23.4383	24.3662	37.9304	63.7241
AT1G30630.1		27.6888	36.2908	54.1355	72.4181	96.7208	105.656	24.3105	33.9363	50.0821	66.7159	44.6604	97.4095	25.3953	32.5154	42.0354	56.8168	72.4194	110.806
AT1G30640.1		20.0816	16.9557	9.80102	4.68111	1.86557	0.801431	22.0232	16.7323	10.0412	4.9065	0.27915	0.867667	15.158	15.6669	12.9219	6.21658	3.33001	1.17259
AT1G30680.1		42.2922	75.7207	118.878	130.238	124.482	98.259	48.3394	76.1736	125.876	136.116	69.1148	88.1815	54.7745	61.952	92.8149	127.609	144.15	112.579
AT1G30755.1		11.9816	8.90439	12.6769	17.5178	17.0572	18.7505	11.6061	10.2142	9.88524	14.0919	8.66187	14.5136	6.00833	7.0683	8.75234	7.4968	13.0222	19.1546
AT1G30760.1		6.17828	8.28811	7.73895	4.64011	3.41658	3.81855	7.56254	8.51582	7.37639	5.29152	1.93256	2.49246	6.21227	9.45095	8.18084	9.99449	7.78294	4.26532
AT1G30810.1		2.0617	2.12776	2.65822	2.64412	3.11917	3.19881	1.87177	2.28248	2.92098	3.15278	1.48558	2.56683	1.0198	1.43753	1.75185	2.43261	3.02963	3.03544
AT1G30820.1		0.91175	0.424734	1.42703	0.658188	0.223303	0	0.316712	0	0.997808	0.226674	0	0.551517	0	0.237105	0.267934	0.233862	0.60476	0.237524
AT1G30825.1		13.2003	17.5327	21.5405	20.4665	16.494	19.9838	12.812	15.7844	21.0566	23.2779	11.2359	17.1046	8.9193	12.6028	14.798	21.409	20.8421	20.3312
AT1G30860.1		0.258119	0.416661	0.668149	0.711158	0.592604	0.663239	0.47649	0.49853	0.731682	0.759853	0.290909	0.462746	0.391245	0.480202	0.617487	0.751282	1.03343	0.613756
AT1G30900.1		5.26627	5.37997	4.52935	3.55546	2.96566	2.27642	5.61875	5.68196	5.77824	3.75174	1.52326	1.91877	3.55363	4.34485	5.09658	5.75752	2.89244	1.66942
AT1G30910.1		19.206	13.6796	13.6846	16.3298	17.3881	17.421	16.9603	13.6406	14.3826	15.5716	9.83256	15.0374	17.1877	16.5022	14.5639	12.6988	16.4618	18.1338
AT1G30950.1		0	0	0	0	0.204776	0	0.232523	0.218111	0	0	0	0	0	0.217432	0.245704	0	0	0
AT1G30960.1		2.80451	3.20629	7.34022	12.6589	12.3598	15.1219	2.73239	3.58825	6.34306	11.6271	8.40601	13.2727	1.76532	1.97505	3.67081	6.25422	11.4132	11.7411
AT1G30970.1		7.08363	7.76354	8.44724	12.7175	20.4001	21.2832	5.6042	3.21252	6.21516	10.2196	9.5936	15.994	3.73879	3.65704	3.49677	8.04643	13.9803	25.6446
AT1G31040.1		0.0920661	0	0.216147	1.04133	4.84484	21.5701	0.212444	0.159421	0.282725	0.734026	2.06302	16.3146	0.170076	0.0767803	0.0867636	0.340786	1.46418	14.5371
AT1G31050.1		0.871859	0.495758	0.573131	0.953257	0.602606	0.841339	0.901298	0.332136	0.887361	0.83414	0.480903	1.00897	0.85899	0.756187	0.62445	0.659785	0.974799	0.961474
AT1G31070.2		8.12412	10.539	14.8719	19.18	22.5134	26.6441	8.56204	9.54046	14.1525	19.0847	10.1335	23.4221	6.12211	7.28131	10.2732	14.6354	19.4918	26.3479
AT1G31120.1		23.4174	17.491	13.7398	10.6443	10.7557	14.1474	21.568	18.5134	13.9987	12.4364	5.73178	12.2849	14.0664	15.4332	14.3939	14.7097	11.7912	12.8825
AT1G31160.1		28.9237	52.2715	55.0303	40.518	29.1783	23.3907	33.3097	53.0709	55.6444	36.6004	21.2687	19.6193	41.1765	41.604	46.0133	55.2226	41.4337	29.263
AT1G31170.4		19.6186	12.6825	9.94772	7.79815	9.30561	9.75232	18.6753	13.9226	11.3628	8.32932	3.61952	8.61904	21.2696	15.5543	12.9244	8.43488	7.51073	8.46119
AT1G31180.1		0	0.185395	0	0	0	0.254123	0	0	0	0	0	0	0	0	0	0	0	0
AT1G31190.1		59.514	50.9261	38.2786	23.0147	15.3155	12.4214	60.2514	53.0933	43.297	26.8467	8.29671	12.9629	54.6831	61.3094	59.659	41.7508	22.0722	15.525
AT1G31220.1		4.91735	6.24133	9.49228	15.9517	16.35	16.1976	6.08948	7.13121	9.70757	16.7275	8.79388	15.4781	4.49151	5.39955	5.79268	8.32561	15.1273	15.1318
AT1G31230.1		43.8204	85.7532	121.505	119.673	89.8329	91.2337	45.2884	78.7183	133.402	125.809	56.4014	90.5859	27.5726	50.1563	84.7409	122.426	114.331	91.3687
AT1G31260.1		7.54634	1.47241	0.833734	1.17153	2.85895	7.94944	7.94865	2.19068	0.856854	0.530873	0.765154	5.10143	10.5511	2.92459	1.50601	1.02238	1.02686	5.30324
AT1G31280.1		13.4278	7.66322	8.58747	6.46924	6.97314	7.08776	21.5568	5.23773	5.2026	4.96885	2.67326	5.51479	21.0087	8.05947	5.52229	3.89153	5.10677	5.58814
AT1G31300.1		44.5765	45.8773	38.1716	24.6507	13.1123	24.5922	34.3715	42.6655	40.2054	27.9919	11.6591	21.3847	20.6466	30.2013	31.3076	29.1735	29.4877	19.0565
AT1G31320.1		0.166309	0.0562898	0.626362	1.66556	1.90633	2.63787	0.076752	0.359975	0.72506	1.29698	0.497212	2.39332	0.102409	0.208045	0.313461	1.34235	1.9687	2.9005
AT1G31340.1		256.322	177.505	143.186	197.013	225.17	251.249	264.772	181.001	145.987	163.444	130.049	224.95	355.382	263.484	173.757	147.626	188.324	253.266
AT1G31350.1		8.947	3.66345	1.98098	1.27524	1.40544	0.850422	6.56622	4.23213	1.60831	1.18308	0.488988	0.526118	2.68748	1.34671	1.06939	0.717997	1.68265	0.546931
AT1G31360.1		9.90197	14.4901	20.1348	25.9321	36.9958	38.9866	10.9447	16.2538	20.7383	33.035	19.5214	36.215	7.93284	9.59253	14.9355	19.8166	29.5466	37.6728
AT1G31410.1		32.0838	33.7728	31.0657	28.2967	24.2746	19.3693	31.0832	34.0442	34.227	31.6787	13.1354	17.215	24.6231	27.3367	32.088	29.6008	28.4732	23.6396
AT1G31420.1		64.5072	67.0751	69.4569	69.9302	69.3264	81.7506	66.6967	67.8426	76.4529	76.9285	40.294	76.1824	39.0088	48.6645	65.5338	75.0917	76.2653	84.8162
AT1G31430.1		0.0762539	0.261911	0.599223	0.950282	0.865028	1.26666	0.0452881	0.278979	0.709926	1.25831	0.735871	1.11491	0.0538875	0.100085	0.218545	0.850137	1.18504	1.34179
AT1G31440.1		3.72247	2.38062	2.67977	1.61943	1.41271	2.41623	2.6761	2.1616	2.39204	1.71229	0.948615	3.12102	2.90944	2.37318	2.36687	1.28077	1.08676	1.88396
AT1G31480.1		9.97677	12.4569	10.3612	14.0697	14.0955	14.3801	9.28973	11.6523	11.6614	12.3332	8.54097	13.1697	5.22903	8.35098	10.1754	10.3385	12.8187	12.3043
AT1G31500.4		9.64464	13.7076	12.2527	11.0189	5.96829	3.71909	8.90205	13.0135	15.3125	10.5522	2.80672	4.7982	8.79269	11.5949	13.7714	13.806	9.73868	5.72051
AT1G31550.2		11.3264	9.81982	11.8557	15.7274	16.9221	45.685	10.982	10.1467	14.0132	17.0352	12.5639	40.9182	7.65658	8.40296	10.4047	16.4585	22.695	37.4325
AT1G31600.1		0.508078	0.32466	0.464455	0.697352	0.313072	0.343436	0.525213	0.295808	0.720576	0.476372	0.9314	0.503061	0.105192	0.308677	0.451983	0.257616	0.493963	0.33301
AT1G31650.1		11.5378	8.9221	8.07715	5.73211	5.82573	4.86411	12.3523	10.1487	9.20674	6.19058	2.50588	4.78036	5.68555	6.73613	8.47779	6.9361	7.16882	7.06173
AT1G31660.1		9.10083	16.4261	26.989	44.1757	42.037	58.5379	14.7133	14.8448	29.3514	43.8522	29.6731	52.5932	6.23616	9.14331	14.1693	27.1129	45.0071	49.4446
AT1G31720.1		1.20211	1.94395	0.888484	0.881265	0.472084	1.42525	1.23284	1.85029	0.761749	0.479211	0.115115	1.34178	0.904726	1.22531	1.57344	1.09868	0.57933	0.725326
AT1G31730.1		29.4911	31.7323	37.1944	44.5436	52.8705	69.165	28.5924	31.8993	37.2799	46.6423	30.0971	61.8344	23.046	31.2141	39.5227	41.507	51.1649	65.405
AT1G31770.1		13.4047	5.58539	6.76498	9.03405	10.6617	13.1377	13.9428	5.44563	6.59661	9.70502	5.86867	12.6504	14.7644	12.2907	7.05404	8.93336	12.9658	11.6283
AT1G31780.1		8.50293	9.95193	13.597	16.8543	20.5601	25.1658	7.42287	9.37685	12.6969	17.141	10.9427	22.6484	7.32174	8.20579	11.314	13.9884	18.0125	26.1047
AT1G31790.1		0.672942	0.784532	1.05326	0.986663	0.968999	1.14475	0.586622	0.776843	0.820052	1.07305	0.515532	1.05158	0.690634	0.467677	0.422789	1.10707	0.936891	0.874541
AT1G31800.1		104.655	73.9134	60.9396	35.3805	20.3033	17.0325	107.503	82.2389	65.037	40.2408	12.1802	15.1134	107.952	89.4694	77.3944	57.8533	34.2551	18.352
AT1G31810.1		17.0369	21.4718	36.5851	67.2885	75.6749	83.8428	15.7051	18.6906	31.7854	64.1111	47.1157	71.5928	13.1617	13.9923	17.557	34.7143	63.539	74.9753
AT1G31812.1		55.3784	64.5119	57.516	43.1492	48.7541	48.4537	52.2077	60.3358	51.9294	41.7635	16.1081	45.8958	85.0052	70.241	74.9705	60.0497	51.1822	66.3169
AT1G31817.1		13.716	15.2063	21.6671	25.7761	27.3157	25.6504	12.8951	14.265	19.635	23.6315	12.7361	24.7418	14.1725	13.3156	16.1675	21.5516	28.6915	30.6871
AT1G31830.1		10.3763	10.8637	11.0452	12.9474	15.104	21.9641	8.82751	9.61145	9.98176	11.7171	7.96684	18.0976	12.2671	13.5315	12.685	14.7775	15.8843	22.5414
AT1G31840.1		0.0875438	0.103707	0.393932	0.47446	0.618832	1.38091	0.121205	0.189488	0.384054	0.680522	0.509284	1.0905	0.0539073	0.0547566	0.330007	0.468067	0.801604	1.22506
AT1G31850.1		31.2435	40.1257	44.5243	38.1224	40.1451	40.7082	32.8813	40.1295	46.7381	42.883	18.8828	32.8774	28.9854	40.5218	58.8999	53.0351	42.5899	42.0401
AT1G31870.1		4.93066	6.47715	8.69147	11.1354	12.4615	13.8837	4.82138	6.04416	8.43813	10.6257	6.92118	12.4957	4.74966	5.23162	6.37193	9.03514	12.0693	13.8465
AT1G31880.1		1.98164	4.38213	3.13124	5.03884	4.77383	6.05043	1.82953	4.32559	3.81051	4.58991	2.63841	5.14455	1.07822	1.98613	4.20627	3.78843	4.18815	5.98967
AT1G31930.1		32.8439	32.7392	46.0058	56.3119	73.1134	85.8264	30.5024	29.8334	37.2454	55.1833	33.1029	68.9224	27.7172	26.2245	34.4191	45.8907	66.2053	82.0784
AT1G31950.1		0	0.240572	0	0	0	0.659511	0	0	0	0	0	0	0	0	0	0	0	0
AT1G31970.1		13.7781	25.9701	46.5266	79.1071	92.9295	89.2024	18.4555	26.0644	46.5125	73.7021	49.1396	76.4291	15.8992	18.2166	28.0803	48.0283	78.2495	83.9679
AT1G32050.1		16.7749	19.056	19.5677	21.8026	24.6887	31.1149	17.6086	18.5109	21.1563	22.2563	12.0816	29.5948	15.976	17.6612	18.1927	19.267	21.1932	29.4241
AT1G32060.1		1106.46	861.42	378.302	108.507	37.5249	25.3574	1172.39	874.953	460.186	132.006	20.2445	25.2784	1310.54	1219	833.369	382.538	93.0096	31.3045
AT1G32080.1		255.551	219.952	122.511	59.4961	35.1619	33.4168	287.422	226.406	146.874	73.0916	23.1853	32.4253	234.745	253.278	210.877	130.717	63.0027	35.6525
AT1G32090.1		12.7827	19.99	23.9858	17.284	8.93982	7.48388	11.2503	18.9309	24.9215	19.9567	5.15541	7.17196	3.09325	7.02532	16.6579	23.1891	16.5208	7.9297
AT1G32100.1		10.3445	8.97919	11.9049	10.2521	7.54398	7.39717	15.1325	14.112	13.3903	12.1125	3.53412	6.19866	42.6626	27.3223	14.0133	13.0199	8.34835	5.5429
AT1G32120.1		3.80625	3.83862	3.63169	3.68639	4.08411	8.35766	5.99582	3.54814	3.26453	3.40105	2.97431	7.45679	2.64545	2.51758	2.57283	3.19455	4.14428	5.70519
AT1G32130.1		0	0	0	0	0	0.232769	0	0	0	0	0	0	0	0	0.236413	0	0	0.20958
AT1G32150.1		15.8402	12.7902	17.9794	21.6747	28.1856	27.8587	12.1046	11.9972	16.1069	21.758	12.9237	23.6728	9.81137	12.1715	15.8235	16.9498	24.5076	27.7154
AT1G32160.1		11.87	12.1462	12.8691	14.1245	9.97342	7.94027	13.2856	12.7012	13.4941	12.9851	4.07846	6.84551	15.6869	15.5888	15.2744	14.8566	12.9993	10.1803
AT1G32170.1		12.2261	9.91109	5.11061	5.06839	9.99316	16.1261	16.3257	9.23536	8.11964	4.63062	5.3214	10.5371	17.2282	12.2773	11.7355	4.17217	5.56697	7.71561
AT1G32190.1		18.0342	17.0234	13.1666	11.3772	12.3056	13.0153	13.7709	14.295	11.6319	10.7622	6.93569	12.7121	5.59693	6.94071	7.56791	9.21688	10.394	12.4422
AT1G32200.1		40.9066	47.3314	52.3081	36.4604	29.763	27.4225	40.0229	48.2078	47.6678	46.499	16.2725	25.2896	37.2665	41.5425	47.0201	49.6056	41.5271	29.2199
AT1G32210.1		13.8526	27.6829	49.271	67.7519	94.0979	128.6	18.7987	26.4056	51.7185	74.6126	51.1492	114.769	17.2684	17.8749	28.606	51.2893	74.6282	112.812
AT1G32220.1		32.0021	24.1901	18.0958	13.9203	12.326	10.3879	31.2797	25.3578	20.067	14.9405	6.25055	10.316	34.9153	28.1415	26.0596	18.8369	14.6868	12.5846
AT1G32240.1		4.046	4.25102	3.36	4.6782	6.80263	8.88481	5.01682	3.64907	3.93847	4.21437	3.42188	7.51554	0.917234	1.32489	1.05267	2.26323	4.15817	8.31068
AT1G32260.1		2.4198	2.3902	3.05309	3.25827	3.74296	4.65094	1.98279	2.60814	3.07637	3.8979	1.89398	4.20686	2.3111	2.34751	2.21062	2.45758	2.40373	3.87819
AT1G32330.1		5.92805	7.49666	9.16844	13.1492	16.8185	17.1236	6.16381	8.51348	8.4635	12.6909	8.66258	17.3943	6.41592	7.19649	7.27746	10.3333	14.2187	17.9887
AT1G32340.1		12.4636	22.1812	21.0808	11.9371	7.42088	7.08808	11.1329	19.8415	21.5184	12.1809	2.94533	4.68511	12.1311	20.118	24.8178	27.9453	15.6946	8.06143
AT1G32350.1		0.769393	0.312495	0.481689	0.821886	1.28917	1.23743	0.378749	0.488502	0.31503	0.490738	0.442067	0.906876	0.947546	0.598873	0.338371	0.253149	0.346072	0.599932
AT1G32360.1		7.77931	11.003	15.5571	19.9243	17.0789	25.847	6.62036	10.6873	15.7073	22.8197	12.6338	25.2094	5.81432	7.23717	11.0281	15.8997	20.8034	18.6182
AT1G32380.1		24.3489	18.5146	10.4247	9.41182	4.19161	3.36551	40.9461	27.9939	16.6812	10.5704	3.68289	5.62917	90.3715	50.0702	26.4043	11.7976	8.35875	2.76909
AT1G32400.1		29.3371	27.956	31.5323	34.3947	35.2293	47.4393	28.6089	28.1535	32.5269	34.981	22.2202	38.9411	28.2342	29.9119	33.597	35.5828	36.82	42.4891
AT1G32410.1		6.41863	4.50861	5.00437	5.27575	4.54151	7.51004	7.8794	6.37301	5.61782	6.02939	3.62325	6.22654	4.48267	4.68792	4.32619	4.65717	4.92114	5.37596
AT1G32440.1		18.7475	14.3744	8.95378	6.96937	5.94885	13.3837	18.0531	15.9199	9.87229	7.63562	4.49047	13.7325	16.7122	13.185	12.9324	8.35104	8.39472	12.7339
AT1G32450.1		5.34736	1.9871	0.43047	0.501656	0.461008	0.568073	5.97175	2.65253	0.968308	0.613334	0.163206	0.577552	6.29361	3.29122	1.27472	0.668747	0.382095	0.733549
AT1G32470.1		502.668	565.009	469.386	294.368	138.847	63.9175	508.427	561.993	500.01	308.661	88.7872	65.5253	445.611	561.224	533.733	443.301	259.839	92.5383
AT1G32490.1		4.56405	4.91917	7.30812	9.74783	10.8558	11.5333	3.95869	4.32989	7.00075	9.22612	6.08161	10.2493	2.55131	3.44184	4.66724	6.82948	10.6389	10.3979
AT1G32520.1		10.0261	4.52464	1.48442	0.170272	0.212831	0.335243	7.75346	6.17806	2.61528	0.720145	0.155693	0.50813	12.3476	9.5667	7.32057	2.37754	0.435301	0.981
AT1G32540.1		83.9327	79.6038	84.859	73.2592	50.9745	70.6368	69.1114	89.6943	79.0725	71.1812	31.6166	66.2029	73.7926	77.0077	84.7719	82.9546	76.0679	68.0089
AT1G32550.2		60.9034	51.2656	36.2723	18.026	10.2046	5.71979	59.9767	50.5175	38.1655	23.4521	5.01284	5.34166	78.8775	65.478	53.5021	38.782	21.8185	7.93264
AT1G32580.1		18.9539	27.1579	48.4543	49.4268	47.1418	40.1569	17.4946	26.8035	49.6132	51.1277	30.765	32.4957	18.6742	23.447	26.198	57.4261	61.2005	46.4492
AT1G32640.1		71.9022	52.7934	35.6204	16.0909	13.1748	16.8171	77.0962	65.4625	24.0943	14.0305	6.42961	13.7748	45.2056	37.387	25.9657	21.139	19.8072	19.9979
AT1G32690.1		11.2801	8.52286	4.23546	1.28874	1.16339	1.32154	14.7761	15.8333	7.19793	1.86228	0.294599	0.595196	11.6469	8.40953	8.21444	5.01419	2.25135	0.713933
AT1G32700.1		16.1407	10.6575	7.17099	4.4149	3.02289	2.87667	15.8119	13.5976	7.33967	5.63747	1.26736	2.71447	18.2908	7.82336	4.82174	3.8369	3.99927	3.08207
AT1G32750.1		5.65615	6.07705	9.12132	9.36377	9.8707	11.4993	5.64828	5.67902	8.70325	10.9629	6.36879	10.5288	3.52123	4.66696	6.12132	8.01016	10.1284	10.5048
AT1G32770.1		0	0	0	0	0.0886459	0.628343	0	0	0	0	0	0.181406	0	0	0.106363	0	0	0.188583
AT1G32780.1		0.308154	0.1043	0.0602888	0.072613	0.060508	0	0.284428	0.1334	0	0.0614214	0	0	0	0	0.145203	0	0.0742539	0.128723
AT1G32790.2		41.469	32.6695	38.6522	48.9913	60.9988	83.2904	36.6824	34.2856	36.5246	45.6263	36.2192	69.7972	35.756	35.9116	36.2386	40.5667	51.5423	72.9552
AT1G32810.2		12.7558	15.1826	21.4412	23.4293	24.0716	21.3618	11.8921	14.2855	21.3255	27.0057	14.1927	19.2005	9.27709	10.8627	15.622	22.8664	27.3137	21.0133
AT1G32860.1		40.4228	52.4934	66.3515	68.2277	63.7458	58.5095	39.5733	51.5032	64.155	73.1416	28.769	51.6269	30.292	35.6287	51.3368	64.6895	66.7045	58.393
AT1G32900.1		535.663	387.451	257.565	175.232	103.886	66.4494	559.263	392.663	278.465	193.146	62.596	63.6456	464.099	418.209	324.739	232.105	162.131	81.4086
AT1G32910.1		1.09819	1.51158	1.80478	1.72517	2.61639	3.26076	1.25015	1.0142	1.22049	1.66358	1.41971	2.47118	1.66805	2.07594	2.24237	1.83677	2.32869	2.41602
AT1G32930.1		2.4823	4.9078	8.91381	10.9455	12.9882	16.0618	2.40615	3.9574	7.47209	11.6752	8.15452	14.9838	4.67101	6.30911	6.88544	9.85126	11.2769	14.5714
AT1G33060.2		4.04951	6.034	9.06748	9.16917	9.78155	12.1849	3.52705	6.22083	8.77582	9.86139	5.41086	10.2235	4.44883	5.96454	6.44569	9.42423	12.3676	11.2218
AT1G33140.1		256.77	738.292	1352.64	1855.28	1666.94	1628.89	346.294	793.92	1418.63	1705.89	1011.47	1565.06	358.832	460.475	790.692	1294.12	1657.23	1599.26
AT1G33170.1		0	0.0433184	0.0500791	0	0.0502612	0	0	0.0554045	0.112293	0	0	0	0	0	0.120614	0.0526377	0.0616793	0.106924
AT1G33230.1		17.1562	15.5187	15.803	11.2516	8.72411	11.8922	16.8866	17.342	15.0341	11.3157	5.64626	10.3607	17.9444	14.6843	17.6223	16.4744	11.8532	11.8996
AT1G33265.1		27.8507	37.0579	50.1293	44.5853	30.8637	17.08	26.4293	39.1461	55.4394	48.5384	15.677	16.2971	30.6552	33.8237	42.9378	48.5025	44.0409	23.5222
AT1G33280.1		0.0390995	0.0264676	0.0611969	0.0368533	0.890581	3.1926	0	0.101557	0.171529	0.0935199	0.235885	2.35668	0	0.0326077	0.0736951	0.0643235	0.0376861	1.27395
AT1G33290.1		6.80953	7.36109	8.09771	5.8039	4.96946	4.46823	6.05232	6.86186	8.64145	7.49356	2.85087	3.22286	6.42262	6.01214	7.22752	7.98014	6.45626	4.08717
AT1G33320.1		30.1199	25.749	18.1285	14.573	11.7234	11.5663	36.0473	23.6692	20.6536	17.8293	5.90183	9.45882	36.633	32.347	21.6796	17.1184	11.6022	9.47543
AT1G33330.1		0.0523727	0.212716	0.368872	0.148092	0.370213	0.631742	0.145021	0.181377	0.321662	0.208779	0.0451374	0.0841789	0.515997	0.393095	0.197425	0.344639	0.353357	0.218772
AT1G33350.1		0.347121	1.1108	1.50642	1.54667	1.58626	1.93252	0.466029	1.3934	2.15963	1.8618	0.979089	1.42019	0.816131	1.26322	1.87356	2.49189	2.00744	1.55546
AT1G33360.1		32.6821	34.139	32.6724	26.7418	23.1652	26.0801	29.6473	33.2717	34.4414	30.1468	13.5871	21.4604	26.4331	29.7427	33.5826	36.2678	28.9289	23.6277
AT1G33390.1		1.80037	2.8536	5.61281	8.26398	9.88687	10.4306	2.05354	2.87673	5.34252	8.68242	5.67675	9.63404	0.973424	1.64793	2.77262	4.38254	8.02748	9.3915
AT1G33400.1		2.43283	3.12752	4.57631	5.63802	5.67983	6.39935	2.20432	2.85999	4.79787	5.3207	3.11625	6.00896	1.48433	2.12198	3.34442	4.02068	4.92643	5.79914
AT1G33410.1		1.88531	3.99357	7.90749	14.1162	16.8707	20.5498	2.75686	3.36546	7.01625	14.3894	11.3009	18.5987	2.02183	2.14644	3.65326	7.92815	15.5888	18.0956
AT1G33420.1		0.482177	0.460801	0.377342	0.641616	0.73515	1.76329	0.57595	0.24557	0.398175	0.361817	0.537789	1.77795	0.663687	0.473083	0.748434	0.536605	0.601439	1.63502
AT1G33430.2		0.223196	0.47215	1.04801	1.42002	1.55582	1.70856	0.206011	0.338175	1.02812	1.08994	0.793489	1.59193	0.412315	0.698019	0.920242	1.37694	1.58657	1.95791
AT1G33440.1		0.575667	0.705147	1.11554	1.98952	2.41143	2.64531	0.683156	0.73575	0.865866	2.14185	0.96865	2.07085	0.438882	0.228614	0.439176	0.766655	1.32109	2.95433
AT1G33480.1		1.19159	2.08024	3.19018	4.01965	5.46765	7.04125	1.04196	1.62896	2.25607	3.70013	2.27014	4.78812	1.69921	1.83059	2.36413	3.04364	4.53362	6.23501
AT1G33490.1		7.77532	5.93065	5.83179	5.7478	5.30811	8.53748	7.20162	5.45665	7.08031	6.01127	3.47924	7.76977	5.53306	4.1756	4.40765	4.25702	6.21538	8.64382
AT1G33500.1		0.146936	0.464172	0.229978	1.01563	1.38488	2.49954	0.452075	0.890517	0.47271	1.01529	0.80203	1.85	0.241278	0.531006	0.323104	0.241728	0.802539	1.55492
AT1G33520.1		5.26285	6.88445	9.96255	14.781	18.8524	19.8869	6.07205	6.7117	10.5144	15.8767	9.34738	16.6608	5.82455	5.96081	7.20502	10.9688	14.8408	19.1724
AT1G33780.1		24.5918	23.6366	17.8917	14.5016	10.5834	9.60555	20.4682	21.2646	19.3251	13.3935	4.46482	8.27918	16.2043	15.5802	19.2782	15.8545	13.3613	10.37
AT1G33800.1		1.57711	2.59273	2.90922	3.02611	2.78708	3.29258	2.13153	2.97475	3.0146	2.60462	1.26214	3.30442	0.971145	2.20776	2.81331	4.21613	3.20307	4.14099
AT1G33810.1		37.7041	54.9587	65.7876	49.1696	34.8545	26.9129	35.7748	50.1854	61.7909	56.7402	17.5221	24.5657	51.1208	51.3199	66.2588	74.2186	57.5304	34.5078
AT1G33811.1		11.6394	29.0818	32.6522	17.5313	3.91793	0.143521	10.1721	27.0849	31.6209	19.4538	1.63301	0.279688	4.04793	17.1563	31.9231	33.2072	15.7285	1.00148
AT1G33970.1		17.0901	16.7703	16.0008	20.7702	26.9847	24.9951	16.0596	16.2112	18.6757	19.1533	13.6253	22.7134	18.0017	15.1365	17.1046	17.4359	23.5805	24.2022
AT1G33990.1		0.320305	0.303554	0.501329	0.362286	0.452836	0.534968	0.768673	0.554639	0.281035	0.408598	0.276055	0.463345	0.0788943	0.373974	0.482972	0.263471	0.432218	0.374636
AT1G34020.1		10.1735	10.4248	14.8269	16.5688	16.4054	26.0384	10.4352	12.0297	14.5223	15.7416	10.3939	20.8907	7.9689	6.77933	10.8733	12.4183	16.4889	21.3288
AT1G34030.1		391.046	908.921	1674.49	2137.76	2259.01	1957.07	474.89	977.047	1623.51	1993.25	1133.19	1783.92	483.55	643.031	1031.68	1609.17	2043.58	1990.61
AT1G34040.1		0.347346	0.0522509	0.21142	0.58203	1.12157	1.89796	0.463092	0.100244	0.101587	0.492324	0.665244	1.39573	0.712956	0.225303	0.254598	0.285714	1.00437	2.45048
AT1G34110.1		0.131436	0.177946	0.154289	0.402628	0.980715	1.44824	0.136481	0.0995726	0.288304	0.24888	0.382314	0.950661	0.0809351	0.178122	0.123866	0.256772	0.348384	0.892187
AT1G34120.2		5.84864	8.57811	3.81419	4.13449	2.87104	2.4873	3.59888	6.96265	5.98685	2.13722	1.68022	2.54598	3.30133	3.04849	4.13384	5.41223	3.99304	3.25748
AT1G34130.1		8.34321	11.6518	21.0536	36.009	47.2168	61.5855	10.0874	11.6405	19.2754	33.9943	27.875	59.3865	5.4245	7.13571	11.0921	22.5172	37.3101	60.713
AT1G34150.1		6.85082	8.21241	10.7449	11.6364	12.8968	10.9069	5.41294	5.34196	10.2983	11.7791	5.80551	12.1277	6.72981	6.62388	8.79679	10.1384	14.8061	12.612
AT1G34160.1		0.218471	0.35916	0.976975	1.91212	2.05911	1.67963	0.230457	0.351281	0.794126	1.46811	0.941443	1.63033	0.307494	0.286311	0.411776	0.975545	1.71467	1.79913
AT1G34190.1		23.4725	20.4891	21.817	17.1417	16.4789	18.5108	21.0625	19.7072	15.3163	12.1064	8.73528	17.0502	16.7221	16.0649	13.9513	12.4343	14.054	17.2231
AT1G34210.1		17.0226	16.8729	17.6523	17.4949	19.2958	24.8171	17.1003	16.3517	17.7916	19.353	11.1386	22.5882	16.7375	15.4864	16.9201	19.0595	20.8092	22.5869
AT1G34220.1		8.27879	8.3862	15.7631	19.4845	27.4755	30.4807	8.69701	6.36529	14.1225	23.2289	13.3342	30.7492	11.2649	8.3388	9.36041	18.1905	32.1676	38.2817
AT1G34245.1		1.16719	3.48624	10.1766	28.0684	45.2025	35.2732	0.88199	2.43537	11.083	26.7453	35.8714	37.0363	1.04599	1.50569	3.00167	10.0413	33.0028	38.5477
AT1G34260.1		2.23785	1.71574	2.05124	2.71528	3.29198	6.49323	1.75743	2.13021	2.20214	2.74037	2.26967	4.95817	1.23336	1.55697	1.61959	2.15604	3.02689	4.99937
AT1G34270.1		3.03018	4.0233	4.89003	7.02259	6.6719	8.27868	3.16883	3.97209	4.63822	5.24729	3.93101	8.39297	1.91292	2.04492	3.88564	4.73472	7.03029	8.23679
AT1G34300.1		4.6587	4.6751	5.90044	6.3555	8.71433	10.5034	4.84693	4.65267	3.94411	6.41856	4.22641	7.94774	3.9256	4.10673	4.73699	5.46238	6.95209	9.61071
AT1G34320.1		10.0383	13.7437	17.1584	15.973	17.2037	18.8956	10.6856	11.4866	17.201	17.7177	10.725	16.312	9.94515	11.7283	15.8692	16.8684	20.553	20.8788
AT1G34340.1		13.4947	10.7415	14.1731	19.9274	25.1756	27.468	13.4006	11.7732	14.9282	17.9381	11.2533	25.432	17.659	12.5324	11.331	14.6948	27.2136	31.4305
AT1G34350.2		0	0	0	0	0	0.390133	0	0	0	0	0	0	0	0	0	0	0	0.351268
AT1G34355.1		0.0871286	0.545565	3.10242	7.00102	8.74231	10.7726	0.020105	0.264025	3.05786	7.7802	6.36402	10.3106	0.0268258	0.254319	0.533718	3.45802	8.77583	11.7558
AT1G34370.2		0	0.178044	0	0	0	0.488096	0	0	0	0	0	0	0	0	0	0	0	0.219736
AT1G34380.2		3.12271	5.85907	9.98758	7.77421	5.62511	4.31475	3.38355	4.26117	9.61929	9.09275	3.04235	3.70981	4.26379	5.35002	7.9969	10.4979	10.4036	5.07592
AT1G34420.1		1.63107	0.231096	0.118739	0.160888	0.178756	0.140785	1.38295	0.131366	0.183048	0.105849	0.0490374	0.198147	0.443793	0.205621	0.0714945	0.0468021	0.164524	0.174295
AT1G34430.1		35.9467	61.9853	78.6558	65.1683	52.2391	51.9293	33.4645	59.2186	77.0574	72.4136	26.9014	43.4821	34.1741	46.6961	61.7471	73.0812	67.6249	54.7647
AT1G34460.1		0	0	0.165102	0	0.165702	0.783024	0	0	0.370211	0.672814	0.181825	0.508643	0	0	0	0.347074	0.203345	0.176255
AT1G34470.1		15.3224	20.5825	28.0324	31.1321	31.7695	41.0991	17.1582	22.0145	30.6557	33.2992	18.8217	36.2627	17.0302	20.8681	23.9876	31.3988	34.3212	41.3099
AT1G34550.1		7.26364	8.42597	11.0712	13.0067	17.3662	23.1203	7.65525	8.17816	10.5803	14.0864	9.98039	20.9476	6.02548	7.20887	8.14553	11.4424	14.562	21.1814
AT1G34630.1		10.3723	13.5659	17.5872	20.2469	21.2467	23.4369	11.1102	13.8586	15.7014	18.1984	10.5396	19.5015	13.3654	15.4582	17.7095	19.1177	20.9822	23.7231
AT1G34640.1		3.429	4.71066	2.99916	2.66166	2.61401	2.33948	4.09586	2.61955	3.00859	3.21633	1.47764	2.02627	3.72616	3.86897	3.42159	3.15239	1.94415	2.02217
AT1G34750.1		87.5444	71.5008	61.6266	37.1536	33.3885	32.4796	73.0076	57.5093	38.5579	24.9274	15.6979	28.9902	39.6331	32.014	29.1357	22.1195	24.4905	31.5617
AT1G34760.1		138.083	127.16	148.909	175.86	194.457	197.833	134.087	122.755	135.844	157.04	93.5389	178.213	176.738	143.497	129.675	130.724	150.861	197.965
AT1G34770.1		2.6448	2.05699	3.03859	5.99348	9.14891	10.495	1.66207	1.94882	3.65361	5.96703	5.57729	10.3562	1.52465	1.50174	2.06822	2.73096	7.43064	11.0479
AT1G35160.2		253.139	264.437	294.94	325.545	359.399	482.288	244.472	233.664	270.106	301.603	187.713	405.17	349.595	300.828	282.36	288.088	331.34	470.002
AT1G35180.1		19.489	26.4922	22.2772	16.4604	6.72223	13.4251	22.4864	22.8402	25.5858	19.5677	11.3763	9.11115	10.7521	16.1623	20.1323	21.4394	15.2991	12.2145
AT1G35190.1		1.21205	1.09397	1.44036	1.14243	1.76292	3.62384	1.74025	1.47693	0.945292	1.21688	1.00592	2.45321	2.43256	1.57238	1.09994	0.960064	1.21151	2.40024
AT1G35220.1		2.36103	3.03482	4.44261	6.95123	8.15705	11.8148	2.41187	3.29349	4.49016	6.6905	4.66146	10.3773	1.61319	2.05784	2.63282	4.44742	7.60595	8.90772
AT1G35340.1		37.4891	34.7766	24.4672	13.6288	6.16725	4.22045	36.1052	35.3183	29.1541	15.9181	4.58034	3.23215	33.3743	33.4209	35.2397	25.4022	12.9215	5.08001
AT1G35420.2		23.0147	36.5777	27.6689	8.8028	5.50149	8.66575	30.1708	44.7616	30.4359	15.9558	4.312	6.7014	28.7546	38.6653	44.0071	27.985	12.2166	10.0317
AT1G35460.1		20.0628	25.5259	21.9432	19.1381	18.2259	21.9801	16.287	19.6724	25.2381	22.5481	9.58301	16.512	35.4252	30.4397	31.8918	33.2046	20.7355	20.1944
AT1G35470.2		12.4415	16.2702	21.7424	27.9137	31.3873	31.9601	12.442	15.5029	19.7306	26.5787	17.0791	29.0487	14.1343	13.9259	16.3702	22.2809	29.3644	33.6925
AT1G35510.1		3.90558	5.49947	7.08829	8.51115	9.56373	11.7815	4.2875	5.00739	6.34796	8.17107	5.57661	8.97538	3.43857	3.52048	4.20009	6.05376	8.22559	9.25177
AT1G35530.2		4.44331	4.95956	6.03242	5.60476	5.91126	8.602	4.6784	4.95837	5.81413	5.96551	3.77273	7.15057	3.16169	3.58664	4.74572	5.21612	5.79486	6.02191
AT1G35550.1		663.051	1286.11	2085.95	2533.99	2614.88	3037.08	795.354	1299.79	1898.37	2530.83	1505.71	2410.51	929.176	984.173	1412.92	2071.58	2802.24	3067.19
AT1G35580.1		0	0	0	0	0	0.386055	0	0	0	0	0	0	0	0	0	0	0	0.173798
AT1G35620.1		7.77374	8.34633	10.2224	13.273	15.2642	21.4619	7.46927	7.80627	10.0912	13.4118	8.42965	16.1306	6.82718	7.9444	8.28681	11.9502	16.5516	18.6318
AT1G35660.1		2.6705	2.5808	3.35902	2.95575	3.19731	4.27283	2.47765	2.48696	3.38779	3.30976	2.15136	3.84372	2.01687	2.19034	2.54277	2.98423	3.50769	3.95421
AT1G35710.1		4.18778	6.23097	13.6201	17.7162	9.63972	2.37045	4.57403	6.60731	12.3547	19.0314	8.19117	2.8571	2.22456	3.77394	8.48061	14.3041	23.2292	8.50738
AT1G35720.1		0.970811	1.72294	0.759737	3.32174	3.81249	5.90131	1.12008	0.630395	1.65132	1.74152	1.46421	5.26632	2.0923	1.59217	0.914898	1.7904	3.04109	3.24423
AT1G35830.1		2.67644	1.47734	1.51216	2.63172	5.56966	7.49374	3.45735	2.19543	1.69538	2.14632	1.74619	6.33717	6.64622	4.28419	1.73555	2.07806	2.93831	5.90347
AT1G35910.1		1.62909	1.06336	2.00083	2.40831	2.50087	5.70194	1.5684	1.69036	3.27253	2.28896	1.29618	4.84723	0.690081	0.523312	0.973579	2.44227	1.53606	5.28318
AT1G36050.1		15.2409	18.8687	28.0434	37.9326	44.5065	51.4366	16.7862	21.5425	27.4058	36.8544	25.271	50.0353	18.8328	17.3939	21.6811	26.7366	36.7627	48.7059
AT1G36060.1		0	0.140334	0	0.522678	0	0.192357	0.191347	0.160038	0	0	0	0	0	0	0	0.456139	0	0.173195
AT1G36070.1		1.6637	1.86993	2.06351	1.80483	1.35602	3.43695	1.85431	2.47319	2.83683	3.2285	1.7044	2.92635	0.889158	1.38747	1.44955	2.47879	1.99689	2.01933
AT1G36095.1		2.77939	3.46398	3.72002	4.60288	5.78393	6.95349	2.00196	3.23851	4.60376	5.12569	3.1118	6.30436	1.53553	2.20961	2.9865	3.94213	5.10748	5.77251
AT1G36160.1		103.221	152.949	195.992	189.959	170.226	106.433	89.8991	136.537	173.206	196.173	95.4998	100.252	72.0492	102.278	136.131	167.439	194.72	125.922
AT1G36240.1		224.559	583.219	1048.43	1283.03	1216.22	1156.38	275.031	595.451	1099.35	1285.59	689.504	1116.03	255.354	368.869	619.718	1025.3	1188.95	1079.91
AT1G36280.1		16.6826	19.4658	35.1457	51.4264	56.3783	69.3955	20.7501	22.9089	34.6114	50.5489	37.9188	58.8662	17.9724	22.1023	23.0361	36.5545	59.3926	64.8448
AT1G36310.1		1.53652	1.85736	4.4233	8.48264	9.26667	12.2203	2.12733	2.04299	4.28516	6.21271	4.58758	9.92275	1.28406	2.05941	2.22376	4.01735	6.66442	9.85682
AT1G36320.1		15.7448	18.9111	25.5155	26.1347	18.4948	18.003	16.3009	17.9747	25.1839	29.0775	13.1794	17.5243	15.787	15.5128	22.6509	28.2804	28.6726	21.4188
AT1G36370.1		143.54	133.249	119.013	101.556	60.7136	33.6912	109.65	111.323	103.298	74.7253	22.6638	21.3364	66.5567	60.8212	46.3878	35.0094	31.976	23.6688
AT1G36730.1		65.91	64.8941	66.2498	81.2847	112.424	132.931	62.9316	65.0904	69.4864	80.2462	55.9843	112.101	65.0325	64.0717	80.0562	84.6561	93.5073	117.916
AT1G36980.1		3.429	3.0039	2.84131	5.70355	7.92123	7.11202	2.42028	2.79418	5.13231	6.27183	3.65064	6.80826	2.73252	4.20541	4.18195	4.81155	4.08271	7.75164
AT1G36990.1		1.35512	2.77894	4.36671	6.23609	7.40344	8.1915	2.42799	1.96693	4.35375	6.72079	4.36247	6.71043	1.34984	1.89462	3.3617	5.08158	7.10691	7.30886
AT1G37113.1		0	0.0664738	0.0768484	0	0	0.182233	0.181276	0	0	0.234876	0.0846325	0	0.241873	0	0.0925431	0	0.0946493	0.164079
AT1G37130.1		483.553	347.722	258.278	117.681	80.934	46.1165	562.562	434.594	284.661	142.019	38.3285	43.5518	748.227	586.671	511.739	265.502	127.743	52.5311
AT1G38131.1		3.09688	3.06863	4.22417	4.67817	4.24463	4.7983	2.64738	3.41567	3.8475	4.53191	2.89248	4.54006	2.55203	2.40926	3.77847	4.8144	4.96972	5.03539
AT1G41830.1		5.47437	9.19495	10.63	9.40347	5.9121	2.92075	4.32652	7.96863	8.64576	7.82903	3.27317	3.20578	4.17159	7.78981	9.77001	10.4976	9.26684	4.14476
AT1G41880.1		0	0	0	0	0	1.51778	0	0	0	0	0	0	0	0	0	0	0	0
AT1G41920.1		1.35217	1.46587	1.99904	2.07409	1.24239	2.72146	2.17823	3.01512	1.62855	3.61775	1.62989	2.36475	0.761964	0.25799	1.45767	1.4612	2.75119	1.31038
AT1G42430.1		54.0583	72.2146	83.358	80.6116	68.0155	42.4583	52.862	75.3446	84.9365	80.8602	31.4497	42.2314	94.7571	87.3041	98.9144	119.892	92.2665	54.938
AT1G42440.1		7.50576	12.1681	23.1617	34.6695	41.2664	43.1809	9.28962	11.1139	22.1888	34.3242	20.0497	33.5017	5.90862	6.01061	9.56526	18.3465	29.5749	35.0221
AT1G42470.1		0	0.162314	0	0	0.188328	0	0	0	0	0.382342	0	0.192699	0	0	0	0	0	0
AT1G42480.1		2.44009	5.28984	11.409	16.4196	18.4858	19.8611	2.05265	4.03805	11.1382	13.7904	9.18392	16.0602	1.71176	2.18951	3.66764	7.26629	10.2411	15.3795
AT1G42540.1		7.05197	9.19841	10.0198	9.04791	6.24788	7.94883	8.12867	10.4469	10.2863	8.90005	5.13781	6.9554	8.76355	9.82328	10.1199	12.6763	11.1055	9.62008
AT1G42550.1		18.1363	18.2017	16.7961	12.4355	10.4792	6.53476	14.4588	14.6566	13.1248	11.6597	4.4522	4.82359	9.35997	8.81782	9.85928	10.3786	9.6359	6.39608
AT1G42560.1		0.36969	0.0834181	0.0964372	0.116151	0.0967878	0.114342	0	0	0.0540608	0.147373	0.0531028	0.297102	0.379409	0	0.116133	0.0506821	0.178163	0.102952
AT1G42680.1		11.4329	9.69275	8.95251	10.6069	7.48303	16.8093	7.63405	9.90452	9.20734	13.6838	7.66969	13.7931	4.69337	6.09158	10.7744	9.61058	9.79519	11.1492
AT1G42960.1		31.8649	34.2795	29.6991	31.8161	32.8751	32.6603	31.5594	35.1685	35.4609	30.5922	14.3094	30.2628	32.5872	39.7478	37.2084	35.9219	34.1557	34.6119
AT1G42970.1		2694.65	1759.7	748.02	191.71	74.9282	74.8695	2410.91	1764.71	832.02	238.025	36.4503	74.5119	2975.17	2467.55	1798.98	739.624	175.452	85.8496
AT1G42990.1		31.6527	41.8712	46.093	38.2427	43.6858	51.2103	25.4955	35.2216	37.1551	36.4189	21.0273	46.384	27.5984	31.148	38.8951	40.3585	36.6725	44.2231
AT1G43130.1		19.0566	27.0717	31.1286	32.4963	27.3654	38.5414	18.6529	21.2952	33.7961	29.9699	19.177	29.0374	14.3994	16.3616	20.2691	28.8539	34.2826	28.1121
AT1G43140.1		5.21043	5.03698	4.6013	3.09357	0.825989	2.49726	4.98574	7.1459	5.07492	3.63285	1.41396	3.21249	3.96323	2.75072	4.20402	3.93202	3.04004	1.78356
AT1G43170.1		195.987	495.548	948.753	1253.37	1334.34	1331.62	257.694	508.057	890.572	1241.34	703.558	1151.05	238.694	316.678	528.561	925.037	1241.96	1309.31
AT1G43190.1		27.164	33.1342	49.2961	64.9461	75.9509	71.3468	25.991	34.7856	52.033	61.2072	34.9046	64.4873	28.6471	28.7155	36.1483	44.2814	66.0597	70.6695
AT1G43260.1		1.80533	1.57125	2.92655	3.03861	4.35514	3.82887	2.61852	2.23293	2.60227	4.5237	1.55592	5.07801	0.635244	0.967879	1.57983	3.07607	2.7344	2.58558
AT1G43580.1		3.15598	6.199	9.5553	15.4586	16.5794	19.8745	3.67705	6.13679	10.0775	14.231	7.08977	16.4236	3.82303	5.13453	6.14345	11.6181	13.4143	20.2719
AT1G43620.1		5.05324	4.42529	5.7284	5.14371	6.02223	10.0387	4.56247	4.76658	5.15659	6.3669	3.71346	8.00036	4.10437	4.69966	4.51932	5.45835	6.84478	7.39215
AT1G43650.1		1.97323	1.085	0.522638	0.377685	0.629445	0.660986	2.12277	1.59309	0.807217	0.745439	0.230231	0.644054	2.30294	1.37383	0.881126	0.842321	0.600786	0.557943
AT1G43670.1		739.475	499.363	229.371	46.1717	43.5185	56.4617	623.627	448.007	243.397	55.7456	14.3063	38.9504	938.226	716.491	567.673	218.114	39.5585	44.202
AT1G43710.1		86.8906	77.1589	42.4004	24.1871	28.3887	36.1624	72.4621	75.6944	50.5167	22.5438	13.5727	30.314	226.785	183.203	135.506	66.3942	33.4749	38.0843
AT1G43722.1		1.07581	0.651041	1.49926	1.7533	1.84213	2.60716	0.803832	0.969076	2.24489	3.29108	1.98391	3.14872	0.732652	0.446963	0.82436	1.91294	2.2904	3.28017
AT1G43760.1		0.45231	0.731436	0.471958	0.757913	0.631565	0.23316	0.417484	0.71795	0.683473	0.701202	0.303195	0.343305	0.216627	0.272431	0.284173	0.702767	0.55706	0.377879
AT1G43770.2		3.56947	5.02133	5.65225	7.38594	9.52767	10.6606	3.83516	3.76647	6.19028	6.84787	5.40763	9.72638	2.9192	3.39544	3.17992	4.58767	7.39157	8.89967
AT1G43850.1		16.4626	17.4269	19.8409	23.6083	28.922	33.0991	16.6995	14.8982	17.8393	22.713	14.528	28.0571	18.9995	16.3448	17.3466	17.5055	25.8088	30.0665
AT1G43860.1		9.43456	11.4097	18.1067	20.6975	18.8621	16.8943	8.83906	10.5421	17.2664	18.822	10.6029	15.6057	16.0341	11.7868	13.0803	18.9098	21.1084	18.7586
AT1G43890.1		22.3666	23.1089	32.1872	44.7081	51.0779	65.4412	22.4526	25.2949	32.1724	39.9888	35.3203	57.0217	23.4415	23.8076	23.5859	31.8444	46.5332	65.9287
AT1G43980.1		0.109	0.25825	0.703736	1.20718	1.11295	1.03668	0.201216	0.283117	0.597728	0.977669	0.610621	0.788385	0.100679	0.15908	0.308167	0.986254	0.971807	1.0017
AT1G44000.1		177.087	165.477	127.3	86.8547	49.9019	39.3019	155.342	152.931	132.643	89.0958	37.8643	40.3773	117.647	141.109	140.984	116.94	68.1875	40.2805
AT1G44110.1		0.232563	1.42095	17.9948	43.8229	54.3136	54.6612	0.345234	1.13239	14.7555	42.6049	30.9393	48.4457	0.14395	0.154959	1.34046	18.4119	49.1911	58.0053
AT1G44170.1		38.9257	27.6826	22.1945	18.8714	15.742	17.8919	30.412	28.0748	23.4235	16.3863	7.95543	15.0719	40.0472	37.5196	37.8067	25.7431	19.4195	20.0203
AT1G44350.1		2.06411	2.94771	1.53927	0.425748	0.226107	0.205291	4.26016	6.08418	4.44476	0.978542	0.1396	0.180764	37.0653	34.3147	26.4594	8.09261	2.08494	1.10312
AT1G44446.1		251.512	223.05	157.015	106.762	73.3237	47.3574	261.723	212.96	189.299	126.006	39.2995	46.234	307.024	275.658	245.113	182.252	119.784	59.8542
AT1G44575.1		1251.71	1126.87	942.388	577.981	300.192	181.213	1232.52	1144.64	975.103	675.143	170.019	170.978	1275.37	1194.16	1130.99	996.903	621.318	255.374
AT1G44750.1		0.812121	0.530793	0.284901	0.211163	0.175961	0.493705	0.827136	0.436427	0.343991	0.267927	0.0724061	0.337584	0.724259	0.443738	0.475043	0.230352	0.215935	0.140375
AT1G44790.1		26.3131	27.6364	26.409	25.4971	25.6495	26.9105	24.5762	26.1654	29.0547	23.8481	13.8706	22.6351	30.9944	28.9692	28.0162	24.4731	26.9222	25.1997
AT1G44820.1		7.60599	6.69672	7.79843	7.72769	9.83582	10.1588	7.95094	6.51174	7.9993	7.53043	4.82254	8.92049	10.3541	8.47962	7.65469	8.64968	9.87997	11.4829
AT1G44830.1		1.36036	0.102319	1.06459	0.712342	0.356155	0.561002	1.25562	0.130867	0.39786	0.964083	0.39081	0.607367	0.372301	0.378167	0.142446	0.621658	0.145688	0.378836
AT1G44835.2		23.3226	32.7056	41.2622	43.1294	41.9736	44.0312	19.5126	30.3514	38.6338	42.0619	23.8298	38.0406	19.7829	24.5588	34.2631	40.6053	45.5988	39.2377
AT1G44900.1		1.56634	4.46983	35.0877	118.146	167.421	157.146	2.3761	5.01224	28.1311	105.679	93.8563	149.01	1.64351	2.08001	5.40355	27.3902	108.277	157.995
AT1G44910.1		10.0782	15.4914	26.6825	40.0027	50.4021	46.6987	10.2403	14.9361	24.5098	37.2911	23.4609	43.4325	10.0677	11.4101	19.2291	28.5591	41.9751	47.8132
AT1G44920.1		245.258	221.674	138.363	74.7914	37.6014	21.3426	250.246	217.584	153.582	85.8584	18.8279	21.3597	259.624	247.492	213.034	155.073	73.6704	29.5603
AT1G44960.1		3.19848	3.7985	6.85048	8.03929	8.8146	9.63233	3.67731	3.88665	5.76037	8.41081	4.6427	9.19955	4.00819	2.66743	4.0719	6.6466	7.84237	10.4073
AT1G45000.1		38.8367	48.4271	73.7924	96.3384	109.982	123.543	38.0468	48.0677	70.8731	94.5895	60.4879	111.304	47.1277	41.2659	53.9437	77.2705	106.042	130.799
AT1G45063.1		0	0.172841	0.466239	0.320884	0.401086	0.552805	0.157115	0.184221	0.485391	0.407141	0.330085	0.341996	0	0.0354897	0.0802084	0.175021	0.410169	0.391077
AT1G45110.1		5.48981	8.66074	11.9967	12.6754	12.5317	10.6842	5.29501	7.34844	11.5	13.6895	7.16796	9.90302	4.73904	4.76759	8.18264	12.5525	13.5887	12.0535
AT1G45130.1		20.9779	30.5187	33.6584	33.4659	32.8415	34.2605	25.1428	29.2113	33.909	33.2818	16.3506	28.1223	20.5277	31.2447	36.0852	36.1436	37.1659	36.4439
AT1G45145.1		0	0	0	0	0	0.404372	0	0	0	0	0	0	0	0	0	0	0	0.182044
AT1G45150.1		4.8658	5.1841	6.94967	8.07899	10.0882	13.3595	3.97105	4.87686	6.79418	9.4049	5.97709	11.0987	3.88635	4.43213	5.89518	7.49082	9.16414	12.1589
AT1G45160.2		7.93888	6.14938	7.90031	7.53948	6.23538	7.21907	8.77436	7.24682	8.13563	7.65346	4.30303	7.14033	5.61415	4.903	5.81662	6.69541	7.89131	6.79903
AT1G45170.1		0	0.0912327	0.7383	0.76219	1.27026	1.50065	0.0621986	0.116687	0.295626	1.18198	0.580774	1.24558	0.248971	0.0561987	0.127012	0.33258	0.779414	1.46375
AT1G45180.1		8.45315	10.4278	13.2874	15.3415	18.7575	16.7658	8.42827	9.49966	12.4321	13.7687	9.3102	15.9226	7.45736	8.32224	9.76955	12.1333	17.1356	19.6687
AT1G45207.2		0.698757	0.867185	1.30632	1.7929	3.78076	9.97757	0.609125	1.04191	0.987752	1.20706	0.869877	7.89301	0.573702	0.35612	0.841432	1.05375	1.49666	7.10256
AT1G45230.1		129.331	162.844	179.647	140.774	89.7648	65.1088	141.675	161.798	202.21	163.216	48.4797	57.8983	141.323	145.038	169.195	195.413	155.846	76.316
AT1G45249.3		0.242844	0.845426	1.22172	0.392388	0.163488	0.12876	0.256167	0.630761	0.45658	0.38723	0.0896977	0.0278803	0.256349	0.173592	0.457715	0.370972	0.434694	0.173899
AT1G45332.1		0	0.186249	0.601594	0	0.20126	1.50025	0	0	0.467351	0	0.441687	0.617794	0	0	0	0	0.26642	0.214078
AT1G45474.1		255.261	224.111	139.49	71.301	35.664	23.1527	248.849	237.012	159.771	79.4345	18.8517	21.5686	239.447	248.1	212.943	138.251	64.3517	29.2089
AT1G45616.1		0.0573167	0.181064	0.4635	1.60271	1.57563	1.31185	0.141076	0.297748	0.335263	1.40139	1.74541	1.6429	0.0941178	0.207135	0.612176	0.565759	1.76784	1.97924
AT1G45688.1		1.31944	0.861274	0.848183	0.932736	0.851266	0.830765	1.13087	0.652785	0.206728	0.338133	0.324903	0.795282	1.62496	1.13968	0.710544	0.348855	0.408777	0.984216
AT1G46264.1		2.21813	3.9422	6.19482	10.099	15.9428	21.8285	1.66443	2.94772	6.015	9.85227	8.5411	16.1048	4.47051	3.40922	4.39317	5.90125	10.6371	18.7598
AT1G46480.1		0.665093	0.969709	1.56146	2.65221	3.29501	3.70276	0.75555	1.15167	1.84043	1.79475	1.896	3.57706	0.252029	0.512	0.77143	1.30458	1.92316	3.76131
AT1G47056.1		0	0	0	1.02785	0	0	0	0	0	0	0	0	0	0	0	0	0	0
AT1G47128.1		69.7455	70.477	63.6125	50.1947	46.1655	44.1721	66.6533	68.3955	59.3343	48.9379	23.0815	41.0876	72.1373	73.1014	81.9995	75.5919	63.751	58.9026
AT1G47230.2		0	0	0.349687	0.944422	1.47727	1.50194	0	0.0266456	0.270025	1.41229	0.82428	0.780513	0	0	0.0870096	0.443497	1.21847	1.28754
AT1G47240.1		1.71852	1.61364	1.99563	2.01169	2.74308	5.37529	1.7653	1.4639	1.99423	2.7403	1.57666	4.36605	1.46786	1.71059	1.59343	2.37119	2.93878	4.8398
AT1G47250.1		15.361	17.3632	25.6301	33.1003	44.3517	56.0712	12.4394	14.5123	24.7091	35.7012	23.3553	47.4773	19.0368	15.7111	17.7084	25.9859	40.5528	54.1578
AT1G47260.1		50.676	67.3025	83.3021	86.1177	85.3362	102.189	52.5369	61.2955	75.9629	87.2998	43.8534	87.8171	58.7875	57.4464	70.7913	74.8765	88.3828	102.048
AT1G47270.1		0	0	0.169289	0	0.339809	0	0.199666	0	0.1898	0	0.186437	0	0	0	0.203863	0	0.208503	0.180725
AT1G47271.1		7.09138	9.29105	7.69779	7.54646	4.49173	6.36769	6.1231	11.2891	8.63047	7.84241	3.94303	5.14749	1.69033	4.76935	7.97644	7.52659	7.49651	7.45335
AT1G47310.1		4.17953	3.95435	3.82139	4.26429	3.47107	4.80348	3.84976	3.67016	4.56977	4.65602	2.77305	4.21654	3.16732	3.19095	4.34939	4.77206	4.6812	3.82943
AT1G47330.1		8.45723	6.51482	6.41418	5.71177	7.22283	7.49152	9.39101	7.54988	7.55441	5.34207	2.97386	6.86118	12.3175	9.27942	8.64382	7.61831	7.27748	6.60777
AT1G47380.1		32.8843	33.561	33.3951	29.4699	31.4326	40.2548	32.5796	35.7407	30.99	29.6522	16.6177	34.1699	31.9466	33.4409	37.5315	30.0507	31.4577	37.2269
AT1G47410.1		2.06406	1.19023	0.777733	0.360276	0.180129	0.283733	1.90514	1.52231	1.27441	0.792344	0.197657	0.307183	1.41222	2.93269	2.08927	1.13188	0.515784	0.447069
AT1G47420.1		14.2757	16.7439	21.8733	26.9558	32.2559	34.8581	13.9927	15.1336	22.844	27.5643	17.3597	31.7742	14.014	14.8515	17.3857	24.0945	29.4783	37.25
AT1G47470.1		0	0	0	0.521065	0	0	0	0	0	0	0	0	0	0	0	0	0	0
AT1G47490.1		0	0	0	0.226916	0	0.223383	0	0	0	0	0	0	0	0	0	0	0	0.201129
AT1G47500.1		139.821	202.233	243.413	251.817	221.593	168.39	142.523	178.688	231.724	249.423	115.404	138.123	153.072	157.528	191.015	226.058	232.661	182.454
AT1G47530.1		0	0	0	0	0	0.268927	0	0	0	0	0	0	0	0	0.273137	0	0	0
AT1G47550.2		8.32922	10.1952	11.9575	16.8953	20.3508	25.3617	8.58381	9.675	13.1569	17.054	12.618	22.3554	6.42164	8.78936	10.518	13.3565	17.8714	22.4381
AT1G47560.1		0	0	0.137828	0	0	0.326837	0	0	0	0	0	0.28308	0	0	0	0	0.169754	0.147139
AT1G47570.1		2.12911	1.71862	2.39558	3.48772	2.78756	3.4802	1.98692	1.93424	2.9643	2.41065	2.26097	1.76369	1.11087	1.37295	0.804601	1.12399	4.2839	2.92011
AT1G47578.1		1.61594	2.61956	3.29463	3.72762	3.30661	3.98525	2.47279	2.8718	3.61919	4.10242	2.2723	2.87072	4.13735	3.93655	4.48847	4.47736	5.12346	3.12639
AT1G47600.1		0	0.099059	0	0.0689645	0.0574677	1.83909	0	0	0	0	0	0	0	0	0	0	0	0
AT1G47640.1		6.51744	9.27321	17.0063	24.2973	28.9966	37.5085	7.3351	9.93732	13.6665	23.142	15.9693	34.0367	4.7826	7.77691	11.4485	16.551	24.4655	33.2619
AT1G47670.1		1.74028	3.9526	8.43545	15.794	29.7452	52.556	2.41202	3.74603	8.33973	15.4808	12.9267	48.2837	2.94305	2.96396	4.02063	8.65434	18.3261	44.9991
AT1G47710.1		15.3633	17.4003	14.2937	14.8314	18.027	24.196	16.8929	19.0666	15.1443	14.5029	10.2593	20.3288	12.0488	17.528	15.5302	14.106	15.5251	22.7491
AT1G47720.1		0.311504	0.492022	1.62518	2.49568	3.75149	4.52826	0.383359	0.764148	1.91319	2.8147	2.37148	4.21407	0.51151	0.432974	0.733907	1.23845	3.10252	4.25065
AT1G47740.1		12.6284	13.6973	16.3615	16.8827	17.4241	23.2763	10.7911	14.5292	18.1332	18.6701	10.2924	18.7022	6.47991	9.78483	12.9198	15.9022	18.1694	21.4265
AT1G47830.1		0	0	0	0	0	0	0	0	0	0	0	1.98795	0	0	0	0	0	0.187872
AT1G47840.1		6.62396	9.60203	13.1078	13.8743	15.0648	21.8947	7.36968	9.19148	12.3086	13.9053	8.2269	18.2106	6.0153	8.05377	10.7824	13.7225	15.8216	21.1296
AT1G47900.1		9.50468	13.0434	17.5313	21.123	20.6805	26.8099	10.8155	14.0486	17.545	20.4441	13.7498	24.3256	4.36448	8.83557	13.4881	18.7317	23.1633	25.7344
AT1G47960.1		9.1602	8.85832	5.05641	2.31267	3.01918	5.76756	8.45491	8.70981	4.30561	2.86914	0.845862	5.19257	17.6269	18.2116	13.1031	10.1586	4.02039	5.60297
AT1G47970.1		3.83817	3.89726	1.50184	2.81375	1.33982	1.97853	3.34584	3.13847	2.43216	2.21007	0.367547	2.22774	3.67648	3.55657	4.01901	2.45555	2.46629	2.13772
AT1G47980.1		0.812311	0.733171	0.600382	0.680575	0.35445	0.544358	0.458191	0.937731	1.14827	0.539701	0.311151	0.435211	1.66734	0.639807	0.637939	0.742419	0.652457	0.867152
AT1G48030.1		61.3267	68.9826	66.7362	62.9397	78.6184	109.907	65.7782	70.6583	73.6579	66.9213	40.5467	94.4216	81.1187	84.044	79.5888	76.1018	76.9095	106.568
AT1G48050.1		0.597049	1.0719	4.002	9.78634	12.0904	13.0549	0.622959	0.854048	3.09754	7.76113	7.15918	12.6839	0.799234	0.346379	1.36996	3.4447	8.90724	13.858
AT1G48090.1		23.8851	23.1133	22.5747	18.3699	20.7305	19.8945	26.6579	23.4316	23.6847	20.8521	11.1875	18.0121	19.311	20.6994	26.367	22.6894	21.1042	19.0552
AT1G48100.1		6.18629	10.7421	16.3029	12.5163	9.6982	10.4192	3.85433	8.94359	13.1974	11.8806	4.86987	10.004	0.442949	1.73972	3.35564	7.37274	11.5164	12.0794
AT1G48110.1		17.0858	13.9915	15.1585	19.4774	21.2253	22.117	14.3865	12.1969	16.6195	19.0572	11.868	19.1691	13.1553	11.9561	13.0612	15.9647	20.1361	21.7504
AT1G48130.1		0	0	0	0	0.0508608	0	0	0	0	0	0	2.34185	0	0	0	0	0	0.1082
AT1G48140.1		4.64721	5.59469	6.73695	8.06243	5.03385	10.1292	4.93298	5.69305	8.87488	7.60424	5.04117	11.0892	3.58471	4.20313	4.24303	5.84206	7.30922	7.30607
AT1G48160.1		11.3688	18.5007	24.3624	31.5952	38.0907	37.7982	14.4132	17.7096	23.8921	30.8598	20.0552	35.8133	14.9274	14.8158	15.4062	22.0101	30.5063	39.0655
AT1G48170.1		3.68487	3.00003	3.23443	4.27108	4.61506	6.37619	2.34404	3.40592	2.7525	4.28772	2.53206	5.6826	2.33038	2.99001	2.86258	3.56352	4.31961	7.32185
AT1G48175.1		0.440626	2.08792	2.24136	3.94548	2.59559	3.67963	1.01675	1.90747	2.89953	4.56694	2.4684	5.48871	1.08531	1.65361	1.03812	3.08076	3.39759	7.36237
AT1G48230.1		5.40187	11.355	12.9047	21.7112	15.8545	24.27	8.13498	6.64617	12.4726	15.8672	10.5363	15.3085	5.25211	5.69052	9.64564	14.2656	19.1822	21.6147
AT1G48270.1		3.65785	3.77514	5.74936	6.83414	7.24887	7.06624	2.20805	3.29674	6.11158	7.01743	4.13849	6.4731	1.80527	1.58776	4.11907	6.67133	6.62682	6.25001
AT1G48310.1		2.72922	3.09611	4.24856	6.2347	7.70912	7.77688	2.53896	3.09455	3.65487	6.64596	4.30218	8.02484	3.18146	2.84368	3.16732	3.86145	7.14316	8.36107
AT1G48320.1		29.205	33.5015	30.7364	18.5775	14.1246	11.2133	25.7613	34.5031	25.372	20.8759	6.32358	9.36516	50.4962	37.554	35.7934	29.5849	23.0187	12.7405
AT1G48360.2		1.72483	2.37251	3.51542	8.43627	14.4997	16.6489	1.93181	2.62364	3.13066	8.48216	8.71172	14.5788	1.71061	1.99704	1.84963	3.07798	7.18203	13.368
AT1G48380.2		8.46715	9.14916	11.2364	17.1407	21.1797	20.269	8.46516	7.96404	10.705	17.061	10.4996	19.074	8.31651	7.46314	9.13245	12.1983	18.6163	20.8654
AT1G48410.2		52.5487	74.6815	103.054	113.326	142.064	151.74	50.0158	71.0733	90.755	108.952	68.2174	130.559	37.4356	51.0604	71.8169	88.7066	116.218	142.936
AT1G48420.1		53.4075	48.5895	41.2156	31.0551	26.7261	30.3997	50.8884	48.9527	46.9188	34.2941	14.0121	26.5262	50.7485	55.5463	54.5735	43.0355	30.992	30.2643
AT1G48430.1		20.7178	18.9832	17.1759	16.3779	16.6983	19.2727	19.9115	18.965	18.8981	17.7672	8.8842	17.533	18.2854	17.2167	18.2959	19.7982	17.0585	20.2366
AT1G48440.1		0	0	0	0	0	0.512953	0	0	0	0	0	0	0	0	0	0	0	0
AT1G48460.1		0.22667	1.16614	3.83157	7.40527	7.54704	4.23389	0.334748	1.0205	3.50028	7.42053	3.12568	3.41202	0.390818	0.340264	1.58075	4.12623	7.99625	5.79473
AT1G48480.1		8.66368	12.4857	17.3949	22.1701	25.9101	25.0805	8.46701	11.54	15.7533	20.4721	12.6361	22.7623	7.19363	9.44839	12.8012	17.6064	23.3512	28.7064
AT1G48520.1		23.189	44.7464	52.5643	46.9796	31.6114	12.1185	23.8637	43.1539	57.7637	41.6514	12.8641	13.7091	32.4974	36.6772	56.5174	60.731	40.0772	16.4782
AT1G48540.1		0.862787	0.116809	0.40512	0.325289	0.135531	0.160112	1.1149	0	0.151401	0.137577	0.446155	0.554705	0	0.143908	0.162619	0.141939	0.99792	0
AT1G48550.1		2.60982	2.75803	3.38202	3.55536	3.22273	4.33289	2.27138	2.96008	3.62541	3.34792	2.00921	4.19096	2.68474	2.57087	2.98669	3.26265	3.06379	4.54717
AT1G48570.1		0	0	0	0	0	0.839378	0	0	0	0	0	0	0	0	0	0	0	0
AT1G48580.1		0.110838	0.22509	0.346959	1.70636	2.35049	3.08534	0.136406	0.415842	0.356581	2.20923	1.33736	2.52381	0.0455009	0.0616238	0.243727	0.759762	1.38881	2.53104
AT1G48600.2		2.51133	2.95534	2.72608	7.82658	15.8592	24.4161	3.23395	3.15625	3.96263	7.94437	8.06409	24.4142	1.39676	2.68553	2.72933	3.19854	8.4329	20.3087
AT1G48630.1		19.9036	48.9069	86.2466	112.935	139.532	128.716	28.4339	49.2991	71.6587	115.27	62.04	108.7	29.2581	35.8174	52.6906	85.0722	117.292	126.296
AT1G48635.2		14.1495	15.0262	15.848	16.1945	15.935	15.4561	14.0966	14.5517	17.8339	16.9814	8.87183	13.8982	11.1101	11.3008	12.5938	15.7956	15.4781	16.1993
AT1G48650.2		3.76608	5.95987	8.61908	8.88221	9.16313	8.43331	4.23313	5.52139	8.23884	9.32815	4.81819	7.50601	3.4219	5.20674	6.04148	8.56379	9.58306	7.84489
AT1G48720.1		0.122597	0.33196	0.0959421	0.346664	0.385164	0.341266	0.339474	0.212289	0.3227	0	0.10566	0.197051	0.301969	0.408969	0	0.201688	0.236332	0
AT1G48750.1		0	0	0	1.26177	0	0	0	0	0	0	0	0	0	0	0	0.330343	0	0
AT1G48760.1		2.8449	4.66043	5.87758	7.16845	8.90801	11.1572	3.44862	4.36791	5.6412	8.1957	4.78932	8.627	3.19998	3.46393	4.32542	6.11547	7.73262	8.55631
AT1G48790.1		0.289361	0.114262	0.339672	0.522749	0.26515	0.447487	0.200312	0.104387	0.401984	0.326829	0.124693	0.368198	0.267272	0.140769	0.159072	0.436366	0.348627	0.564072
AT1G48830.1		0	0	0.230167	0.196766	0	0.193703	0	0	0	0	0	0	0	0	0	0.171717	0	0.737144
AT1G48840.1		5.05195	5.64271	7.94305	7.94344	9.39677	9.88658	4.83254	6.18321	7.73685	8.65983	4.829	8.59985	4.24209	4.21317	6.05944	7.49887	9.60588	11.2998
AT1G48850.1		46.4306	64.7797	75.1542	84.0541	85.8186	92.9179	44.0333	60.0308	78.8721	96.0368	48.5383	78.2799	46.9847	56.7552	68.3849	94.3673	106.213	96.1053
AT1G48860.1		15.7768	25.7809	41.4743	52.1941	58.6532	50.9257	13.9344	22.674	39.3209	55.4328	27.3186	49.6955	14.2285	17.2894	27.5894	42.461	55.2958	56.5532
AT1G48880.1		3.84806	3.03631	3.7312	3.72925	4.17173	10.0482	3.60067	3.51504	3.07811	4.72085	3.37952	8.07958	1.6129	1.79367	2.70343	3.88223	4.26017	7.83565
AT1G48900.1		32.797	39.0657	51.0984	61.5608	90.6498	99.7904	37.8467	38.0789	55.6071	60.98	44.2093	86	36.1725	41.0189	47.774	58.0067	77.6806	100.375
AT1G48910.1		19.2298	21.6291	21.6533	26.3962	25.5574	17.2196	19.4157	23.7741	26.2293	26.7466	12.8099	18.086	6.10161	12.2204	15.1943	15.5415	18.818	17.679
AT1G48920.1		1.04498	2.02913	5.79075	7.77309	10.8694	12.2223	1.53802	2.23561	4.26216	9.26423	6.1339	9.14699	1.07825	1.21129	1.88974	4.20487	8.79262	8.50432
AT1G48930.1		1.13018	1.82031	5.39825	7.78741	9.67259	9.47423	1.11511	2.29444	4.9581	8.35825	5.70993	6.953	1.1039	0.910037	1.65273	3.84681	7.36238	7.09782
AT1G48950.1		0	0	0	0	0	0.543127	0	0	0	0	0	0	0	0	0	0	0	0
AT1G48960.1		2.82498	2.35362	1.27545	0.972908	0.554702	1.31062	1.90546	2.77511	1.66831	1.03953	0.655498	1.09149	1.00359	1.67635	2.1503	1.60873	0.575991	1.54315
AT1G49000.1		5.12032	2.09274	0.907259	0.4553	0.227639	0.896423	3.7452	1.67289	0.762887	1.15538	0.249789	0.232922	4.99715	2.49766	0.910456	0.238403	0.186235	0.484273
AT1G49010.1		30.2851	35.8311	37.5939	31.1046	22.029	15.4763	25.1717	32.3691	36.7558	32.5908	12.292	15.2027	19.99	20.4792	25.9258	28.6174	31.031	20.0168
AT1G49040.1		12.2266	17.1392	22.0758	25.5471	31.1846	36.9587	11.4823	15.629	21.93	26.2443	16.6583	34.1493	11.8312	13.9109	17.9488	21.8098	28.2277	33.9526
AT1G49140.1		0	0	0.138646	0.500965	0	0	0	0	0	0	0	0	0	0	0	0.29146	0	0
AT1G49170.1		3.13486	2.74906	2.62055	4.9694	7.72235	8.19745	2.43317	2.34405	4.00076	3.63545	4.17547	7.50076	3.773	3.0303	3.0886	3.39909	5.76841	7.61892
AT1G49230.1		0.0679236	0.183918	0.265778	0.256087	0.106698	0.441175	0	0	0.29798	0.162463	0.0585399	0.436696	0	0.169939	0.128023	0.0558714	0.458279	0.340478
AT1G49320.1		0.171895	0.349083	0.448405	0.540068	0.945074	0.850655	0.15866	0.496088	0.603281	0.593878	0.543208	0.920959	0.352829	0.238925	0.269991	0.32992	1.10454	1.48396
AT1G49340.2		17.0163	19.913	27.6663	33.62	41.4772	45.1385	16.8946	20.9823	26.4778	33.728	22.5035	39.534	13.929	14.7491	21.4394	25.8996	34.6376	43.0007
AT1G49350.1		4.71725	8.00696	11.3228	11.8788	8.21192	7.87213	4.61399	7.31496	11.1812	11.9285	5.00609	7.29915	4.63895	5.22581	9.55464	12.4225	11.5704	8.55844
AT1G49380.1		29.5335	26.6994	22.2025	13.8583	7.64026	4.9717	28.6935	29.8489	26.5785	16.1141	4.70036	4.4855	34.5259	28.826	32.6293	26.9059	14.4455	6.33615
AT1G49390.1		0.259586	0	0	0	0	0	0.2396	0	0	0	0	0	0	0.216487	0	0	0	0
AT1G49405.1		2.30053	3.56237	2.41123	2.22643	2.89418	2.32136	2.40017	3.48565	2.97	1.85376	1.14711	1.68372	1.94276	2.94635	3.75934	2.59517	2.91412	2.89659
AT1G49410.1		0	0.0950966	0.109938	0.132412	0	0.651752	0	0	0	0	0	0	0	0	0	0	0.135404	0
AT1G49430.1		73.0857	61.9415	55.1449	46.1805	55.1056	80.915	68.6325	64.2906	57.5185	44.4985	29.4445	68.3646	50.5339	56.1778	64.0816	49.9271	47.9107	63.0355
AT1G49450.1		1.69777	0.574636	0.22144	0.0333383	0.0277806	0	2.21999	0.857457	0.465506	0.0846	0	0.0284253	1.089	0.589953	0.366664	0.261848	0	0.0590996
AT1G49470.1		1.69186	0.391804	0.41811	0.209825	0.314723	0.165247	1.68488	0.770953	0.312513	0.141988	0.191859	0.143123	2.35777	1.00252	0.545459	0.219736	0.300393	0.148785
AT1G49540.2		2.44418	4.45454	8.89355	13.7045	14.3897	12.8515	2.62235	4.41321	9.32957	12.8248	8.06597	12.2054	2.00675	3.24049	5.19744	9.64005	12.645	13.7703
AT1G49590.1		3.94178	4.94528	6.86873	10.7993	10.031	9.99716	3.58978	5.55147	7.56261	9.84716	4.57493	8.78543	4.20724	4.25161	5.54737	7.52228	9.87818	11.6358
AT1G49600.1		0	0	0	0.710544	0	0.563857	0.140224	0	0	0	0	0	0	0	0	0.124018	0	0.126921
AT1G49630.1		0	0	0	0.827574	0	0	0	0	0	0	0	0	0	0	0	0.144444	0	0
AT1G49670.2		19.1966	23.2763	26.8737	32.3323	27.6429	35.1175	18.4911	19.386	31.7825	28.2523	14.98	33.2045	28.2666	24.2712	27.3083	29.9222	34.736	41.7858
AT1G49710.1		0.131654	0.0445602	0.103029	0	0	0.0610793	0	0.0569927	0	0.104965	0	0	0	0	0.0620355	0.0541466	0	0.0549946
AT1G49740.1		0.0708663	0.143915	0.166376	0.233784	0.13915	0.328777	0.098115	0.061356	0.0932669	0.367253	0.213766	0.313236	0.0436377	0.0886505	0.0333924	0.087438	0.0683047	0.148012
AT1G49760.1		34.1114	81.5357	186.422	264.593	247.991	255.829	43.4428	79.2247	170.454	272.206	149.854	218.628	35.5974	48.1453	93.6387	188.55	266.638	266.932
AT1G49770.1		0.484094	0.60078	0.252561	0.0760474	0.190109	0.0748634	0.521291	0.628691	0.495533	0.128653	0.0695359	0.129681	0.0993642	0.403719	0.83639	0.398197	0.0777659	0.337028
AT1G49780.1		20.3598	13.4784	9.72199	9.03431	7.40687	6.75108	18.2283	12.9335	7.36369	6.78928	3.30524	5.84648	6.38536	5.68247	5.63607	7.15048	7.33283	7.62268
AT1G49820.1		4.8775	8.77248	16.6055	22.4496	33.3876	36.7344	6.24359	8.13762	13.2446	22.8783	16.9988	29.8707	7.32226	7.09618	9.8642	15.9018	27.2807	34.5324
AT1G49840.1		0	0	0.408068	0	0	0.241917	0	0	0	0.207867	0	0	0	0	0.245704	0	0.251296	0
AT1G49850.1		4.02981	3.8765	4.14954	1.74922	1.74914	2.11559	3.32801	2.8922	2.04701	1.60645	0.594081	1.70451	1.76314	1.45927	1.89886	1.61377	1.48211	1.86054
AT1G49870.1		0.0491803	0.782354	6.58136	15.3667	18.5991	16.5421	0.0226968	0.234191	5.15651	14.2726	10.5329	15.4538	0.030284	0.102537	0.509826	6.33103	14.126	15.8186
AT1G49880.1		1.17186	2.42507	4.73626	6.58768	7.13051	6.26558	1.2665	2.18505	4.80667	7.23417	3.69255	5.72551	1.8064	1.99552	2.9557	4.05879	6.92377	7.64319
AT1G49890.1		2.87923	5.52983	9.25743	14.4737	16.5837	15.8223	3.02836	4.44458	8.81242	13.8089	8.86785	14.1704	1.20946	3.36911	6.12092	10.5198	14.9514	16.3346
AT1G49950.3		17.1739	22.0451	28.0324	29.0407	33.0951	27.4838	19.8232	21.9235	25.2521	30.4728	16.3918	28.3949	22.2144	20.5765	23.1742	29.386	29.8399	31.9731
AT1G49960.1		0.237868	0.0419689	0.048519	0.28264	0.33418	0.714759	0	0.0536785	0.101325	0.148292	0.311873	0.242285	0	0	0.058428	0.14599	0.519852	0.600219
AT1G49970.1		280.729	298.874	256.208	180.784	118.649	69.4409	264.226	291.632	273.428	194.06	60.3756	65.7957	276.219	292.981	326.826	273.129	180.038	92.4577
AT1G49980.1		14.3152	8.30183	12.0995	13.209	18.6934	18.9472	12.8086	8.21018	9.70029	13.3409	10.2047	17.4473	7.19726	7.38965	6.89863	7.11994	13.9376	15.6068
AT1G49990.1		5.95814	4.97364	5.02511	4.80113	5.91627	9.7965	5.9838	5.5862	5.28183	6.00558	4.36343	8.65859	3.34571	3.37268	4.13123	5.20566	7.05201	9.85222
AT1G50000.1		3.91842	6.78454	10.1406	9.31129	8.02952	5.97597	4.18211	5.75711	9.25347	10.6409	3.82588	5.35554	4.62283	3.9863	5.14719	8.64769	9.56752	6.55664
AT1G50010.1		28.8333	46.536	100.562	167.118	205.601	254.173	35.0588	53.6269	93.929	161.752	104.315	245.661	22.937	30.9704	41.2407	82.9712	143.718	219.832
AT1G50030.1		22.3301	20.8363	31.6034	26.6566	44.559	38.7038	17.6601	23.4617	28.8218	40.0034	19.2609	38.8361	16.354	21.2534	21.6787	29.0664	35.3688	36.0341
AT1G50060.1		0	0	0	0	0	0	0.120323	0.112865	0	0	0	0	0	0	0	0	0	0
AT1G50120.1		11.4697	11.5564	14.1959	15.4522	16.2391	21.9496	10.5759	10.288	13.8481	16.2574	8.61741	16.853	11.584	8.49395	10.8839	12.5078	17.2118	18.3822
AT1G50140.1		5.90354	8.34277	13.9872	17.5922	18.1647	17.1957	5.92649	8.14116	13.964	15.7702	10.0448	13.3528	5.32171	6.21766	8.74679	12.916	17.1878	16.4487
AT1G50170.1		26.467	24.6523	21.7357	15.4242	8.19312	8.28435	23.4666	25.0165	24.7594	16.5463	4.82714	7.21172	28.6557	25.4927	26.8861	22.5848	15.5978	8.92943
AT1G50180.1		1.35112	1.43372	1.71464	1.92746	1.40538	1.15203	0.606693	1.61242	1.6981	1.68862	1.29035	1.34995	0.449722	0.852707	0.997994	1.50187	1.75984	1.22031
AT1G50200.1		41.2713	65.0598	92.6076	107.324	117.881	110.086	42.7867	57.083	91.0085	114.155	62.622	100.874	37.5367	44.9119	65.3192	91.5324	110.66	107.756
AT1G50250.1		406.729	318.469	219.506	129.218	76.185	53.9368	378.968	309.851	221.983	133.312	37.2721	51.359	521.822	419.801	355.418	251.748	138.213	68.6034
AT1G50300.1		3.55048	6.18435	9.70285	10.4961	12.1743	19.5508	3.24486	6.04464	9.62261	12.0391	6.2651	13.1557	4.08738	2.95519	4.79431	7.72853	11.3891	13.7932
AT1G50360.1		57.5992	56.2461	57.8029	65.5235	70.4703	84.426	54.291	54.7244	53.2358	59.5855	39.907	75.1466	44.3678	49.892	56.2372	53.951	63.6102	82.9407
AT1G50380.1		18.5749	24.5498	30.5297	30.8887	27.7518	33.2264	16.5589	22.6721	32.4766	33.3147	17.1038	31.2869	14.5389	20.7601	26.3722	32.7745	34.5548	32.8477
AT1G50410.1		0.406407	0.350139	0.578265	0.766121	0.667422	1.16557	0.579724	0.479818	0.615912	0.854237	0.573155	0.861063	0.227505	0.338931	0.348182	0.516638	0.712212	0.709927
AT1G50420.1		11.6202	16.4837	21.1416	23.6262	19.8232	13.8497	12.7522	16.7253	22.3826	23.2107	12.0349	14.1567	5.52991	7.4688	13.5085	20.9229	25.3729	17.6641
AT1G50430.1		10.2699	13.8487	19.0581	26.5391	33.1851	52.7704	12.2105	12.4981	20.0682	25.4017	18.2017	47.1888	7.16002	9.52291	11.6469	17.8487	26.2241	41.1813
AT1G50440.1		2.01304	2.23597	2.86526	2.49923	2.91833	3.13883	1.34085	1.58458	2.70082	2.52415	1.93653	3.13585	1.24535	1.71648	2.25719	2.33898	2.69861	3.56384
AT1G50450.1		108.858	111.441	90.0686	51.6336	23.6624	9.54809	106.736	103.647	86.623	48.9547	11.1993	9.59938	113.478	112.945	122.518	93.3597	46.9098	14.4465
AT1G50460.1		2.54978	2.83642	5.91841	8.52284	9.81328	19.5712	2.51467	2.54343	6.06014	9.09504	7.14759	16.1354	2.77538	3.26954	3.20839	5.53744	8.76658	12.6344
AT1G50480.1		50.2221	55.4257	54.7518	45.5273	39.9762	45.517	46.497	53.8646	60.0203	47.4759	21.9599	42.1432	56.1243	61.2495	69.978	66.7796	53.4332	52.7605
AT1G50490.1		17.2813	19.8381	87.7569	193.887	248.004	251.965	15.7363	20.5503	83.0134	197.648	139.805	238.963	17.5722	14.2409	19.5552	91.4935	200.499	248.956
AT1G50500.2		24.4018	34.6512	44.6445	49.1328	68.8461	83.2916	22.6903	29.605	40.8221	52.6284	34.4302	70.8575	21.0633	27.4003	34.6026	42.5614	54.9952	82.386
AT1G50510.1		21.4938	28.835	27.8644	29.2221	33.8317	33.1991	22.2836	27.068	30.669	28.4917	17.4017	29.8012	23.7968	27.5576	30.9771	29.4666	31.7658	33.0116
AT1G50575.1		2.29513	3.17657	4.52538	7.59328	7.88951	9.71143	1.98877	2.78338	5.2605	6.722	4.85496	8.99304	2.79528	2.23369	2.92545	3.99638	7.37532	8.82264
AT1G50620.1		4.46752	4.62965	6.5176	9.46149	10.0719	10.1586	4.45445	5.37219	7.23468	9.5643	5.11001	8.99801	5.26424	4.73772	5.11984	8.3931	9.59555	10.575
AT1G50630.1		1.05539	0.714426	0.648942	0.639489	0.236837	2.09844	0.834969	0.71795	1.12442	0.901546	0.389823	1.8175	0.557042	0.691556	1.27878	0.620088	0.65394	0.944699
AT1G50640.1		26.8191	13.1982	8.41487	3.66754	3.87768	4.81392	22.0123	12.6786	6.09383	3.20235	1.98326	3.69868	17.983	8.93256	5.71731	3.85454	4.11336	5.4529
AT1G50660.1		6.22867	9.04446	18.7906	28.1375	28.8459	37.7043	5.481	10.1179	18.5754	27.9692	17.3284	30.8122	3.29889	5.73281	11.2228	20.839	33.8748	41.4977
AT1G50670.1		49.9107	48.9107	56.4015	67.6734	62.9988	73.6963	47.3885	53.3649	60.5997	66.3859	41.901	68.661	51.9965	51.5033	51.1636	56.7452	71.0944	77.7073
AT1G50710.1		5.21591	6.82491	7.21936	10.3958	11.689	15.4872	4.73606	7.73157	7.91338	10.0282	7.08269	13.01	2.49027	5.38932	7.2947	7.14194	10.6449	14.4001
AT1G50730.1		2.68629	2.5458	2.90244	3.0547	2.96744	4.37402	2.7514	2.6859	3.0108	3.05369	2.13593	3.39843	1.92095	2.57271	2.5969	2.69433	2.6393	3.56183
AT1G50840.1		19.3408	29.3593	55.9585	66.7097	52.7603	41.7928	17.6509	27.3212	54.1058	73.2417	31.9217	35.1122	13.8349	18.1328	33.6169	60.4058	73.3109	45.0668
AT1G50900.1		76.8872	84.784	78.2055	51.3972	24.3078	17.7172	69.0143	87.3827	85.9811	53.9431	13.754	16.6359	84.2356	90.2294	101.889	87.0451	50.3718	24.9187
AT1G50910.1		3.85925	6.47623	11.8523	17.2707	17.168	19.4995	4.81932	7.24424	12.2924	17.3755	10.1739	16.6021	3.71442	4.54376	7.61015	10.9639	16.7545	17.3673
AT1G50920.1		19.2221	41.2497	86.7565	123.879	134.736	146.3	29.1421	40.6243	87.5241	117.656	76.3847	120.723	19.9604	28.211	47.905	85.1371	125.353	128.778
AT1G50940.1		11.6877	13.4649	14.2417	14.801	12.5586	15.6618	11.6925	12.7613	15.2629	14.7618	7.79222	14.2479	12.0984	12.7042	14.5948	16.6413	14.3128	16.0285
AT1G50950.1		0.399364	0.540683	0.625068	0	0.31367	0	0.184307	0.518653	0.876002	0.159203	0	0.160475	0	0	0.564544	0.328502	0.192464	0
AT1G51060.1		40.3965	90.8648	400.488	922.241	1060.07	1039.35	47.7596	75.1373	310.828	902.046	616.856	820.079	32.4651	40.8361	87.095	345.151	816.436	909.917
AT1G51110.1		163.757	106.078	58.2717	23.7425	9.19425	8.71058	155.532	119.162	71.0932	27.8822	6.42904	8.24734	122.614	119.302	91.6792	50.0577	20.7541	8.56026
AT1G51130.1		2.41608	3.46876	8.44727	15.154	19.6575	19.6479	2.71609	3.74182	7.26287	14.7317	11.6014	18.1187	2.47054	2.61403	3.55302	6.77992	15.5775	16.9464
AT1G51140.1		4.39007	5.25013	4.88615	1.97698	1.14935	1.35782	4.7274	6.20816	6.71931	3.189	0.546516	1.41123	3.24395	3.25438	6.20583	5.57715	2.35077	1.2633
AT1G51160.1		8.69109	9.83815	12.5482	16.0542	17.1206	19.1285	7.3799	9.37983	12.9228	14.7747	9.18633	17.5874	8.04859	7.90603	9.98302	12.5631	16.9272	19.8781
AT1G51170.1		1.59355	1.27049	1.88447	3.23765	4.95082	8.28027	2.41873	1.68629	2.33029	3.19038	1.95327	6.1187	3.22727	2.06728	1.76875	2.56333	5.01742	7.98791
AT1G51200.1		0	0	0	0.703438	0	0	0	0	0	0	0	0	0	0	0	0.204629	0	0
AT1G51260.1		4.93887	7.43164	8.28132	5.66671	3.71128	5.02302	4.86746	7.48212	8.6526	8.28784	3.04089	4.97033	2.41522	2.92872	5.52997	6.70691	6.82264	4.33371
AT1G51310.1		7.47637	13.6575	17.3866	12.9193	8.39172	6.51897	7.3412	12.0508	18.3766	15.4092	4.95829	6.3493	7.67293	9.79479	13.4169	16.7919	14.4378	7.99588
AT1G51340.2		21.8685	9.67949	3.68737	1.17197	1.26786	3.10696	19.7418	9.36771	3.06233	1.77397	0.752014	1.30604	24.2725	17.8283	9.49762	4.29744	2.52306	3.42618
AT1G51350.1		14.8162	13.5217	13.1255	12.8359	13.3845	16.2658	15.0294	13.1877	11.9915	13.0602	8.36538	13.7933	13.7002	14.3137	13.6864	12.3884	13.6444	15.8505
AT1G51390.1		16.053	16.7181	15.7518	15.771	12.6084	15.0671	16.5837	15.2351	19.8813	16.9338	7.1837	12.1071	15.4359	16.0653	18.5614	16.8105	17.0795	14.8041
AT1G51405.1		1.01327	1.6884	2.35856	4.60388	4.8567	4.24291	1.39089	1.16971	2.46195	3.8943	2.2168	5.28261	1.1519	1.6684	1.9343	3.33391	4.53262	5.40476
AT1G51420.1		0	0	0	0	0	0.717138	0	0	0	0	0	0	0	0	0	0	0	0
AT1G51440.1		1.70391	1.26877	0.720059	0.70665	0.695911	0.474306	2.67362	1.2097	0.897002	0.624907	0.176221	0.328644	2.85389	2.30203	1.34885	1.28944	0.788312	0.597878
AT1G51450.1		0.350793	0.356193	1.09809	1.22337	2.09396	2.79924	0.323783	0.455573	0.954132	1.70605	1.26979	2.08617	0.259211	0.380315	0.462824	1.06763	1.89343	2.81345
AT1G51500.1		0	0.0514199	0.0594451	0.143194	0.0596612	0.294284	0	0	0.26951	0.305463	0.0654664	0.0637211	0	0	0.214757	0.124964	0.222852	0.397451
AT1G51510.1		15.2395	23.0459	39.1704	65.4336	77.4665	73.5928	14.8315	21.2045	38.4635	59.7473	39.435	64.7971	16.4525	19.2131	25.6279	41.7284	66.0073	70.6037
AT1G51540.1		12.0607	16.9379	22.1177	31.0827	37.8501	40.6706	13.6368	17.721	23.3872	28.46	19.2757	37.3297	11.1312	14.1284	16.7721	20.1759	28.0253	39.535
AT1G51550.1		8.98381	10.88	12.4499	11.4226	7.73599	6.92486	8.50804	10.7152	11.6183	11.7139	4.3351	5.60291	10.4301	10.4774	11.4649	11.585	11.9062	7.40774
AT1G51560.1		13.293	14.308	23.8396	30.1509	31.5661	28.8224	13.0985	14.762	22.153	30.6823	14.2872	24.4025	11.8606	11.8072	16.4672	24.4466	31.9416	32.1209
AT1G51580.1		12.3185	12.4508	10.6461	11.2256	13.2531	12.7775	11.3477	13.1379	11.3816	11.7895	7.1589	11.7885	11.4816	12.5562	13.8999	11.6656	13.5761	13.7332
AT1G51590.1		15.0224	14.8044	18.7685	24.7763	25.8129	31.6382	14.005	15.6537	17.5711	22.6193	14.1893	31.4986	13.4086	15.5401	16.3165	22.6103	26.6388	37.9005
AT1G51600.1		0.147177	0.132838	0.230356	0.277445	0.462386	1.0925	0.135845	0.254852	0.387399	0.508481	0.761067	0.591397	0	0	0.184934	0.161417	0.189143	0.204931
AT1G51610.1		22.1202	23.5208	31.3024	28.076	27.1368	27.76	22.5551	21.7221	29.2554	32.7229	13.6655	24.1745	23.9473	18.638	22.8754	28.0174	29.8425	26.9298
AT1G51630.1		30.3786	41.0335	50.6495	65.5991	71.7732	111.742	32.7669	40.6979	53.8623	63.9909	39.7564	96.1049	24.5386	37.5342	46.9436	59.441	69.9893	111.981
AT1G51650.1		69.3502	82.4952	101.948	106.593	114.868	115.527	64.8246	86.1431	101.197	108.669	59.3843	106.368	87.3981	79.9986	92.2367	102.165	110.724	125.646
AT1G51680.1		15.9601	19.7629	20.9429	18.7255	25.783	33.5661	16.0654	20.4843	19.5031	19.2924	11.3258	26.806	13.5309	18.5989	21.125	22.4513	22.9003	36.1031
AT1G51690.3		35.3737	35.3725	35.036	36.0047	32.1465	41.3181	33.7192	36.2811	40.7867	39.3055	21.2457	37.7594	26.9029	31.559	35.5735	40.0936	38.2209	37.4111
AT1G51700.1		6.4819	5.92956	6.03741	9.04505	20.2342	25.3423	7.29085	5.39596	6.37226	8.23678	8.5311	22.7396	5.1022	5.49615	5.10684	5.19204	7.97099	19.4966
AT1G51710.1		31.9629	39.9799	51.5399	69.5162	86.1194	88.4442	29.4722	36.5724	56.0318	66.5087	44.3199	82.5767	30.5546	35.6847	41.8732	56.1344	72.5778	89.1895
AT1G51720.1		10.1973	9.64888	12.7333	17.0895	19.5214	23.8939	8.8123	9.99309	14.1777	17.8685	10.8167	20.6949	7.31431	7.96224	10.6872	13.2364	16.6117	20.9332
AT1G51730.1		20.7015	28.1592	42.1195	50.9352	55.9353	60.2663	21.9586	27.2302	38.2676	55.2367	27.6952	50.8871	25.2157	24.8865	33.8959	44.6395	59.7131	61.1384
AT1G51760.1		25.2338	13.6617	14.0746	10.2561	11.0008	12.9807	49.4523	39.4803	25.9988	17.2453	5.60367	14.2948	225.695	163.365	93.4232	51.7307	29.2972	18.2964
AT1G51780.1		11.1595	4.55829	3.28582	4.80877	3.67823	4.76961	21.9057	12.8857	9.61597	8.5617	2.27915	4.17956	67.8327	64.7411	34.3053	20.0086	10.4188	6.93178
AT1G51940.1		7.9613	3.51334	2.66262	4.02408	7.96914	17.7743	8.30979	4.19948	3.45285	4.15516	5.06743	14.8075	3.52669	2.51263	2.33713	2.725	4.23972	12.4283
AT1G51950.1		7.36452	4.52949	4.41963	10.1342	19.4178	28.5776	6.01232	4.61561	5.22883	9.66027	12.2709	22.8883	16.2764	9.25298	5.63952	7.8949	12.3925	21.7532
AT1G51965.1		2.09999	2.04654	2.84763	2.96903	2.45986	2.9564	1.65424	2.02193	3.20854	2.9733	1.49783	2.86612	1.82821	1.67584	2.54205	2.63573	2.68714	2.88875
AT1G51980.1		49.0819	57.0895	70.8184	76.5385	82.2478	99.5515	51.618	61.451	72.5885	81.9678	43.915	83.8961	52.198	55.7396	64.7842	68.9889	79.899	93.6887
AT1G52060.1		0	0.159747	0	0.222431	0	0.218968	0	0	0	0	0	0	0	0.196806	0	0	0	0.197155
AT1G52070.1		0	0.0926974	0.127661	0.153757	0.235679	2.35447	0	0	0	0	0	0	0	0	0.153733	0	0	0.479496
AT1G52080.1		0.586444	0.379439	0.416248	0.376644	0.313856	0.493532	0.270645	0.346563	0.443945	0.467017	0.252126	0.385258	0.55931	0.623854	0.403574	0.461071	0.770312	0.511021
AT1G52140.1		3.43733	3.38908	1.75434	0.915614	1.40857	1.66405	3.86238	1.7468	1.44239	1.07238	0.386407	1.32116	1.3804	2.49272	1.90136	1.72104	0.936305	1.49828
AT1G52150.2		32.899	37.4508	59.2472	92.3156	146.83	185.224	34.0898	36.1119	52.607	81.1467	70.0006	161.144	26.9005	27.9321	35.6506	52.6166	96.983	163.789
AT1G52155.1		1.31896	1.1607	1.57909	0.704474	0.517971	0.652712	1.58263	1.67486	1.543	1.29328	0.682046	0.706657	1.40778	1.46663	1.57446	1.66355	1.22891	1.57557
AT1G52190.1		10.0834	11.5347	13.6089	10.1708	7.45054	6.43237	11.5817	12.344	13.1397	9.77613	3.88921	6.47434	3.88907	6.95503	9.63706	12.9432	9.78328	7.13831
AT1G52220.1		144.754	182.945	151.042	92.7964	40.386	30.2998	176.57	188.624	157.369	111.718	27.0935	25.4598	189.976	187.177	194.52	174.995	85.7329	33.9999
AT1G52230.1		2062.13	1676.4	1175.63	716.304	450.735	268.384	1980.31	1745.21	1210.88	781.59	225.292	264.651	2135.56	2023.21	1614.55	1138.32	638.362	338.249
AT1G52260.1		0.174067	0.185163	0.497662	1.05816	1.10493	1.62836	0.173825	0.184582	0.436359	0.878155	0.642939	1.38184	0.0306245	0.145166	0.187476	0.359454	0.517068	0.9706
AT1G52280.1		22.4545	29.4503	29.9359	20.4087	10.5818	7.5155	20.1335	29.1616	33.1408	23.2733	7.46449	7.44381	20.0984	23.2742	29.5879	31.6962	20.1742	10.3512
AT1G52300.1		0	0.245442	0.0945826	0.455668	0.284779	2.5793	0.111555	0	0.212085	0	0	0.0971295	0	0.302381	0	0.099415	0	1.21166
AT1G52310.1		4.67303	6.67734	10.9159	16.9051	22.008	29.3442	4.63854	5.87667	9.82669	15.5772	13.3148	24.2508	3.61754	3.59003	6.02629	9.95537	17.4738	26.4231
AT1G52320.2		7.43797	11.5303	17.7292	28.8785	44.1284	51.4192	7.45913	11.8718	16.6246	28.5759	21.9068	44.9504	4.68213	5.56658	9.57285	17.3619	32.4007	48.0298
AT1G52340.1		36.5223	18.5715	7.00884	3.55408	5.31799	4.45249	32.7287	21.0954	8.94534	2.39477	3.04477	5.11051	43.7094	18.3495	16.4642	8.28681	6.1018	4.59923
AT1G52360.2		132.447	183.686	249.55	314.411	385.691	434.573	132.597	165.535	240.728	309.358	203.603	384.966	96.0802	133.755	184.108	240.562	322.265	404.739
AT1G52380.1		0	0.375963	0	0	0	0.257669	0.256316	0	0.243651	0	0	0	0	0	0	0	0	0
AT1G52400.1		0	0	0	0.638039	0	0	0	0	0	0	0	0	0	0.112907	0	0.445451	0	0
AT1G52500.2		4.13439	4.19848	10.4623	19.8948	31.5924	27.4338	3.8496	3.85922	8.36759	17.9742	12.3269	25.2863	3.68685	3.57515	5.28506	9.30697	18.7816	30.774
AT1G52510.1		134.184	90.3527	42.5866	20.3028	9.36481	9.12001	118.059	92.1576	49.0307	24.3108	6.72431	9.39049	111.736	108.989	83.0842	43.0149	18.1566	10.2273
AT1G52520.1		1.82522	1.31816	1.74638	2.17948	2.36283	3.0992	1.24814	1.56867	1.41175	2.0321	1.42169	2.40137	0.99102	1.20113	1.50986	1.81861	2.46957	2.53631
AT1G52530.1		1.2164	1.5096	1.7452	3.18478	4.80348	5.64335	0.654933	1.87228	1.74913	3.77149	2.99945	4.75204	0.707415	0.958081	1.49661	1.38967	3.25675	5.53282
AT1G52540.1		0.465884	1.18871	2.35582	4.2561	6.27688	5.91897	0.760794	0.899808	2.48404	4.31443	3.39749	6.07695	0.485489	0.41842	0.810558	1.91609	4.93949	5.32933
AT1G52565.1		0.834385	0.690337	0.652973	0.786453	1.23788	2.58069	0.941284	0.642142	0.488058	0.66524	0.639212	1.63914	0.799234	0.386584	0.786329	0.610074	1.25102	1.62652
AT1G52570.1		3.54097	5.04681	6.72748	9.51544	10.7891	20.3378	2.97157	4.15137	6.14862	6.82044	5.69446	15.5442	3.06929	3.45815	5.40934	6.15914	8.10626	15.6648
AT1G52590.1		29.3555	20.2753	15.9722	9.60772	5.41281	3.56619	25.1992	18.1296	13.605	9.03427	3.59796	3.2485	27.3389	18.8447	16.1117	13.4088	9.45274	4.76103
AT1G52600.1		2.33517	2.87464	5.46795	8.54539	11.0854	11.2884	2.89683	2.88093	4.23624	7.30486	5.88215	9.35666	1.98728	2.02251	2.64473	4.74803	8.72348	10.2855
AT1G52620.1		0.187751	0.460718	0.918314	1.32724	1.36405	1.7421	0.216619	0.548622	0.782479	1.06655	0.687706	1.3957	0.0578062	0.313157	0.309641	1.08106	1.4251	1.37249
AT1G52630.1		2.44434	3.45675	5.32201	6.04495	7.28021	8.78029	2.30082	3.5621	4.39549	6.03944	3.90044	7.93541	2.2652	2.2807	3.39832	4.35967	6.11157	7.42035
AT1G52640.1		0.230521	0.42778	0.786917	1.94925	2.05404	1.97238	0.185869	0.497669	1.23447	1.74111	1.01534	1.96211	0.460517	0.215448	0.839632	1.86757	2.18643	1.56061
AT1G52670.1		108.402	148.778	152.422	107.981	63.9085	44.5053	103.521	140.002	163.591	123.862	35.9511	38.6911	116.418	138.23	160.814	165.557	107.23	54.1487
AT1G52700.1		1.52288	2.40309	3.99313	7.05701	12.6913	22.882	1.49672	2.16172	4.11215	6.93114	6.41746	20.5856	1.69884	1.61228	1.98455	4.04234	7.72587	19.5875
AT1G52710.1		28.3094	34.7514	52.1115	60.1349	67.5437	73.6266	28.2661	37.3562	50.1458	57.8222	35.3956	66.2018	35.7415	34.4981	38.4803	50.3314	66.8137	77.9438
AT1G52730.2		0	0.645282	0.27008	0.750334	0	1.54598	0	0	0.761979	0.275154	0	0.554705	0	0	0	0	0	0.576648
AT1G52740.1		0	0.439305	5.71351	14.6804	16.1834	17.0111	0	0.842811	4.98226	15.781	6.85156	16.1294	0	0	1.07028	6.27233	20.0163	21.2804
AT1G52760.1		38.2739	42.6828	43.1001	39.3037	43.1918	50.2001	38.4082	40.24	37.8474	39.2397	18.7358	41.3629	36.8648	36.4179	40.317	40.5836	39.7953	46.4386
AT1G52770.1		1.50688	3.25314	3.79272	2.45676	1.40745	0.642416	2.0299	3.10295	4.39519	3.89645	0.5616	0.556408	0.952975	2.37752	5.06626	6.097	3.65065	1.15684
AT1G52780.1		2.61992	2.46748	3.47659	3.77314	4.47337	6.55305	1.98262	2.63464	2.94121	3.71056	2.39822	4.6295	1.46298	1.95422	2.86775	3.06525	4.1721	5.87304
AT1G52800.1		0.0539827	0.0365426	0.0844915	0.30529	0.63599	1.25224	0.0498263	0.0467382	0.236822	0.387355	0.1861	1.0412	0.132965	0	0	0.0444041	0.208126	0.901991
AT1G52820.1		0	0	0	0	0.15375	0	0	0	0	0	0	0.314636	0	0	0	0.16102	0	0
AT1G52870.2		69.78	48.6684	33.7232	18.2899	8.02433	7.2943	62.9379	47.4358	31.5384	19.9303	4.84186	5.882	88.0664	61.1583	46.6252	33.2297	15.5681	7.3649
AT1G52890.1		8.5744	3.29927	1.44798	0.680575	0.106335	0.0837474	4.58191	2.07082	0.950293	0.395781	0	0.0362676	20.6194	5.269	1.19082	0.77954	0.347977	0.263916
AT1G52930.1		8.33868	17.5807	47.9343	91.5466	110.868	121.583	14.0549	21.4065	42.886	83.2158	58.5161	98.382	8.9855	10.518	23.9568	45.8504	89.5417	106.194
AT1G52980.1		9.7029	20.5747	41.6657	59.0152	73.1145	64.8036	13.477	21.6705	38.2588	56.3745	35.0373	57.9642	11.2193	13.7271	22.8912	38.8874	60.1961	63.5572
AT1G53000.1		22.7853	26.9928	36.3566	37.7601	38.8855	50.6848	18.6136	24.8783	32.4859	38.4446	24.6405	45.4357	19.644	24.3462	28.9942	35.7209	45.8954	53.0125
AT1G53025.1		2.88851	2.8223	3.83856	6.39548	9.67409	13.5779	2.13792	2.78398	4.16019	6.12673	5.19028	12.4828	1.94647	2.54528	2.92759	4.3709	7.09157	13.6823
AT1G53035.1		2.02389	3.16413	2.7529	2.90686	2.38442	4.29241	2.57971	3.12908	4.31256	3.80352	1.78582	4.45353	1.48365	1.76824	3.13347	3.3692	3.52991	3.78428
AT1G53040.1		6.78722	7.08142	8.4318	9.63766	9.67497	12.2217	6.42258	7.47133	8.72773	10.6096	5.83798	11.3788	4.97552	5.6443	7.69127	8.85511	9.21665	10.3244
AT1G53050.1		13.3482	16.8818	26.8201	29.0302	31.8901	29.7542	13.2303	15.0293	22.6152	28.2505	17.8393	27.2809	13.421	13.6305	18.6964	24.9345	34.1711	32.9495
AT1G53070.1		0	0	0	0	0	0.302726	0	0	0	0	0	0	0	0.272088	0	0	0	0.272569
AT1G53090.1		53.0874	46.0224	45.508	41.8881	30.7441	33.3381	46.3969	43.5803	42.3937	34.4061	19.8408	28.7245	28.9077	31.1114	32.6314	33.3876	34.1703	30.2801
AT1G53120.1		8.05417	10.0019	13.4505	12.2357	9.94175	9.57126	8.03665	9.51631	12.6755	12.5238	5.1543	8.02316	8.6491	8.93083	10.6239	13.5783	12.9136	10.2311
AT1G53140.1		5.85423	7.22282	13.5745	25.1536	33.6753	38.1864	7.80813	7.37754	12.3499	22.3679	17.4212	31.411	18.2346	10.991	9.74549	13.9185	28.3979	39.0763
AT1G53165.3		4.73878	5.61332	7.21408	9.5651	9.55626	10.1345	4.8675	5.94005	8.23564	9.57751	5.75302	10.3167	3.8197	4.14589	5.30385	6.90168	9.2852	9.7147
AT1G53200.1		1.0748	1.91591	3.67286	5.53802	6.06396	5.80085	1.86835	1.75255	4.055	5.69848	2.43929	4.85146	1.10305	1.2997	2.07643	2.97642	4.28191	4.92366
AT1G53210.1		22.0341	27.3317	33.8641	44.048	51.5675	64.9173	21.8527	26.431	29.4149	41.1465	30.2543	54.6821	50.9897	49.3764	57.5286	57.4286	77.2604	93.7314
AT1G53230.1		0	0	0	0.525935	0	0	0	0	0	0	0	0	0	0	0	0	0	0
AT1G53240.1		258.514	339.107	463.55	513.888	576.622	665.887	274.124	343.839	468.253	532.072	290.891	565.696	320.039	343.575	386.509	488.482	575.283	657.193
AT1G53250.1		3.58774	6.51548	9.58487	8.72228	6.14107	5.73963	3.74542	5.59126	9.57387	9.39012	4.07302	5.05074	1.85881	2.93016	5.82949	9.34187	8.10853	5.53994
AT1G53260.1		1.00546	1.49089	4.60868	5.50566	7.74667	7.73008	0.972233	1.69959	3.78079	6.3367	3.87884	6.84907	0.766547	1.39753	2.70728	4.29278	6.55304	6.64001
AT1G53280.1		49.9284	46.0726	46.5534	36.1267	32.2075	35.0665	46.0977	47.7899	46.3171	41.3478	18.4077	31.9082	47.9776	48.9061	53.917	49.845	42.7109	39.2132
AT1G53290.1		2.8742	3.64025	6.11301	5.98608	7.84616	14.1731	2.86674	3.95351	4.00647	6.93015	5.09395	10.8039	2.91163	2.43593	4.39048	6.00582	5.45148	12.6258
AT1G53300.1		11.8932	13.447	16.469	19.4387	18.019	28.4895	10.3303	14.5111	17.9215	19.5163	12.623	23.7048	9.6971	10.3297	13.4712	16.0534	22.0318	24.0978
AT1G53310.1		13943.6	10117.4	4737.15	1037.19	232.871	141.912	14480	10854.3	5903.86	1481.45	148.428	140.121	8872.67	10919.6	9725.71	4557.21	1023.28	203.999
AT1G53345.1		2.46469	3.85463	8.08106	13.5381	15.0861	15.2593	3.05937	4.4518	8.16534	13.0777	8.49675	15.1288	2.09337	2.48074	4.28504	6.64134	12.5333	13.8812
AT1G53390.1		2.7033	3.63745	5.07473	5.00223	5.1062	6.94025	2.41863	3.34565	5.28215	4.82627	3.04451	5.71785	1.81781	2.46194	3.76671	4.78832	5.0833	6.12417
AT1G53400.1		1.58055	1.60066	1.05656	1.54741	1.12198	1.57568	0.976963	1.01823	1.08138	1.39889	0.439222	1.50459	2.30568	1.27504	1.25162	1.51165	1.20454	1.58247
AT1G53430.1		0.354737	0.369434	0.597928	0.848755	0.857288	1.31661	0.302237	0.30713	0.550664	0.674429	0.517388	1.11841	0.134423	0.341353	0.360021	0.830487	0.631226	1.13986
AT1G53440.1		7.37676	7.1273	8.88372	8.62761	9.59358	12.3389	8.38085	7.91342	7.58071	7.81454	6.0047	11.1163	7.34762	8.19242	7.82574	7.92493	8.5776	11.232
AT1G53460.1		0.252987	0.342509	1.0889	1.84802	2.2354	3.16901	0.291885	0.383312	0.832387	1.66404	1.36273	2.54142	0.233674	0.474712	0.59604	1.40466	2.68226	2.69479
AT1G53470.1		0	0	0	0	0	0.773008	0	0	0	0	0	0	0	0	0	0	0	0
AT1G53490.1		0.525002	1.84789	2.99112	2.50555	1.91453	2.09441	0.205552	0.756413	3.24301	2.79906	1.10209	1.87637	0.212214	0.247072	1.2051	2.97651	2.72243	1.92449
AT1G53510.1		53.0505	59.1594	58.3203	54.0014	47.7737	51.4702	51.8473	57.1461	62.1919	54.9814	27.698	46.1823	45.4063	55.7675	59.908	60.9478	55.4905	53.8638
AT1G53520.1		79.1501	63.6434	54.5009	51.7391	46.3098	44.9799	72.5503	69.2732	64.1252	55.6184	26.7399	44.1459	78.5889	75.0143	69.54	64.43	59.2437	56.7443
AT1G53530.1		0.767719	2.39858	6.00801	8.01544	8.72009	9.9729	1.3082	2.35198	4.61153	7.91006	4.22443	8.59025	1.2364	1.18201	2.7827	5.14912	7.11508	8.68338
AT1G53560.1		9.90707	8.66059	7.03425	6.74064	7.31747	12.2365	9.2654	7.66865	7.2533	8.57875	4.69329	11.02	9.93861	9.24709	8.53268	8.74284	8.41068	12.1137
AT1G53570.1		12.6281	11.647	13.9326	13.1378	16.7265	13.7146	11.3823	12.5851	13.9592	13.7455	9.28406	13.8671	13.5984	14.7314	14.0064	13.4519	14.2001	16.4378
AT1G53580.1		18.8349	14.3345	11.4842	6.95471	5.50807	8.19544	19.1317	15.1357	11.4236	7.8292	3.58541	7.31119	19.6718	14.6402	12.9679	10.1907	7.99314	8.22682
AT1G53590.1		8.94635	8.71135	9.38435	10.8969	12.2275	19.7972	4.21236	4.79459	6.09949	10.1386	6.84295	14.7554	3.69767	5.95354	10.8021	11.1955	13.8129	18.561
AT1G53600.1		0.339084	0.670953	1.22474	1.7947	2.04865	1.91198	0.0722253	0.587157	1.21293	1.58048	0.966637	2.11716	0.256984	0.391549	0.589947	1.45895	2.03639	1.67792
AT1G53645.1		1.41817	1.344	2.28625	2.56646	3.65347	3.52658	1.85875	1.37519	2.21485	3.12068	1.73559	3.1912	1.39724	1.15905	1.55033	2.37972	3.11655	4.07571
AT1G53670.1		0	0	0	0.81954	0	0	0	0	0	0	0	0	0	0	0	0	0	0
AT1G53700.1		1.94502	1.40693	1.60496	1.29477	1.19433	1.59784	1.60881	1.32288	0.774386	0.931438	0.590271	1.15128	1.77999	0.667167	0.925231	1.07669	1.0995	1.43745
AT1G53710.1		5.4086	6.89534	11.2165	13.9626	17.8654	30.9197	4.93669	7.02413	10.2819	14.8291	10.514	26.5869	4.07058	5.71343	8.01376	11.7155	16.595	23.597
AT1G53720.1		2.23041	3.28589	6.58281	10.5508	15.0837	14.0367	2.21528	2.88822	5.81115	10.5097	6.99863	13.8491	1.93532	1.89861	2.95088	6.54965	11.0142	13.2015
AT1G53750.1		84.0067	88.8284	110.08	131.34	159.65	182.347	84.4397	83.1968	109.705	127.044	84.7458	155.21	94.4532	81.9679	94.1168	117.05	151.332	184.297
AT1G53760.1		2.95569	3.00119	4.31771	6.77901	9.51802	10.5587	2.50077	3.15614	4.36541	6.32332	4.6277	10.7286	2.18405	2.71145	3.76037	4.33571	6.78976	9.34223
AT1G53830.1		0.585725	0.343629	0.519493	0.404856	1.01209	1.34059	0.612711	0.642352	0.411131	0.74718	0.370191	1.60045	0.961799	0.748997	0.55199	0.642394	0.451642	1.56589
AT1G53840.1		7.81816	10.2611	10.9822	10.6294	12.7229	16.9354	8.79962	8.76555	7.59988	8.04945	5.405	14.7585	7.58501	7.08299	9.2231	9.43819	11.4389	19.1015
AT1G53850.1		0	0	0	0	0	0.778439	0	0	0	0	0	0	0	0	0	0.230028	0	0.23363
AT1G53860.1		0.113077	0.0510304	0.0884921	0.923707	1.36181	1.81865	0	0.0326341	0.0992139	0.751288	0.617219	1.90837	0	0	0	0.217031	0.83559	1.32258
AT1G53880.1		7.32352	9.40522	11.2592	14.5155	18.6636	16.6028	8.77316	8.94892	11.0968	13.914	7.58755	15.2983	9.3711	7.49371	9.2023	12.3472	16.4205	18.7891
AT1G54000.1		0	0.845253	0	0	0	3.30968	0	0	0	0	0	0	0	0	0	0	0	0.596485
AT1G54030.1		0	0	0	0	0	0.395707	0	0	0	0	0	0	0	0	0	0	0	0.178143
AT1G54050.1		7.71805	4.33126	4.22486	2.29925	0.785226	0.593692	5.49972	3.42769	2.45609	1.43474	0.344652	0.417794	32.6032	26.7136	8.70562	1.21708	0.693799	0.434321
AT1G54090.1		0	0.392389	0	0	0.227639	0	0	0	0	0	0	0	0	0	0	0	0.279353	0.484273
AT1G54100.1		8.5137	9.14101	10.4817	9.05122	9.27492	17.0982	7.54807	9.06045	10.0624	9.59398	5.23311	13.1531	9.36388	10.3351	12.1697	11.7632	10.8375	14.4188
AT1G54115.1		1.41471	1.13809	1.42803	2.12577	1.70698	3.08195	1.24901	1.01184	1.56507	1.92891	1.16626	2.68581	1.01002	1.12853	1.29459	1.63591	2.11453	2.79205
AT1G54130.1		59.6733	47.6177	37.0476	29.6267	20.6582	20.9449	50.7598	47.0864	36.4284	27.1311	12.3486	19.5052	72.4493	60.328	50.0118	33.638	27.2048	22.9692
AT1G54150.1		5.586	6.38407	8.71459	9.67548	10.8545	11.9481	5.92594	6.15535	6.36512	9.05183	4.93933	10.1736	6.47739	6.23157	6.97345	8.59293	9.15993	11.0912
AT1G54160.1		4.05725	4.00633	5.56375	5.26263	5.84709	5.11162	4.08843	3.96394	5.12745	5.3715	3.11178	5.80331	5.73017	6.70516	6.27908	7.40951	8.35935	6.87251
AT1G54170.1		5.12978	4.95153	7.73155	10.2298	12.9638	14.6761	4.66905	4.83203	7.62644	9.82706	6.91819	12.3868	4.41645	4.43652	4.83433	6.72004	10.0032	14.1664
AT1G54200.1		2.22209	3.9701	7.52598	8.13739	9.58474	14.23	1.81564	3.34313	7.19134	6.56374	4.20694	12.7347	0.986974	1.91391	4.6345	6.47222	7.30306	11.7472
AT1G54210.1		14.9824	18.688	29.1002	39.3991	45.8768	34.504	15.3389	19.3423	27.6767	35.5859	21.5639	32.7666	10.8892	14.1342	17.7043	27.3702	35.0638	37.5034
AT1G54250.1		7.04067	10.104	16.5297	18.8468	23.668	21.6892	5.97869	9.50945	13.3433	15.0439	9.70879	19.9171	7.28359	6.5763	10.3509	15.2893	16.2868	21.8814
AT1G54270.1		2.61051	6.09946	9.29204	12.6355	16.0188	14.6897	3.2645	4.88489	7.90576	12.9578	6.02383	14.5831	3.73352	4.4244	7.45984	9.57239	13.327	15.2937
AT1G54290.1		258.011	197.646	171.239	147.161	110.641	123.797	224.332	190.367	156.418	123.708	59.5724	112.718	150.709	97.6303	76.2687	71.5547	90.2529	110.975
AT1G54310.2		7.71457	14.0129	20.6988	22.0507	17.5656	12.7088	9.25451	11.7857	19.244	22.2098	8.76519	11.2031	7.51677	9.52185	12.8839	21.4891	22.4939	14.7533
AT1G54320.1		8.70141	10.4979	8.85504	9.58885	9.50802	11.4885	7.53654	9.65811	9.52595	8.51279	5.47898	8.54651	8.50071	8.84856	10.3399	9.70796	11.027	13.3924
AT1G54330.1		1.66368	2.34996	0.717571	0.417665	0.281206	0.22478	1.32186	3.39128	0.87713	0.273217	0.111004	0.138635	0.0698618	2.51472	2.21157	0.860177	0.414555	0.359326
AT1G54340.1		0	0.233619	0.27008	0.975868	0.271062	1.92135	0	0.2988	0	0.825461	0.594874	1.3916	0.425026	0	0.325238	0	0.33264	2.59492
AT1G54350.1		24.9509	28.9707	27.1659	22.4561	11.347	11.1497	21.3083	25.1059	32.1791	23.8909	8.48737	10.6604	16.0834	20.3607	27.6097	28.4274	23.2431	12.4705
AT1G54380.1		0.31979	0.368009	0.825863	1.56738	2.6373	4.06516	0.295168	0.166124	0.617283	1.96322	1.32293	3.00691	0.31507	0.240026	0.452058	0.920667	2.49667	3.33959
AT1G54385.1		0.0268096	0.798521	8.72793	25.8506	33.2278	34.1797	0.0247454	0.41781	6.63338	25.4787	22.1353	29.7329	0	0.067075	0.808495	6.77013	26.6157	35.6574
AT1G54390.2		4.05591	5.18509	6.99909	12.4919	17.0418	20.7003	4.27551	5.51711	7.48281	13.6029	9.38419	18.7049	5.53413	5.78857	5.49635	6.58547	12.9975	20.4371
AT1G54450.1		43.9786	46.0182	58.1156	75.2014	76.6034	79.167	41.075	47.763	59.5678	71.5194	41.7366	70.9606	37.6356	41.4473	49.8615	56.4666	79.5924	84.4483
AT1G54490.1		10.8598	12.746	16.6113	17.8086	18.2988	17.5384	9.41392	11.9298	14.1197	17.8496	9.87892	16.0352	9.13594	10.1187	12.609	15.5975	19.388	17.6783
AT1G54500.1		45.8967	46.6564	33.5233	19.1897	12.5091	9.53648	48.663	44.5261	35.7608	25.7086	6.76171	9.26853	55.4612	51.5586	46.2847	36.6558	20.7199	10.815
AT1G54510.1		1.55732	1.30224	2.00731	1.59737	1.81675	3.57001	1.60652	1.72506	1.6678	2.20936	1.44086	2.94481	0.874344	1.35605	1.66187	2.14755	2.56058	2.16204
AT1G54520.1		42.2508	35.4999	31.84	24.8851	18.7512	15.3389	40.4791	38.943	34.2544	28.2795	10.7201	13.4466	41.2615	35.1355	34.032	32.4766	24.1325	15.7887
AT1G54560.1		19.9306	20.1758	20.8331	20.6834	22.6933	25.0629	19.0407	20.0597	23.0939	25.8588	14.4152	24.0841	11.883	15.6784	19.5966	21.1624	23.5847	21.9104
AT1G54570.1		64.0934	46.8527	33.9047	23.2315	12.6386	10.2117	63.5861	45.7868	35.6546	26.269	8.25358	9.81512	46.443	42.9545	41.7268	30.8518	19.7233	10.5302
AT1G54580.1		0	0.201744	0.0777435	0	0	1.01396	0	0	0	0	0	0	0	0	0	0	0	0.0829952
AT1G54610.2		21.6257	24.6585	25.5378	33.1507	47.5557	54.0812	23.0966	22.5823	28.2763	34.9023	24.368	47.667	12.5117	17.1109	20.4887	26.2122	37.6118	51.6802
AT1G54630.1		0	0.0840251	0	0.116996	0	1.03657	0	0	0	0	0	0	0	0.103518	0	0	0	0.311102
AT1G54690.1		0	0.150806	1.2204	1.25989	1.39981	3.3074	0	0	0.390932	2.84189	0.384004	1.61134	0.274364	0	0.209949	0.18325	1.28836	1.8612
AT1G54710.1		32.586	30.6254	24.8279	23.4985	17.6466	21.6254	29.9874	30.8465	28.151	19.8681	9.98054	18.7907	22.7721	23.504	24.4342	23.7933	20.3142	21.4325
AT1G54730.2		4.29064	3.44821	3.72493	3.51059	2.81249	3.73276	4.14347	3.52208	4.05467	3.56044	1.96039	3.28569	3.72407	3.86202	4.15969	3.78003	3.73588	3.0513
AT1G54770.1		0	0.182054	0	0	0	0.249545	0	0	0	0	0	0	0	0	0	0	0	0
[truncated: 10,390 more rows]

## Sheet: F. trinervia
agi		Ft_upper_tip1	Ft_lower_tip1	Ft_upper_mid1	Ft_lower_mid1	Ft_upper_base1	Ft_lower_base1	Ft_upper_tip2	Ft_lower_tip2	Ft_upper_mid2	Ft_lower_mid2	Ft_upper_base2	Ft_lower_base2	Ft_upper_tip3	Ft_lower_tip3	Ft_upper_mid3	Ft_lower_mid3	Ft_upper_base3	Ft_lower_base3
AT1G01030.1		1.95506	3.38779	3.90898	5.8793	5.57731	2.79804	2.71169	3.47547	4.04502	6.39511	7.30032	3.88588	1.62929	1.73419	2.88476	2.45137	4.70086	3.37915
AT1G01040.2		3.06628	4.59541	4.25858	4.25154	6.58877	8.92809	3.23284	4.53426	4.47319	5.19928	6.25847	9.57923	3.1298	3.41893	4.03564	1.28434	5.09455	7.98141
AT1G01050.1		88.1743	74.4369	56.7775	46.2404	46.6589	39.523	94.4994	62.1275	53.7716	48.0114	41.1133	40.0966	78.7581	70.9769	64.486	13.009	37.2124	38.1461
AT1G01060.1		90.8061	100.59	97.8597	87.6848	95.9643	97.432	89.9149	95.29	94.296	97.0037	89.5246	100.459	103.35	103.458	109.079	20.3443	66.3231	111.427
AT1G01090.1		57.8101	64.3225	78.986	97.4971	90.756	85.0669	49.0281	55.8023	65.958	76.8599	84.7492	80.629	47.7834	56.369	69.5942	183.82	101.317	78.4142
AT1G01120.1		13.4808	19.6188	17.8417	20.78	31.4772	47.9735	15.1416	18.4681	17.023	19.74	30.6588	49.6378	12.425	14.5405	16.029	13.2809	20.0543	32.9657
AT1G01140.3		92.5943	188.963	169.445	114.945	71.129	47.758	104.642	136.801	125.959	117.903	81.1453	51.6154	88.0995	106.196	116.129	38.8274	65.0714	35.742
AT1G01160.2		7.07747	3.01807	3.78226	9.72928	13.6683	28.8253	3.93443	3.06007	5.20253	4.19553	12.5771	19.9661	4.98225	3.52853	3.90792	0	4.17675	18.5672
AT1G01180.1		1.82297	0.763739	1.15305	0.712178	0.65196	0.28635	1.74062	0.865469	0.875491	1.05064	0.339181	0.323225	1.32104	0.842829	0.869882	0	0.0440395	0.312577
AT1G01200.1		10.53	13.9542	16.5195	12.8127	7.30196	8.97439	8.50342	11.2097	12.9973	12.0245	9.33788	12.3203	9.8105	11.6895	15.2166	13.0346	12.0496	7.93567
AT1G01220.1		3.97417	5.26435	5.65552	6.42094	9.22354	10.8032	3.2148	4.88256	5.75296	7.53142	8.07572	12.424	4.03464	4.16169	4.61584	1.74043	6.85553	10.0503
AT1G01230.1		12.753	10.5631	13.2763	15.5389	16.4955	25.835	12.5005	10.8726	12.4432	13.5642	18.25	25.1362	11.1849	12.6089	12.1197	2.27467	5.18659	22.3883
AT1G01280.1		9.64311	6.12482	7.2969	5.5825	1.26146	0.874817	8.52837	6.47243	7.61009	6.79401	2.70157	0.864038	8.22867	6.56182	7.61828	1.75993	2.01815	0.644584
AT1G01290.1		0.254497	0.299875	0.496716	1.48351	1.92502	3.14812	0.154741	0.169909	0.471433	0.594035	2.23736	2.39863	0.0829912	0.256203	0.300565	0.201056	1.577	3.59354
AT1G01300.1		15.2125	16.3071	29.4246	45.3237	50.2958	66.9721	12.5416	18.8959	27.8908	35.569	50.2481	73.1768	11.6176	15.3302	22.2128	26.4768	35.2126	61.4885
AT1G01320.1		34.159	48.6621	57.4774	64.3055	86.6427	45.5972	34.4636	51.6927	65.9726	91.0402	99.6021	53.2743	38.0361	42.9043	57.5226	21.3374	66.1786	56.2715
AT1G01350.1		4.69159	6.2874	7.97085	11.1401	18.5942	22.9342	4.67414	4.70967	7.22484	9.32364	14.3603	20.7349	5.18576	4.68889	5.63187	10.5745	15.6327	18.8415
AT1G01360.1		29.0134	20.0729	25.3626	31.5946	39.7279	34.0663	17.9207	16.0441	17.9371	23.7613	34.0842	29.3079	16.3051	17.873	20.1802	9.84427	20.9162	29.4378
AT1G01440.1		0	0	0	0.372644	0	0.474466	0	0	0	0	0	0	0	0	0.144135	0	0	0.155377
AT1G01470.1		0.293972	2.26307	2.34286	2.50243	2.20784	0.969712	1.71593	2.72152	2.48076	3.15132	2.46133	2.52146	0.766912	0.710262	1.05208	0.805106	0.958742	0.181462
AT1G01480.1		0	0.331565	0	0	0	0	0	0	0	0	0	0	0	0	0	0	0	0
AT1G01500.1		0.606871	1.27414	1.91129	2.66466	3.55155	3.62674	1.18078	1.14919	1.32857	1.94594	3.72177	3.76364	0.67166	1.15523	1.23205	1.25525	2.12315	2.86063
AT1G01510.1		4.36507	4.59879	5.06161	7.39823	12.7937	16.8067	4.3839	4.81363	5.80282	8.2309	11.9224	18.2694	4.39872	5.04572	5.22689	2.49912	8.55832	17.1771
AT1G01520.1		2.93666	2.37276	2.66112	2.79483	3.78092	2.66887	2.24471	2.46474	1.8133	0.870426	1.2043	3.01256	0.912039	1.5204	1.62151	0.530286	3.01005	3.10753
AT1G01540.2		3.34199	4.35115	5.28765	12.2798	26.6424	42.9314	3.03865	3.95288	4.9345	10.5797	25.6889	47.5317	2.66269	3.31741	4.66445	3.73646	14.69	41.58
AT1G01580.1		6.1001	3.31528	2.96234	1.45754	0.855139	0.72606	4.04107	2.97191	2.65007	2.07455	1.00069	0.952889	3.91387	2.81099	2.40201	0.536079	0.566509	0.814559
AT1G01590.1		0.227721	0.122663	0.158734	0.162543	0.10471	0.183961	0.205713	0.173752	0.0803493	0.0674967	0.14008	0.21414	0.127302	0.104799	0.125739	0	0.127316	0.0150607
AT1G01610.1		23.4304	25.9023	29.6276	31.5001	33.9206	40.4469	19.3232	27.1904	27.5794	27.047	32.7929	46.805	16.7355	26.3019	31.3511	28.4457	33.5194	38.6244
AT1G01630.1		17.6919	16.4537	19.3106	30.4918	42.1734	61.7593	15.6985	16.9864	16.8611	24.3032	37.543	53.9501	13.9047	14.2195	16.8675	10.4601	34.0058	50.851
AT1G01650.1		11.7312	23.9428	24.9851	32.3904	46.6497	52.3499	15.9355	21.7554	23.8058	33.6661	44.5473	58.8528	14.1832	15.9841	18.6637	6.03298	23.2	48.9567
AT1G01690.1		0.905312	0.553548	0.859596	1.08669	1.3861	1.4528	0.928331	0.679554	0.574112	0.659959	0.667264	1.31777	0.680871	0.729105	0.630479	0.030928	0.446869	0.951516
AT1G01700.1		0.0628302	0.118453	0	0	0.161787	0	0.122248	0	0	0	0	0.150393	0	0.0506011	0	0	0	0.174526
AT1G01710.1		17.6661	17.3387	16.9895	14.8574	17.2844	23.8228	21.0729	19.8185	16.3342	16.0646	14.3739	22.8142	17.8977	16.6687	14.4702	1.51922	8.77363	20.2409
AT1G01720.1		71.8339	23.1705	11.6747	5.01459	3.4345	5.10898	44.7057	33.8306	21.0883	8.79228	3.03227	4.5743	41.9877	30.475	18.5181	7.46811	2.47374	2.94429
AT1G01750.1		307.186	260.697	241.196	256.232	264.192	428.21	342.642	270.067	238.28	241.469	278.7	416.031	300.686	255.166	239.647	214.082	354.789	392.896
AT1G01770.1		7.2719	10.3795	10.6737	10.7083	10.7251	13.2789	9.3024	9.90101	10.3934	11.9347	9.73697	13.5035	7.97218	8.19888	8.78522	4.32117	9.03353	12.8683
AT1G01780.1		4.41691	2.49814	2.66459	1.78334	0.775462	1.02178	4.25788	3.3456	3.47112	2.41602	1.0374	0.865023	3.73618	2.65174	2.7936	0.964349	0.733347	0.706398
AT1G01790.1		1.77165	1.84481	1.54798	1.21228	0.928307	0.669835	1.74357	1.51839	1.42467	1.41049	0.532231	0.542415	1.20025	1.34387	1.48632	0.572872	1.04809	0.381487
AT1G01800.1		2.18226	2.64714	2.48534	2.1976	1.4787	1.19641	3.12062	2.75713	3.15265	2.93546	1.88059	1.43877	3.04068	2.84432	2.61126	0.699266	1.13951	1.09763
AT1G01820.1		16.5554	14.2444	8.84649	5.333	1.43072	0.812518	18.9908	13.596	8.13559	5.69416	3.09658	0.604527	15.5544	10.9631	7.78626	1.40464	1.18608	0.654764
AT1G01840.1		1.24989	1.70184	0.948684	1.07938	1.29631	1.86514	1.48615	1.26096	1.32916	1.00849	1.39532	1.41279	1.26805	1.50992	1.37176	1.62377	1.40406	1.76808
AT1G01860.1		3.75279	3.34301	5.65051	10.978	11.4593	6.7414	3.46152	3.61769	6.03802	8.96293	10.023	5.87058	3.12341	3.25428	4.79685	3.75208	5.9143	7.2578
AT1G01880.1		2.11377	4.93564	5.19878	5.35517	6.23762	6.61724	2.2994	3.45212	4.68342	6.24338	5.77806	6.31721	2.39859	3.27664	4.28572	0.410218	3.64504	6.34675
AT1G01910.1		15.944	19.9522	24.1436	32.7674	47.1423	53.421	15.4762	16.5958	21.03	33.5765	43.8016	53.5667	18.5899	16.715	21.7139	13.551	37.8858	53.754
AT1G01920.1		3.77315	4.47934	5.8707	11.5808	23.0084	31.3093	2.54083	4.62117	6.25401	8.38369	17.1231	27.7876	3.07535	3.44804	5.57135	6.33319	17.8434	27.333
AT1G01930.1		4.82167	7.42473	9.15289	13.0723	17.3055	18.7219	5.71882	6.26177	9.40074	12.8819	16.3535	18.5571	4.89652	5.31944	7.29006	2.69252	11.1799	19.3867
AT1G01940.1		7.43239	7.79906	8.64592	11.6553	14.0506	13.5894	6.36722	6.68034	7.0796	9.9077	9.89284	10.6515	6.48163	5.52131	6.28342	0.341576	3.41865	11.5131
AT1G01950.3		6.114	9.79342	12.9165	18.5283	28.8269	35.8778	6.2401	8.78976	10.8813	18.3917	26.2047	35.7341	6.51391	7.21258	10.9755	14.0549	24.0833	37.1694
AT1G01960.1		0	0	0	0	0	0.511401	0	0	0	0	0	0	0	0	0	0	0	0.223296
AT1G01970.1		4.06436	5.99068	8.16702	13.2101	14.533	9.27168	4.0079	5.32829	6.77599	11.4992	14.5841	8.31356	4.81958	4.64212	7.25169	4.71712	13.1348	9.40812
AT1G02000.1		15.6161	19.8184	21.6153	21.3682	21.9341	22.0749	15.1344	19.5492	23.0868	26.2946	23.2624	21.2637	16.8931	19.8905	22.857	8.45809	16.7404	21.0398
AT1G02010.1		2.50389	1.21472	0.574919	0.677786	0.774251	0.651388	1.91746	0.996946	0.337052	0.726758	0.688974	0.55868	2.26387	1.57598	1.06542	0.115491	0.436281	0.533664
AT1G02065.1		18.9353	24.5354	25.2967	26.8695	36.3383	50.6649	19.5424	22.684	26.4078	30.776	37.786	57.9515	20.5472	21.236	22.1414	16.7315	30.877	50.1011
AT1G02070.1		6.24116	9.50362	8.27698	6.27818	8.85958	11.8397	10.7941	9.57288	11.66	7.19399	6.96737	13.8538	6.54059	8.63509	8.8428	3.16907	6.54129	8.84103
AT1G02080.1		6.15057	11.0818	13.2741	14.3184	25.1149	32.0532	7.30893	10.5897	11.9619	17.0728	24.4677	33.2679	7.62473	8.25529	10.3351	5.22517	16.9602	32.4718
AT1G02090.1		13.2489	17.7477	19.8527	35.9321	51.1103	62.6099	14.6273	14.396	20.3352	32.8668	47.681	65.8635	14.6937	15.348	18.7764	14.6273	32.9299	68.1558
AT1G02100.3		3.48123	4.70028	5.37947	8.84178	9.45656	13.2091	3.4689	4.35139	4.23421	6.95087	11.2411	10.2518	3.67481	3.98435	4.0578	0.554869	5.67667	11.6864
AT1G02120.1		7.19472	9.406	10.5608	15.3172	17.7523	24.7523	7.39844	9.14803	9.611	13.2373	19.1241	23.0659	8.72319	8.95764	7.99591	1.71062	10.1335	22.6901
AT1G02130.1		14.0892	15.6651	17.7416	20.8967	32.5724	49.0193	14.9374	14.3005	14.5321	22.1082	28.1769	46.064	10.5908	12.8842	15.5823	4.9709	22.3862	40.9266
AT1G02140.1		37.1682	42.7041	59.3474	118.509	202.769	227.631	29.4429	33.6466	47.1	99.2102	170.831	215.506	36.8786	36.676	46.0416	108.83	197.78	238.027
AT1G02145.3		0.735907	1.00902	1.10988	1.26278	1.98108	3.12108	0.585752	0.571708	0.908801	2.91492	1.05626	4.64395	0.698119	0.754309	0.574623	0.0845639	1.74548	3.28304
AT1G02150.1		7.18357	10.7499	16.4287	27.0962	40.5469	21.4453	5.05485	8.39336	13.5447	25.2895	39.0952	25.5502	7.79484	8.49262	13.5758	7.79905	25.4667	24.5281
AT1G02170.1		10.5441	12.9867	11.7332	11.8242	13.6001	16.2602	12.8876	11.2405	11.3088	10.4178	13.4666	20.813	11.3961	9.59723	9.85291	1.09782	4.08328	14.8446
AT1G02180.1		1.61975	1.98726	2.83454	5.2107	7.71719	8.22535	1.92067	2.19986	2.61804	6.37774	8.80656	7.58401	1.25242	1.65315	2.46227	0.705284	4.13879	8.75932
AT1G02205.3		0	0.0555995	0.0575596	0.379496	3.79062	16.273	0.0184726	0	0.0234494	0.43546	2.89184	14.8658	0	0	0.0506612	0.0720049	2.15639	14.9766
AT1G02260.1		0.556868	0.931325	1.03428	1.25655	1.61895	3.19979	0.576695	0.805924	0.86517	1.15539	1.52121	3.33236	0.78105	0.564218	0.632598	0.227063	0.679587	2.2953
AT1G02280.1		0.149718	0.282262	0.292213	0.33247	0.771042	1.05829	0.145652	0.319859	0.184893	0	0.429786	0.358372	0.130194	0.120577	0.128596	0.189247	0.195313	0.831756
AT1G02330.1		2.02712	3.03489	3.52007	6.09029	9.17303	10.2409	1.65306	2.42013	3.49736	4.82439	8.6859	10.0612	2.43678	2.3048	3.12381	1.35653	5.83335	9.3571
AT1G02380.1		1.11521	2.22194	3.56172	4.95295	7.17909	7.41708	1.62738	1.92227	3.78734	5.57424	6.76649	7.82621	1.23427	2.02083	2.28584	0.832973	4.59593	7.08728
AT1G02400.1		0.380543	0.179358	0.278523	0.105631	0	0.089663	0.339357	0.338748	0.352461	0.197388	0.0455167	0.341582	0.468802	0.178777	0.108952	0	0.124108	0.11745
AT1G02410.1		2.82117	4.25919	4.03857	8.64189	11.2989	14.1199	4.88119	4.37092	5.63738	8.77957	9.01946	11.8518	3.291	3.92839	5.91252	0.160086	3.00791	12.2235
AT1G02460.1		3.23418	1.64718	2.57027	2.5904	2.21366	1.38163	2.58696	1.6238	2.18929	2.29412	1.92088	0.891288	1.91252	1.29319	1.91312	0.459661	1.44936	1.45205
AT1G02475.1		18.3883	19.3048	17.0398	15.5952	11.7809	6.78289	18.0237	14.5578	14.7255	17.0983	11.2532	8.56627	16.8621	14.8679	16.9627	1.36526	3.76843	8.4766
AT1G02500.1		0.0983496	0.139063	0	0.163799	0.0633121	0.278076	0.0478392	0.105057	0.121456	0.306084	0.282326	0.353121	0.128287	0.0396035	0.126712	0.124316	0.192451	0.182126
AT1G02520.1		2.32002	5.05734	5.09413	3.66271	3.87378	3.84356	2.8918	4.95651	4.43194	5.79135	4.99495	5.33638	3.5306	3.67853	4.57702	5.81931	4.77628	4.39698
AT1G02560.1		307.561	297.177	352.402	446.009	430.327	247.437	264.369	239.402	275.386	383.142	394.72	238.269	300.018	274.052	297.734	29.0384	205.253	260.201
AT1G02610.1		0.161558	0.152292	0.202707	0.230633	0.416009	0.522049	0.0673587	0.0739616	0.0855064	0.191544	0.231887	0.331468	0.0802803	0.130113	0.21806	0.0583467	0.240867	0.299178
AT1G02640.1		2.59833	3.46985	4.6487	8.65495	6.69066	9.79544	2.31712	3.00684	2.13919	4.49252	5.59415	6.47863	0.941459	2.44137	2.41774	0.821088	5.08443	4.81166
AT1G02660.1		0.598053	1.32036	1.22869	1.18827	1.86418	3.78238	1.40859	1.76522	2.27399	1.66534	2.16858	4.42643	0.766412	1.24215	1.54104	0.596805	1.17027	2.82702
AT1G02680.1		10.3074	9.4318	13.8369	16.4689	22.1393	30.2095	9.39154	10.0436	10.9904	16.4827	23.8153	26.8987	9.35677	9.15153	11.574	8.83413	17.1195	29.6088
AT1G02700.1		0.532844	0.502283	0.433326	0.295814	0.228677	0.062774	0.647966	0.42689	0.658031	0.737031	0.446134	0.212573	0.81088	0.536416	0.305114	0.84191	0.231705	0.164456
AT1G02730.1		0.445878	0.410529	3.45062	20.528	54.6829	72.8558	0.282453	0.398753	2.70194	17.1468	55.157	80.7404	0.378717	0.292285	1.14001	22.0721	61.3858	74.4559
AT1G02780.1		429.434	612.433	936.798	1678.23	2458.16	2703.95	322.552	513.102	776.912	1293.16	2204.8	2504.39	440.664	553.932	854.424	1224.01	2582.24	2771.45
AT1G02800.1		0.860026	3.35837	11.3634	34.5725	56.826	29.1494	0.97368	2.51548	9.68347	33.5557	51.8091	27.8326	0.360285	1.89894	5.42861	4.35151	25.7447	34.2129
AT1G02840.1		30.3613	48.3496	72.0132	108.761	181.349	192.96	28.6413	38.3973	56.6881	95.6883	168.074	190.592	32.1353	37.2896	55.6867	78.7942	192.802	190.557
AT1G02850.4		8.46575	16.3299	19.4668	18.3772	15.168	14.1162	11.1813	15.8927	19.4173	23.3839	14.8008	13.6982	9.40399	10.3712	14.1533	8.10149	12.2155	12.0255
AT1G02860.1		2.93595	5.17744	4.46072	4.18284	4.6997	6.74423	8.86876	9.85091	6.62956	6.18671	6.14679	9.55144	3.53467	4.08959	4.36841	1.01623	3.91264	8.06532
AT1G02880.3		3.34779	5.79213	4.74752	6.85203	8.74724	8.73092	4.86016	5.39199	5.27261	6.64966	8.06815	9.43103	4.37552	4.62941	5.21206	1.20406	4.27975	8.62131
AT1G02910.1		37.5158	39.514	46.9308	47.8501	40.713	19.5563	35.5249	35.5817	41.3774	47.8903	41.1699	20.7432	36.3039	33.3804	38.3856	8.78919	25.4615	18.6308
AT1G02920.1		3.77833	10.8168	23.1337	49.0989	103.273	199.652	3.53957	9.65655	20.7033	39.0222	100.87	207.408	3.21261	8.04684	15.1206	110.518	124.429	186.918
AT1G02970.1		0.186891	0.765045	1.12906	5.31899	15.6972	24.4082	0.276172	0.578458	0.838324	3.94175	11.9238	22.9889	0.268477	0.421409	0.967596	0.22966	5.69736	24.516
AT1G03000.1		4.95802	7.9403	9.96815	10.6497	14.2039	16.8441	6.43956	7.20945	9.16826	11.9834	14.1022	17.4132	5.83517	5.91633	7.44688	4.69208	10.7347	15.8992
AT1G03010.1		0.077006	0.108884	0.300594	0.641261	1.56153	2.77604	0.0374573	0.164516	0.237745	0.279602	1.49213	2.48839	0.100446	0.108531	0.264568	0.146006	1.20549	2.44206
AT1G03055.1		0	0	0.102085	0	0	0	0	0	0	0	0.300292	0	0	0	0.1797	0	0	0
AT1G03060.1		3.42156	5.56701	7.2834	8.14069	13.724	18.6008	3.19577	4.9831	6.52916	10.3409	14.9538	20.3239	3.65495	4.30264	5.02742	3.02784	10.5989	17.7019
AT1G03070.1		5.2313	3.89229	3.86716	2.89355	3.10241	2.97543	4.32942	4.02368	3.68592	3.28599	3.10707	2.86174	4.82522	4.43895	4.62933	0.873916	1.27563	1.82011
AT1G03080.1		12.972	17.8263	18.461	16.1657	18.9244	23.5194	12.7904	16.3993	16.3972	20.6679	20.306	26.9611	12.925	13.3374	14.2124	11.1398	17.9231	20.3676
AT1G03090.2		4.19593	23.537	18.718	12.0513	9.8025	11.0547	16.4113	17.7407	16.0444	12.702	7.95754	9.41528	14.7391	16.2138	11.6165	4.85011	6.08655	8.85873
AT1G03100.1		0.343168	0.530515	0.736757	1.17356	2.54491	2.69738	0.146893	0.205281	0.372937	1.11073	1.95051	2.51355	0.202924	0.24321	0.235803	0.607281	1.82651	2.52924
AT1G03110.1		1.99624	2.60315	3.96042	12.7484	29.7734	39.5272	1.07786	1.73257	3.68926	9.39164	26.5724	38.7931	1.86612	2.60856	4.6449	3.91759	24.571	39.7334
AT1G03130.1		7455.42	6052.07	5255.51	4128.82	2276.32	1223.89	8198.81	7581.31	6376.11	4750.52	2736.06	1389.21	7695.33	6764.14	6105.36	2040.76	1905.09	1201.74
AT1G03140.1		6.22851	6.5181	9.73551	13.8899	22.4604	26.6025	5.93097	6.90704	8.37628	13.9086	21.6678	32.2182	5.30154	5.65386	5.98451	14.9787	22.138	26.5138
AT1G03150.1		3.95977	5.57574	5.89978	8.3527	12.4977	13.1176	4.72084	4.37622	4.88545	7.57196	11.4179	13.1287	3.87327	4.13137	5.20593	1.79157	7.84356	14.9866
AT1G03160.1		25.3235	34.4769	35.4812	31.6621	25.8997	14.8539	27.614	33.994	35.9107	39.275	29.149	17.4667	26.5656	29.4568	33.1986	11.4673	18.3223	17.898
AT1G03170.1		7.64479	16.3452	16.0737	15.626	19.7747	18.9623	19.5057	24.4243	30.2537	29.3437	22.2945	18.5068	19.6415	26.4464	29.4288	57.5399	31.0067	20.817
AT1G03180.1		0	0.0308903	0.0319794	0.21831	0.843818	1.57512	0.0637597	0	0.0404688	0.203973	0.752562	0.549076	0	0	0.0281467	0.0828437	0.427494	1.21368
AT1G03190.1		3.0372	3.87334	4.4507	5.36935	7.72059	10.0254	3.18943	3.5712	4.1027	4.62548	8.05635	9.03839	3.59006	4.19317	3.57102	3.22316	5.05622	10.0903
AT1G03210.1		0	0	0	0.134152	0.622231	0.56936	0	0	0.0497362	0	0.231225	0.385608	0	0	0	0	0.105078	0.857679
AT1G03220.1		0.468304	0.441444	0.330061	0.231097	0.200979	0.331023	0.531516	0.166748	0.224905	0.0539799	0.224055	0.0934128	0.475109	0.20953	0.245811	0.0986579	0.03394	0.216805
AT1G03250.2		4.06398	4.99753	6.10397	9.30451	10.4824	13.4177	4.75884	4.46898	7.02919	10.1208	9.92783	14.1315	3.45898	4.36528	5.24776	0.401637	4.17068	12.1041
AT1G03260.1		7.66908	10.1728	11.002	11.6255	14.0126	18.7623	10.1637	10.743	11.9945	13.8633	15.0612	22.012	8.86539	10.4111	9.8807	13.9023	10.0645	17.9436
AT1G03270.1		0.847659	0.428754	0.242111	0.390243	1.28351	2.1172	1.3966	0.694285	0.280851	0.695713	1.1638	2.23236	1.31018	0.549469	0.461704	0.0261332	0.782152	1.88019
AT1G03280.1		4.09568	5.1293	6.5092	8.61863	11.2494	14.5304	3.52908	4.20835	5.66005	7.89074	9.01384	14.542	4.30783	3.76972	4.70723	7.81485	11.2965	13.9771
AT1G03290.1		5.97136	10.6966	13.6697	16.7716	19.7351	20.4601	8.50566	8.84265	10.981	16.635	17.4887	19.5921	6.97211	7.01142	9.44298	4.96142	17.5211	17.9132
AT1G03310.2		3.75838	5.03386	7.05838	9.24667	10.5307	6.86137	3.66946	4.26022	5.87685	9.06015	9.27538	7.05459	3.43287	3.985	5.32993	3.60573	7.07223	6.95987
AT1G03330.1		6.48289	8.49531	10.1617	18.8147	28.9756	31.5384	5.53276	5.76788	7.61845	14.2796	23.4476	29.0947	6.14978	5.97369	7.58572	4.03198	23.037	32.1083
AT1G03350.1		5.22247	7.18481	7.32333	7.31357	7.54164	11.0746	6.38511	5.07608	6.30418	6.24755	7.42836	12.557	5.44155	5.11538	5.07165	21.1718	10.649	9.88892
AT1G03360.1		1.86947	1.78301	4.09052	8.81458	16.1594	24.3991	1.38336	1.9627	3.42593	5.77753	16.6922	25.9115	1.47024	1.9595	2.9749	5.24444	15.7402	22.6503
AT1G03365.1		16.514	17.771	16.2107	10.8582	8.35725	7.81643	16.9304	16.9898	15.0848	12.1791	7.44646	7.46263	17.1246	16.3108	15.9834	7.2659	7.40345	6.66423
AT1G03370.1		1.21424	2.24111	2.05126	2.34519	2.67999	3.95248	1.36987	2.00554	2.19258	3.1121	3.38313	4.84819	1.36646	1.6682	1.82295	0.812559	2.06323	4.22316
AT1G03380.1		3.18457	4.87311	5.24173	5.0799	5.43946	6.06277	3.68671	4.17283	3.95897	5.15373	4.78417	6.50472	3.59085	3.26576	3.60147	1.30154	3.42044	6.20196
AT1G03390.1		0.0231461	0.130911	0.316228	0.488292	0.774809	1.76698	0	0.0741741	0.228672	0.768376	0.398663	1.71751	0.0201278	0.149128	0.218687	0.263315	0.301949	0.814388
AT1G03475.1		63.0756	75.4136	96.0961	121.568	104.437	54.222	54.099	67.2979	92.5703	123.405	115.516	57.4782	69.7897	72.2985	87.1584	9.97249	50.9395	59.767
AT1G03495.1		12.2642	9.94478	10.7329	10.6888	9.50801	13.3484	10.2377	9.18457	9.28279	10.5067	10.1076	15.0569	8.89892	9.83467	8.97089	7.63446	8.73931	13.6512
AT1G03530.1		3.43314	4.42852	5.28999	9.13962	16.6983	22.9617	2.38285	3.51717	4.93395	9.37249	15.1575	23.1634	2.82832	2.89428	4.50079	5.30392	15.9503	21.2477
AT1G03540.1		0.376554	0.709913	1.38637	2.12849	4.18699	4.91203	0.166512	0.585071	0.782082	1.91768	3.12001	4.67056	0.357218	0.565171	0.852679	0.627419	1.76396	4.8178
AT1G03550.1		0.0785071	0	0	0.174336	0	0.110986	0.0763749	0.0838616	0	0.162887	0.225365	0.469795	0.136539	0	0	0	0	0.218072
AT1G03560.1		1.61227	2.27202	2.86069	4.44822	6.75153	8.70271	1.14071	1.91359	2.0715	4.4264	7.05922	9.90138	1.91185	1.58701	1.97231	2.03795	5.92738	8.08235
AT1G03590.1		2.13091	2.61998	5.19876	9.7108	10.8398	7.99285	3.0171	3.41436	3.9587	4.87289	12.3903	8.03625	1.11583	2.23471	4.12011	7.00897	12.0953	9.66788
AT1G03620.1		0.887548	0	0.203114	0	0.133986	0.147121	0.404965	0	0	0	0	0	0.347767	0.0838122	0	0	0	0
AT1G03630.1		403.272	349.692	350.809	347.317	262.012	144.055	365.243	343.173	360.272	374.226	273.576	148.13	398	368.447	357.864	128.447	227.151	148.598
AT1G03650.1		3.74408	3.37036	3.02834	4.60655	5.77587	7.24813	3.77365	2.70232	3.04082	3.98909	5.27711	6.01503	2.81586	3.61298	3.21587	1.19381	4.40026	6.87092
AT1G03750.1		3.16285	5.90122	4.43502	5.05563	6.42386	7.22074	5.23262	5.61335	5.8768	6.27953	7.51386	8.55103	5.44139	4.71822	5.43213	1.38772	4.32286	6.56448
AT1G03760.1		2.60885	2.12986	3.09147	5.7416	9.74673	12.0524	2.0168	1.96568	3.13548	6.04113	10.0969	12.4893	2.16737	2.38247	2.90103	1.14829	6.5332	12.7465
AT1G03790.1		31.0817	76.6069	62.7013	45.2406	47.4948	39.3934	119.355	129.413	126.129	71.8741	67.0262	73.2494	96.6695	123.556	109.727	88.729	39.8685	27.0083
AT1G03800.1		0.765911	0.691899	0.218002	0.38977	0.657402	1.03766	2.11114	1.9431	1.02468	0.264852	0.916104	2.13887	1.44307	0.873851	0.438571	1.37152	0.957527	0.85691
AT1G03840.1		7.27618	8.17376	13.9784	12.746	14.6953	32.1947	6.57697	8.10816	11.6472	13.1396	17.1507	26.2829	6.0964	7.27265	8.63845	7.74917	13.3634	25.0711
AT1G03860.1		8.13011	9.72167	16.6761	32.514	48.4604	57.5745	5.93197	6.27222	12.7362	25.3026	42.2471	49.7326	10.4085	10.1853	11.8972	0	12.9629	54.1582
AT1G03870.1		116.401	148.358	135.197	92.4802	39.3465	14.4165	192.637	212.382	174.993	109.942	60.2148	17.9595	175.42	190.843	172.712	123.761	55.3597	19.3623
AT1G03900.1		13.1906	13.9595	14.0643	16.7478	22.2899	27.1083	12.5947	12.5247	15.5355	15.1411	18.2753	28.4675	11.4971	11.4593	11.9329	8.37523	18.5221	23.2959
AT1G03905.1		4.70597	5.51867	6.85733	10.1687	13.005	20.6535	4.2698	5.38926	6.02511	8.84155	13.2728	19.6319	3.82669	5.26598	7.44061	3.75681	9.91107	18.7328
AT1G03910.2		6.0819	7.0609	8.51708	14.2627	26.63	32.9458	6.66486	6.6824	8.37921	14.8635	24.6868	33.1497	6.07579	6.33581	6.98751	10.2636	22.7273	31.2122
AT1G03930.1		42.2335	58.0069	60.169	66.9727	87.8847	90.1608	52.6378	57.651	58.7629	78.4773	80.081	93.7969	47.193	50.1545	55.4371	23.141	51.83	86.981
AT1G03970.1		5.03427	8.05557	9.70327	9.92612	10.9103	12.5117	5.45527	7.50188	9.5136	10.6681	10.8001	12.5434	5.35928	5.51169	7.69402	7.20133	6.8011	10.9482
AT1G04010.1		2.5348	2.79348	3.06451	4.39193	7.29288	8.51095	1.94017	2.92956	3.50951	3.86486	5.97224	7.28881	2.07798	2.41178	3.03185	0.213844	2.52702	6.85307
AT1G04020.1		1.14709	1.74734	2.10093	2.05846	8.18097	12.0473	0.566036	1.20761	0.739021	3.17287	6.02138	10.704	0.491541	1.3781	0.985259	0.681517	4.1742	10.0423
AT1G04030.1		0.170653	0.361947	1.33229	5.92125	13.1829	15.3196	0.0415046	0.273439	1.05373	6.19626	11.9409	13.6842	0.0741998	0.206157	0.439733	1.1864	9.12755	16.6306
AT1G04080.3		17.4249	24.3637	30.86	36.2965	54.8498	63.9876	18.8736	22.46	30.4145	39.9287	54.7846	69.8351	18.4176	21.828	26.6373	7.41626	30.7237	66.6363
AT1G04090.1		1.34696	2.47015	2.67674	3.01831	3.09003	3.27178	1.71541	1.83124	1.72391	2.69306	3.25149	3.7957	1.60789	1.66664	1.64074	0.526256	1.94885	3.61679
AT1G04130.1		2.95023	3.60196	7.0694	15.4831	20.7485	24.6432	3.06275	3.53687	5.87788	8.49589	14.2913	19.041	3.28797	3.55445	5.41091	8.11718	14.6646	21.3603
AT1G04140.2		7.19439	11.0747	13.4896	17.1056	23.7078	24.9657	8.39648	10.7791	12.2087	18.6358	23.8048	26.2791	8.4459	9.88188	11.7704	3.6415	13.9603	25.0315
AT1G04150.1		0.0321936	0.0758677	0.282753	1.57279	4.28996	8.67011	0	0.0515839	0.119271	1.23571	5.08288	11.925	0	0.051855	0.16591	1.15976	4.32576	8.1079
AT1G04170.1		21.898	28.2672	42.8817	60.4307	107.89	141.118	19.9127	33.0105	42.1293	71.4184	112.17	152.027	26.271	32.8714	43.8209	20.6091	92.0157	157.224
AT1G04190.1		5.45064	3.71079	5.31915	8.57361	17.739	26.5416	3.09318	4.69026	4.67446	9.7383	17.8199	21.926	3.81822	2.56068	4.03143	0.574145	4.93788	21.7294
AT1G04200.1		5.56062	9.11557	10.7519	12.2044	17.8303	27.3895	7.3761	9.47897	10.6225	12.7114	18.9883	22.6603	5.7366	6.14817	10.1417	2.09312	8.3724	24.3854
AT1G04210.1		3.33981	7.28419	9.07475	12.7487	23.7482	28.4371	3.69506	6.50561	8.86895	15.0591	25.3157	30.9061	4.33745	5.22129	7.30282	5.76676	18.168	27.3665
AT1G04240.1		3.70584	10.0841	9.4154	7.19597	6.72448	16.3075	7.27959	10.1284	10.0236	6.47543	7.16686	17.522	6.40154	7.9488	11.1785	2.74013	5.53037	15.3602
AT1G04280.1		1.05184	1.80945	1.9352	1.16789	0.42781	0.209433	1.39387	1.34965	2.40715	0.834292	0.719941	0.0253289	1.26986	1.44367	1.4724	0.856038	0.773039	0.17636
AT1G04300.3		0	0	0	0.288498	0.334533	0.489772	0	0	0.10696	0	0.248629	0.207316	0	0.0697533	0	0	0.112987	0.561361
AT1G04330.1		8.91444	2.1508	2.48554	3.71171	6.28516	5.77611	6.65911	5.78148	5.5044	5.61477	7.92074	6.85864	7.10597	5.72639	3.87397	6.43889	6.7837	6.48528
AT1G04390.1		1.33277	1.67862	1.65036	1.70363	1.93222	2.4383	1.37284	1.39974	1.3831	2.34696	1.67181	2.47975	1.40245	1.48827	1.45257	0.16988	0.862015	2.13621
AT1G04400.2		23.019	54.373	55.8015	48.4644	43.7745	31.1987	47.9378	51.2242	52.2857	52.5205	41.68	35.2107	42.0558	43.9808	42.8414	18.4945	29.8359	27.67
AT1G04410.1		309.801	333.437	364.698	402.869	431.051	579.341	304.28	295.399	319.279	367.16	423.067	493.149	254.478	307.178	288.878	43.6196	191.564	456.272
AT1G04420.1		89.5287	129.143	152.051	151.415	129.227	68.029	93.1293	111.923	118.604	153.531	116.566	57.0384	86.3258	106.115	123.175	16.2834	76.7918	64.5818
AT1G04430.1		17.2466	25.5668	28.9598	35.5705	50.302	67.4242	16.7313	21.1503	29.2111	32.9846	52.2745	72.6474	20.4017	20.7182	26.8132	14.7364	39.3415	69.8526
AT1G04440.1		0.120803	0	0	0	0	1.43877	0.0338053	0	0	0	0.0736384	0	0	0	0	0	0	1.38974
AT1G04500.1		1.72675	0.360771	0.05746	0.0653761	0.0379039	0	1.14562	0.50317	0.145428	0	0	0	1.57732	0.49791	0.101147	0	0	0
AT1G04510.1		24.4653	37.224	53.9243	80.4077	142.248	167.284	22.0256	29.9113	41.9849	78.8354	132.822	160.523	27.7051	33.0867	42.9594	37.088	125.059	170.269
AT1G04520.1		29.3332	37.0943	50.5465	72.1758	74.7528	40.8159	35.0481	47.0499	64.4286	85.0517	76.8308	49.0461	31.3073	37.8623	53.3258	20.3568	43.1953	43.1167
AT1G04580.1		0.821136	0.811515	1.32766	0.928383	0.947105	1.30542	0.922405	1.46742	1.24379	0.873118	0.756896	1.21468	1.34484	1.20482	1.24714	0.0372949	0.30629	1.49375
AT1G04590.2		1.75742	3.00952	4.45906	5.39859	10.2574	7.66048	1.22528	1.5644	2.92991	4.9225	7.90368	9.04426	1.37542	2.05227	2.54096	2.40654	6.64858	7.6208
AT1G04600.1		4.52133	6.41177	5.86416	4.29098	5.45393	6.60971	5.32427	6.47037	6.41561	7.07242	5.9415	8.14447	6.32638	6.17931	5.72113	1.85059	4.80087	6.62996
AT1G04620.1		40.0684	53.4556	56.6213	56.4449	54.3282	37.2159	42.6158	49.1088	53.7037	60.413	50.3023	34.1065	38.1696	44.6762	50.8395	36.4175	47.7935	36.913
AT1G04635.1		3.05379	5.47466	6.03069	6.79623	9.75356	10.7445	3.56771	5.00943	4.59944	6.25735	8.7525	10.1006	3.61692	3.9647	4.23787	0.497116	4.26606	10.4271
AT1G04640.1		2.41201	4.24816	4.83153	5.74382	6.7012	6.64029	2.47	3.05113	4.0761	5.99216	5.87628	7.67265	1.98708	2.53041	3.95263	1.20349	4.05739	6.20037
AT1G04650.1		0.0547335	0.203425	0.397359	1.88309	5.64008	6.96253	0.0783472	0.219149	0.440976	2.15663	5.99626	9.72414	0.0687256	0.0648595	0.234951	0.384076	3.39378	8.82234
AT1G04680.1		6.55262	12.2231	16.8216	24.2283	28.2676	34.8984	6.70676	11.2516	16.4951	26.7936	33.6936	42.4191	6.83129	10.7201	15.2626	12.0438	20.6288	37.0355
AT1G04690.1		39.1294	40.2733	43.8494	52.1291	64.2948	91.868	42.8985	40.7062	40.6677	47.5687	61.271	92.4701	38.1778	37.3312	36.5276	43.8831	58.5636	84.8352
AT1G04710.1		0.346518	0.110323	0.116452	0.323595	0.339775	0.496365	1.37522	1.01976	0.923875	0.119033	0.546771	0.458665	0.550778	0.371481	0.149802	0.0377092	0.0389178	0.433461
AT1G04750.1		52.1091	68.602	82.57	84.5313	94.8357	115.37	51.7249	52.8328	69.1508	76.5975	85.6951	98.3046	47.1572	53.2053	68.7294	100.922	104.156	113.834
AT1G04760.1		2.35393	2.2219	2.41893	2.21809	2.64069	4.649	2.26365	2.26729	1.88653	3.16662	2.74014	6.02687	2.47772	2.23548	2.3632	1.82078	2.5313	6.28226
AT1G04770.1		21.7183	13.8565	13.1817	13.6093	9.96096	3.2173	14.6594	13.2104	14.043	16.3377	16.3675	7.18066	22.8691	17.719	17.6535	10.2206	11.3909	7.29251
AT1G04780.1		5.03038	7.91133	8.0114	8.96031	12.1137	16.0505	5.16335	7.3051	8.22758	9.69351	11.377	15.6454	4.94574	5.26025	6.95208	3.65476	8.14676	14.208
AT1G04790.1		4.61546	7.50905	9.29184	10.4391	11.9507	11.4065	5.12205	6.57367	8.54973	10.3564	9.8879	10.8636	5.05415	6.56691	7.98736	1.55575	7.15834	9.76577
AT1G04810.1		0.0246627	0	0	0	0.0158765	2.24885	0.0119964	0	0.0152285	0	0.0353988	0	0.0750631	0	0	0	0	1.6099
AT1G04830.2		1.79996	1.69672	1.97611	3.74726	5.50391	1.90847	2.18885	0.721022	0.277856	1.40046	3.22939	4.57775	0.782621	1.08722	1.54602	1.422	4.1092	2.70824
AT1G04840.1		0.519188	0.769072	1.1038	1.68822	3.36612	5.16408	0.595281	0.554599	1.19074	1.96207	3.08725	4.92662	0.515982	0.537602	0.923736	2.97663	3.02366	4.48103
AT1G04850.1		17.9566	22.6092	28.0793	38.5698	53.3388	67.9666	17.7393	19.7522	26.2937	33.5752	49.3991	67.466	16.656	18.4902	21.5192	32.3981	52.8179	60.013
AT1G04860.1		2.93779	5.65207	5.95708	5.97567	8.80486	10.0425	3.9356	4.1542	5.78397	6.84475	8.8999	10.8506	4.28225	3.98532	5.13972	2.35894	6.25129	9.35325
AT1G04870.2		8.02673	11.1522	14.0616	19.9717	39.5881	53.9016	5.43194	8.91316	15.4729	25.625	36.9459	59.7874	8.94139	11.2976	13.3073	3.8095	25.895	64.2776
AT1G04900.1		4.64419	4.50807	6.80378	11.0655	21.5336	25.4315	3.73364	3.65484	4.11529	9.91009	17.4515	24.8072	4.44317	4.6177	5.58463	0.777701	8.14305	25.5304
AT1G04910.1		4.01423	4.22371	5.70621	7.84472	12.7263	17.4377	3.42051	4.05865	4.82504	8.68852	9.97683	16.16	3.45405	3.98258	5.6093	2.36182	6.32752	14.6924
AT1G04920.1		0.943784	1.89906	2.33797	2.63991	3.43503	3.59218	0.865181	1.29897	1.92759	3.08788	2.2143	3.19313	0.820712	1.1109	1.30949	0.573541	1.8468	3.37781
AT1G04945.3		1.12339	1.25115	1.48197	1.81677	4.72216	6.96057	0.889527	1.00357	0.98248	2.07367	4.71841	5.93166	1.62303	1.5082	1.65363	0.72263	2.22917	7.50906
AT1G04950.1		2.47514	4.12691	6.01178	7.70043	11.8585	13.9495	3.28531	4.94167	5.10226	7.80341	13.3329	18.2729	2.96386	3.21592	4.69384	1.49567	7.37954	14.0336
AT1G04970.1		0.407954	0.918661	1.08375	1.00658	0.583597	0.60877	0.507117	0.726297	1.17553	1.12857	1.00844	0.569623	0.492717	0.620597	0.973334	0.14324	0.325228	0.608566
AT1G04980.1		10.7333	17.92	30.0946	63.7157	103.785	138.942	9.60811	11.8652	17.0971	36.2718	60.4306	79.7969	9.53133	12.5595	17.0045	16.4706	58.1016	82.0608
AT1G04990.2		2.53479	2.51396	3.7449	1.87398	2.78575	6.98122	3.18187	2.35834	3.05523	1.56894	3.16379	6.16954	2.86793	2.22381	1.49051	0.349818	1.22445	4.33561
AT1G05000.2		39.9069	20.9833	23.1018	21.1695	16.4941	10.5438	35.6405	28.7235	25.7982	27.6368	14.0497	7.41414	37.079	36	31.0168	3.19764	10.4887	6.83431
AT1G05010.1		65.6303	50.215	35.6288	28.8284	26.3471	26.6313	63.3321	48.0608	34.0803	27.6193	24.0619	25.7793	56.3091	44.1786	32.8317	15.7882	22.1431	23.228
AT1G05030.1		13.0714	12.9425	14.0818	12.5459	11.1516	9.76902	14.5448	14.4218	15.0512	16.4229	12.474	11.1217	13.9196	12.6259	13.2001	6.57332	8.39642	9.02296
AT1G05055.1		5.58856	5.7886	7.38956	9.44026	15.1459	23.4665	4.38668	4.33222	4.2796	7.69482	12.8464	19.4482	4.47307	5.05459	5.8443	1.00193	8.30286	21.4288
AT1G05060.1		1.26876	1.33268	1.45041	1.52948	1.77354	1.53743	0.987443	0.69701	1.20871	0.977761	0.728431	0.954475	0.819604	0.700673	0.996358	0.137464	1.08767	0.906247
AT1G05090.1		1.28277	2.30432	2.59813	3.70852	6.88667	8.65673	1.64821	2.17173	2.95907	3.81649	6.35729	7.85004	1.38911	1.81279	2.24517	0.856616	4.26248	7.19364
AT1G05120.1		2.20755	2.98562	4.21488	5.68785	10.9728	22.2433	2.22266	2.88713	3.56878	5.56926	11.0457	22.4078	2.4305	2.44447	2.71387	2.37217	9.03665	20.8097
AT1G05150.1		6.90763	11.1513	13.4877	14.862	19.3612	17.6854	7.0599	9.88989	12.196	15.1423	18.9665	19.3243	6.43655	8.37872	10.5397	18.6343	19.6197	16.7356
AT1G05160.1		1.11464	0.515441	0.430995	0.23351	0.189539	0.386511	1.2685	0.449305	0.12986	0.305445	0.211302	0.402724	1.06073	0.440375	0.198703	0.159501	0.164613	0.389456
AT1G05170.2		39.0543	42.6676	43.2265	37.5078	44.6734	71.0891	36.7481	39.3764	39.612	36.7395	41.1203	68.7824	36.495	36.9733	39.9794	13.5394	29.2554	60.02
AT1G05180.1		7.28147	8.37804	12.2675	17.5795	31.0714	33.8004	5.90844	7.57339	10.6123	17.0613	26.9035	34.9616	6.08782	7.11227	10.4446	2.65747	19.7136	36.7188
AT1G05190.1		0	0	3.69124	0	0.00681106	0	0	0	0	0	0	0	0	0	0	0.00668691	0	0
AT1G05200.1		5.53873	4.20803	6.54042	6.92318	7.33948	6.14314	3.35984	4.89194	6.30949	7.48029	7.10013	6.4177	3.10754	3.93136	4.43137	2.76679	4.72363	4.86504
AT1G05205.1		11.4116	12.3533	18.6785	33.0362	57.0847	75.9421	9.65441	6.92066	10.1128	17.8095	41.4429	46.0213	11.7817	7.89944	11.2704	21.5102	41.1509	55.5648
AT1G05260.1		0.0313174	0	0.15281	0.382496	0.685454	2.12514	0	0.0334533	0.116025	0.129955	0.404553	1.04948	0	0.0504437	0.134496	0.752132	1.02137	1.68184
AT1G05270.1		9.30676	10.6656	10.9494	12.5628	17.3045	22.2735	9.58252	10.5471	11.5516	11.6642	18.5793	20.496	12.5916	10.7864	10.753	33.4108	22.125	22.3742
AT1G05280.1		0.0718326	0.180567	0.327133	0.1861	0.15414	0.10155	0.139763	0.332505	0.354836	0.347757	0.13747	0.286569	0.0624654	0.212121	0.287926	0.181596	0.218652	0.221703
AT1G05350.1		6.37393	7.02456	8.91436	13.0927	21.3071	33.1886	5.14958	6.47598	8.06428	11.931	21.2718	30.2182	5.93983	6.20758	7.21603	7.77987	18.0567	29.3508
AT1G05360.1		0.101242	0.0954355	0.0790797	0.0899744	0.208662	1.51526	0.019659	0.173123	0.177629	0.504392	0.290629	0.387936	0	0	0.0696022	0	0.399065	2.10151
AT1G05370.1		1.49527	1.45572	2.94232	6.53204	9.81507	11.9209	0.906179	1.96383	3.26933	6.25563	9.14766	13.055	0.916591	1.42139	2.02122	1.33233	3.90126	12.4377
AT1G05380.1		2.19349	3.18003	4.59019	6.00877	8.47647	10.2561	2.24048	2.82074	3.72331	5.75151	8.47501	10.2534	2.0296	2.33189	2.52128	2.0641	5.3309	9.15958
AT1G05410.1		3.58806	4.60747	5.27013	7.64259	12.2089	16.2009	3.79337	4.02833	4.40844	7.10268	11.7977	17.2647	3.3112	4.31979	4.35549	1.20327	6.83008	16.0518
AT1G05430.1		4.59267	4.77328	7.96779	17.3029	26.179	24.9719	2.90225	3.18674	6.30186	10.6691	20.5082	24.5703	3.17454	3.66715	7.14773	0.297705	8.24443	25.0783
AT1G05440.1		1.23198	2.21204	4.40831	5.37389	8.53509	10.9476	0.856089	1.41001	3.18775	3.95591	7.45207	10.7425	0.969299	1.32293	1.71324	4.52346	7.53838	9.9948
AT1G05460.1		3.3164	4.46429	6.61991	11.2002	17.9042	20.8848	2.28532	3.66336	5.53831	11.2596	16.5521	20.9132	2.6436	3.29816	4.262	1.07976	8.30858	21.3902
AT1G05470.1		0.386954	0.7587	2.25061	4.43392	8.80816	13.5447	0.286098	0.56215	1.68209	4.43175	8.39767	13.3933	0.363413	0.498621	1.51557	1.83909	6.23927	13.1276
AT1G05490.1		0.0476279	0.11673	0.0743664	0.169223	0.220754	0.457858	0.074135	0.0712268	0.0941082	0.0592911	0.136722	0.216608	0.0331337	0.0153431	0.0245452	0.0602028	0.0372794	0.264596
AT1G05500.1		58.6838	68.1789	76.0643	88.3876	113.847	162.229	58.102	83.2648	92.7083	109.615	121.051	156.734	52.8052	60.2595	72.2251	40.4784	87.4473	129.392
AT1G05520.1		12.5491	19.683	21.932	29.3978	42.6344	56.8595	14.1205	20.2118	24.4089	30.3217	48.8755	67.7892	17.0592	18.5824	20.1259	52.6142	40.0842	59.7312
AT1G05590.1		4.68657	4.34107	6.17702	6.86839	4.72803	2.89346	5.21793	6.32145	6.76466	6.94373	6.25314	3.23008	4.19372	4.47357	4.44494	9.42171	4.64947	2.50842
AT1G05600.1		0.422456	0.84623	0.618398	1.0163	1.56374	1.44331	0.342485	0.545284	0.521708	1.16868	1.16219	1.55895	0.382674	0.368583	0.423332	0.111249	0.642961	1.32016
AT1G05610.1		0.839812	1.05353	1.49524	0.888577	0.905191	0.996173	0.843527	1.25719	1.60716	1.26029	0.773716	1.51215	0.846455	1.01023	1.39174	0	0.251593	0.686106
AT1G05620.1		8.38116	15.8847	17.5091	19.5711	15.9661	18.9311	12.2477	12.0567	13.2962	16.0862	13.0419	20.413	10.9979	8.54662	12.6803	2.65881	9.19411	13.0196
AT1G05630.1		4.4459	6.69243	6.78914	5.86081	7.8871	9.4583	5.21749	5.99942	6.93685	7.17488	8.44835	11.1842	5.84114	6.67181	6.14651	2.67657	5.89086	9.4794
AT1G05670.1		1.19938	1.13783	1.78635	2.32936	3.97962	3.73626	0.922222	1.04944	1.65652	2.79914	3.51188	4.52159	0.891531	0.990321	1.51149	0.160759	2.23207	4.07477
AT1G05720.1		3.97769	7.57722	7.11653	8.46499	16.8574	20.7359	3.62781	4.60307	5.21923	8.5968	13.9163	16.9596	4.68405	4.60501	5.33832	4.92315	10.8105	18.7219
AT1G05750.1		0.6199	0.876518	1.55018	1.76374	2.69364	2.10874	0.659601	0.827725	1.29185	2.17041	2.36341	2.20255	0.741213	0.826874	1.06489	1.12638	2.04698	2.06272
AT1G05770.1		0.604112	1.18638	2.16164	3.74507	6.41676	11.6719	0.881557	1.18308	1.36775	3.76024	7.22577	11.749	0.481557	0.851427	1.42693	0.254537	1.97022	9.18276
AT1G05790.1		2.33165	2.45533	2.68448	3.41394	3.58386	4.11902	2.18652	2.43288	1.90247	2.79203	3.21216	3.98852	1.84245	1.60754	1.48553	0.246296	1.15698	3.92379
AT1G05840.1		2.88704	2.96248	3.21516	4.47223	7.0922	7.83847	2.95001	3.12129	3.67732	4.9131	5.5162	8.77288	2.92486	2.36471	3.0213	2.14509	4.23239	7.00058
AT1G05850.1		207.457	240.537	259.923	269.526	275.585	360.07	200.486	244.989	253.223	279.045	275.779	345.007	172.313	205.19	238.983	25.3145	137.121	293.406
AT1G05870.1		14.4449	14.7547	25.1282	40.5616	48.1774	49.1705	15.6851	19.1261	26.6511	39.9509	51.4706	61.3506	12.9653	16.8715	28.2377	85.3678	62.3483	50.2821
AT1G05890.2		4.72196	6.82794	6.35284	5.24289	7.02386	8.74941	5.99858	5.65615	5.74641	6.46801	6.7775	8.97082	6.1593	6.47968	5.76867	9.64837	7.56539	8.23487
AT1G05910.1		4.93576	8.11936	10.1866	13.9693	25.4368	34.3805	5.15141	7.23663	9.73211	15.4041	25.6387	39.5139	6.10756	7.09279	9.50012	5.13793	20.5792	34.4997
AT1G05940.1		3.71434	5.9762	8.00414	9.87177	14.2353	14.5367	4.58261	5.4325	6.88032	10.7429	14.9335	18.0663	4.40822	5.07136	5.72608	1.07411	6.87917	16.3945
AT1G05950.1		0.136987	0.0968474	0.417758	0.912597	1.16845	0.653602	0.0832915	0.128039	0.274903	1.0303	1.03225	0.553328	0.0595617	0.206858	0.220614	0.173155	0.625465	0.808592
AT1G05960.2		8.63018	14.1033	15.7986	15.0082	16.2872	15.5868	9.09836	11.4174	14.1509	17.9559	16.9825	16.6816	8.08046	9.11213	11.517	1.76487	8.84026	15.4912
AT1G05970.2		3.82286	4.80479	4.28697	5.95734	9.71426	10.2399	2.51198	4.04777	4.80383	4.17457	7.02723	8.30775	3.5868	3.40287	3.9748	1.44118	5.86198	9.06644
AT1G06040.1		123.407	87.2761	72.2393	68.0556	55.9099	70.2567	125.635	99.8101	85.4233	81.9263	68.6166	75.2433	112.959	91.9	84.2071	94.5652	69.6821	72.0422
AT1G06060.1		6.81243	8.39171	8.64643	14.2446	18.4384	22.1832	7.83268	7.24695	8.49507	12.8416	14.2028	20.0809	6.88405	6.68872	8.50551	2.12967	11.7756	21.0784
AT1G06070.1		2.72532	4.0438	5.02364	7.22873	10.3315	11.4514	3.70691	4.71721	5.11074	6.28278	11.2642	11.718	3.48906	3.88167	4.68167	2.80693	7.20931	11.5423
AT1G06080.1		0	0	0	0	0.194204	0.852973	0	0.322255	0	0.625925	1.08251	0.722112	0	0	0	0	0	0.139664
AT1G06110.1		15.834	16.2059	17.54	19.3864	23.5001	28.0829	15.6254	15.3084	18.3928	21.6152	23.1713	27.3407	14.5647	13.7976	16.4046	2.95513	16.3054	27.0352
AT1G06130.1		9.40049	13.6002	14.9045	13.3216	13.4203	21.5822	8.38915	9.71305	12.4485	11.9201	10.1062	14.2523	8.54996	8.87108	9.21036	0.286918	3.73862	11.576
AT1G06150.1		1.24735	0.837564	0.950467	1.34702	1.84795	1.7634	0.498689	0.529321	0.696349	0.779949	1.54509	1.37016	0.876672	0.935766	0.719144	0.518362	0.980789	1.10748
AT1G06180.1		0.154307	0.145457	0.0501949	0.17133	0.066223	0.0727152	0.0500387	0.0549438	0	0	0.0738265	0	0.178913	0.414244	0.0883584	0.130032	0.0670997	0
AT1G06200.1		14.6201	17.199	25.5736	49.399	77.8296	76.0446	12.6128	12.6285	19.9042	39.9817	62.6705	67.1135	14.8039	13.0122	19.4624	38.8033	75.9298	74.4713
AT1G06220.2		3.43273	5.29901	9.73756	21.6102	42.9729	56.3929	2.83372	4.21765	7.28355	20.4782	37.9736	52.8689	3.96797	4.47851	7.13416	5.43155	32.1897	55.8121
AT1G06230.1		3.82747	3.1951	3.64223	4.86287	7.03626	6.13778	3.81615	4.75977	4.20935	5.37319	6.45024	7.61188	3.27868	3.37388	3.30385	0.986859	5.16696	5.88888
AT1G06240.1		8.45608	6.67841	7.04246	8.1314	12.482	10.4164	5.87654	5.20107	4.72225	6.9681	11.1735	10.7589	6.80511	6.32847	5.48816	1.68649	7.04032	12.3793
AT1G06290.1		22.1164	25.9141	27.5177	33.3984	41.1809	49.7045	26.533	25.671	26.9194	33.7541	39.7494	56.732	23.0508	21.1806	22.6169	10.1065	23.3538	45.4186
AT1G06330.1		0.858499	0.979629	1.11705	0.95321	0.601133	0.723943	0.996358	1.271	1.0602	1.12498	0.648536	1.0455	0.772743	0.715663	1.00905	0.19038	0.157185	0.474148
AT1G06410.1		67.2796	120.989	98.7293	60.9575	60.6573	61.3078	118.533	127.875	107.458	73.3601	67.2621	76.5488	100.644	108.987	93.3185	35.0348	54.329	56.7533
AT1G06430.1		282.948	233.122	201.41	165.868	114.473	62.575	240.089	211.531	190.046	161.783	106.563	59.9047	265.744	214.197	193.518	101.49	117.164	63.1435
AT1G06440.1		2.72955	4.39512	5.41033	5.96702	6.11237	4.56449	2.77941	3.97082	5.61369	7.05156	6.69222	5.05907	2.94623	3.81491	5.07208	1.31565	3.61622	5.04482
AT1G06460.1		2.80346	2.28816	1.73492	1.70821	1.71668	2.22331	2.76058	2.3373	1.22441	1.91523	1.61936	2.00496	2.37842	1.34918	1.32144	0.302506	0.267601	1.64609
AT1G06470.1		7.48926	11.3185	12.6115	16.3152	24.1216	29.7947	7.79393	9.28293	12.2884	19.4981	25.4824	31.0488	8.12259	8.90632	10.4198	6.83543	20.962	30.0478
AT1G06490.1		8.37114	20.144	21.0356	17.1211	24.2834	27.8719	8.18773	16.3111	21.7527	18.8368	23.5503	31.1033	6.25184	9.81751	15.2602	8.0519	16.7177	27.0401
AT1G06510.1		4.1783	5.82045	8.22297	11.2115	11.4165	10.1402	4.0874	4.43848	6.36394	9.29525	8.76255	9.66798	4.5418	4.39325	5.98138	9.62401	10.5381	9.37095
AT1G06515.1		0.0535561	0	0	0.0297322	0.0689529	0.0757127	0.0781523	0	0	0	0.15374	0.128194	0.0232861	0.021566	0	0	0	0.0991765
AT1G06520.1		0.0665322	0.522635	0.454491	0.443233	0.142766	0.344877	0.0647252	0.14214	0.191714	0.230069	0.0636632	0.637017	0.0771416	0.107165	0.323827	0.0560655	0.0867936	0.390153
AT1G06530.1		16.4771	17.8962	23.1661	38.2736	50.2381	63.2851	11.8023	13.7692	20.0962	34.7313	51.067	63.4187	16.2812	18.2962	23.4456	206.468	112.839	67.2091
AT1G06550.1		6.73109	9.02124	15.1366	31.4484	62.0063	84.4468	4.88931	8.63187	12.9522	31.5905	53.2083	84.9991	6.54754	8.12023	10.7866	15.9417	48.3551	76.8059
AT1G06560.1		0.92094	1.82527	2.78247	5.58831	12.4347	15.6131	1.00375	1.39877	2.17056	5.5562	9.67716	14.8662	1.24609	1.59108	2.67071	1.00076	4.73343	14.5479
AT1G06570.1		23.0223	27.6184	23.6601	19.8813	18.4367	18.2991	32.723	35.3229	33.4875	20.2845	20.5964	24.2605	32.4479	30.8672	28.221	44.935	16.9267	18.4351
AT1G06590.1		0.357538	0.349068	0.797517	3.09079	9.55179	11.463	0.223604	0.286443	0.583462	2.64936	8.44916	13.3263	0.24429	0.370219	0.592259	0.387375	5.11398	13.1947
AT1G06620.1		9.59229	2.69429	2.99507	2.93628	2.65924	4.14108	10.9776	4.68851	3.62077	2.51053	4.25673	5.47399	8.45655	3.79365	2.77926	0.994661	1.50112	3.93265
AT1G06650.2		0	0.132279	0	0	0	0	0	0	0.173297	0	0	0	0	0	0	0	0	0.259863
AT1G06660.1		0.045559	0.193257	1.80063	13.3798	31.88	37.3562	0.0886433	0.218998	1.29404	10.5396	28.4126	37.2685	0.079236	0.256841	0.763066	3.13853	24.1002	39.0199
AT1G06680.1		6502.1	6005.12	5270.54	4217.28	2497.34	1452.58	6677.09	6369	5789.01	4490.68	2897.58	1554.61	6437.26	6463.35	5863.83	1258.13	2340.02	1502.46
AT1G06710.1		0.218584	0.721165	0.959902	1.32271	3.08161	3.64637	0.191383	0.513684	0.809816	1.7914	3.05894	3.97642	0.256608	0.396089	0.52569	0.221037	1.62536	3.3698
AT1G06720.1		0.565881	1.0018	2.43789	4.87323	17.5211	28.7288	0.375959	0.973059	1.58515	6.04227	18.6612	28.9239	0.853977	1.2116	2.18128	8.07346	18.3473	30.7224
AT1G06730.1		2.53415	4.24457	5.82488	11.3944	19.8728	19.6004	2.36345	3.53475	5.81937	10.8634	20.7116	22.183	3.22358	3.62641	5.16276	1.24423	10.4095	19.8572
AT1G06780.2		1.97066	1.31657	1.77375	1.80568	1.77358	3.48919	1.63794	1.32844	1.27589	1.90543	1.81245	3.57214	1.16464	1.27892	1.15034	0.459497	1.04829	3.08244
AT1G06790.1		2.99737	3.58787	4.03937	5.78445	8.36134	8.00399	3.2631	3.45591	3.90722	4.7876	7.17029	8.79746	2.68925	2.95041	4.02521	1.38319	5.12046	8.94264
AT1G06820.1		14.9139	11.4092	10.6699	11.5807	10.1237	6.54568	12.1856	10.3604	10.6535	10.7864	10.843	7.40806	13.6896	10.6504	9.7679	2.01248	6.50645	6.66383
AT1G06840.1		21.7482	18.3849	19.031	17.7335	15.9062	15.1814	21.1866	22.2312	21.5679	20.0364	15.4365	15.2169	17.2021	18.3814	17.4134	3.1115	9.44376	12.6095
AT1G06850.1		1.32772	0.208594	0.539871	0.245699	0.854713	0.312835	0.430553	0.354569	0.273276	0.918252	0.158808	0.926942	0.38486	0.356432	0.190068	0	0	0.717123
AT1G06870.1		6.43379	9.08637	10.01	10.5755	13.1179	16.605	7.57323	8.58463	8.59568	11.0686	14.5912	18.3597	8.22297	8.90634	9.43963	8.13246	9.52812	15.1578
AT1G06890.1		8.23047	9.49044	14.1287	20.6352	31.7111	50.5525	8.34407	9.92624	12.6358	22.8381	35.6093	55.3091	7.19214	8.28871	11.3467	14.275	20.8345	46.6088
AT1G06900.1		9.72924	12.2571	12.3551	12.3938	22.1486	33.94	10.4597	11.939	12.4271	13.4234	18.4988	32.4036	11.1106	12.0224	11.4728	12.659	17.8918	29.3835
AT1G06950.1		63.005	75.7148	100.815	122.237	129.049	90.1628	51.794	67.4426	89.4184	129.172	145.177	97.7509	76.6818	72.0073	83.3404	59.7667	106.12	89.9159
AT1G06980.1		0.203662	0.143986	0.0993745	0.0565326	0.0655532	0.791777	0.148598	0.108776	0.0628776	0	0.0730799	0.853115	0	0.0820109	0.131197	0.0643584	0.0664211	0.518577
AT1G07010.3		20.8436	15.2235	16.5581	13.8568	11.7749	7.64588	20.4686	15.1671	13.858	16.8052	11.4546	7.81729	18.1014	14.811	12.257	6.50267	11.3741	6.75165
AT1G07040.1		11.2687	17.8128	10.518	2.90781	1.29564	2.11082	20.7188	20.9559	14.3611	5.2498	1.40015	2.89607	17.7091	16.9943	12.8903	0.919719	0.545388	1.64056
AT1G07050.1		16.309	51.4436	65.5943	66.3878	42.5609	11.808	39.0913	43.8877	58.4506	65.8209	54.9008	14.2586	33.5915	36.3114	44.7505	32.7953	34.8104	11.2056
AT1G07080.1		38.0253	25.2819	19.5056	15.6275	15.1874	17.5244	39.1049	28.8844	22.0509	21.8122	19.3278	24.6182	31.7484	23.444	20.6264	1.7957	6.2232	14.7517
AT1G07090.1		0.305655	0.174289	0.544957	0.205291	0.811195	7.71745	0.12113	0.128998	0.764193	0.399176	0.89357	10.8545	0.157522	0.294792	0.528288	0.949055	0.723598	7.80757
AT1G07110.1		19.624	30.6777	23.3637	18.7098	17.6715	15.3111	25.3002	24.1278	22.8054	21.3201	17.7608	17.7948	20.3766	24.832	22.0605	6.72689	15.1077	14.8153
AT1G07120.1		16.5975	15.6829	18.7708	21.621	12.7653	4.34519	17.0534	18.1531	18.7827	22.2582	12.7225	4.67533	14.0365	14.3731	16.1635	20.4783	13.193	4.1495
AT1G07130.1		0.326107	0.204935	0.5304	1.50868	1.81939	1.99775	0.264375	0.232232	0.201361	1.01491	1.32619	2.34175	0.472636	0.306406	0.2801	0.137402	1.41806	2.01298
AT1G07140.1		88.9199	104.082	141.534	197.962	274.993	358.569	73.7383	98.8516	109.531	151.161	259.478	378.838	118.446	119.172	143.616	210.78	393.453	424.859
AT1G07170.1		9.57185	11.6768	11.1962	15.9234	20.6089	21.419	12.6131	10.9784	11.7208	15.6627	20.5887	21.0421	10.744	10.6826	10.6671	6.07884	18.0797	24.6775
AT1G07180.1		23.1045	25.5814	25.398	22.7072	16.928	8.96362	26.911	28.6969	26.7664	27.5439	18.6738	11.5426	21.1943	20.4929	21.2893	20.5566	16.6342	9.50959
AT1G07210.1		7.55355	10.5186	11.3921	17.6887	30.9436	36.0643	7.315	8.06873	11.0666	17.3106	25.7245	34.0653	8.80782	9.01442	11.5308	4.42674	23.0222	34.8425
AT1G07220.1		4.65961	4.19224	5.11428	5.70218	5.91742	10.1412	3.79177	3.64609	4.33289	5.2593	5.71326	9.99462	3.31447	3.17647	3.76963	0.501688	2.97572	8.07837
AT1G07230.1		0.396325	0.960668	0.755112	1.19442	1.84667	1.54746	0.532441	0.564474	0.512744	1.05724	1.35441	1.78439	0.459524	0.531975	0.664613	0.381687	0.76322	1.60765
AT1G07270.1		0.186263	0.195088	0.747275	5.39512	25.2011	35.1324	0.0402676	0.331611	0.56228	4.8522	19.2722	34.2646	0.143977	0.21668	0.63994	1.54344	14.2494	34.1819
AT1G07290.1		0	0.0199917	0.0620895	0.0470956	0.191136	0.509695	0.0206321	0	0.0261907	0.0440026	0.213082	0.355352	0.0184425	0.0170802	0.0364321	0	0.0830001	0.608742
AT1G07310.1		0.179795	0	0.175458	0.199631	0.115742	0.254178	0.0874561	0.192058	0.111018	0.18652	0.258063	0.537957	0.0781748	0.1448	0	0	0	0.499425
AT1G07320.1		165.752	210.436	285.948	396.445	334.672	142.187	160.513	215.799	313.458	356.257	397.961	179.782	210.463	232.976	277.529	468.431	419.395	162.594
AT1G07350.1		28.8933	15.8387	10.4135	6.11518	5.17972	4.4101	19.1716	18.1782	13.0186	7.5437	3.21145	2.21436	17.6608	17.881	17.8505	4.54143	1.90847	2.54977
AT1G07360.1		4.82453	7.71526	10.5021	13.9169	17.2271	27.7738	5.91674	7.5534	7.86722	13.0038	17.5162	33.3852	8.08575	7.42196	8.39377	0	4.27572	27.2596
AT1G07370.1		0.830978	1.03073	2.23369	17.613	67.5708	113.07	0.203307	0.394635	1.1045	10.6386	55.512	123.572	0.316952	0.927687	2.55894	3.55181	47.131	119.99
AT1G07380.1		8.93225	11.9696	15.3726	19.0599	25.6714	28.7069	10.7189	12.6001	14.8234	18.5495	25.8067	28.9542	8.46085	9.84178	11.4132	9.9826	18.8438	26.7242
AT1G07400.1		3.78725	4.70199	6.67063	7.07681	5.23283	6.79053	3.68439	4.14422	4.56296	7.09118	6.09882	5.52764	3.37371	3.34768	5.47447	9.45758	6.02512	4.87512
AT1G07410.1		16.6534	18.8918	21.4153	27.6306	38.338	45.6273	14.658	16.1308	19.3859	25.6254	34.3779	46.1633	15.7662	15.1698	18.7688	10.4341	29.0634	43.2964
AT1G07420.1		3.21845	7.51631	9.87518	14.7126	22.8838	26.6439	4.59784	6.34939	9.30987	13.5959	20.1843	28.178	3.12654	5.58102	8.41771	0.952912	7.94327	22.7393
AT1G07430.1		0.179338	0.434704	0.550037	0.540476	0.560747	1.52119	0.623097	0.848378	1.07572	0.850493	1.17672	3.46483	0.467855	0.412663	0.484116	2.29926	1.00265	1.63679
AT1G07480.1		10.8579	13.71	15.4677	20.0002	25.5432	26.4832	13.9065	13.8036	12.7361	14.7127	22.4213	25.2935	9.95035	13.3965	14.4797	20.0461	22.1019	29.3434
AT1G07510.1		3.32278	3.67909	4.23085	6.3246	9.77838	11.4528	3.40699	3.21136	4.19462	6.82845	9.53847	11.5642	3.20136	2.89692	3.25266	1.28002	6.1924	10.9097
AT1G07530.1		8.53366	9.00729	6.37198	5.14773	6.48022	11.9948	11.7403	10.8527	9.57411	7.31781	6.72292	13.6421	10.655	8.80172	8.06439	2.18016	4.40999	9.81995
AT1G07540.1		53.397	68.136	68.8351	63.1202	38.7245	18.5835	82.3491	75.3304	75.5662	76.9177	42.974	23.5735	82.2745	81.9902	81.2531	12.4638	24.4254	21.1475
AT1G07570.3		0.188701	0.660689	0.86813	1.16732	2.46421	2.40091	0.472052	0.547121	0.599231	0.950827	2.16676	1.7422	0.257862	0.347366	0.532546	0.306672	0.808834	1.79713
AT1G07590.1		0.585097	1.15823	1.33229	2.51196	4.46962	3.72221	0.626126	0.708336	1.08384	2.02327	3.30321	3.57131	0.576638	0.72253	0.9716	0.394441	2.31528	3.57554
AT1G07630.1		1.35334	1.15276	0.668304	0.380187	0.398866	0.507122	2.14143	1.58498	0.966534	0.270643	0.304243	0.643981	2.22611	1.79904	1.09239	0.535868	0.425418	0.256654
AT1G07640.3		0.958632	0.593918	0.501519	0.36214	0.496246	0.775442	1.16092	0.723168	1.09541	0.799705	1.00713	0.671244	0.792805	1.03472	0.780993	0	0.106371	0.853334
AT1G07645.1		0.118978	0.168231	0.174162	0.198156	0.153183	0.672803	0.115747	0.317733	0.146931	0	0.170772	0.498385	0.103463	0.0958207	0.102193	0	0.155211	0
AT1G07650.2		2.26675	17.5572	15.0307	11.5431	10.9603	12.4643	9.33495	14.0834	14.7281	12.6733	11.2139	15.2379	7.33076	10.1847	10.585	1.49368	4.56955	9.69883
AT1G07670.1		38.8351	52.5375	74.485	111.886	165.226	216.727	39.1051	41.6026	65.8699	104.28	166.414	219.78	37.1659	39.3731	52.0356	73.4619	152.956	209.136
AT1G07700.3		33.7302	24.7914	23.7192	21.192	14.9447	9.44894	30.0033	26.7203	24.2382	21.8638	14.5022	10.2426	26.3108	25.485	25.2852	3.4885	7.9159	10.1213
AT1G07705.2		9.97404	12.0489	14.1433	22.0055	26.9605	26.4674	10.213	10.2142	12.7866	21.7235	26.8615	27.8111	9.28692	8.69285	10.2889	1.32527	9.85659	26.0833
AT1G07710.1		14.4508	11.9657	10.0911	6.38553	4.41641	4.45137	12.3739	10.6044	9.88078	7.9792	6.00463	6.02082	9.15278	9.37435	8.23277	1.74398	2.02317	4.14944
AT1G07740.1		0.0226005	0.0213043	0.066166	0.150563	0.203686	0.255605	0.0219867	0	0	0	0.162195	0.216391	0	0.0546049	0	0	0.0589664	0.167409
AT1G07745.1		0.843228	1.17337	0.822887	0.936254	1.39583	1.19208	0.859389	0.5576	0.595049	0.83311	1.0374	1.29753	0.558681	0.582089	0.58631	0.10151	0.471437	1.11537
AT1G07750.1		0.398754	0.375883	0.475609	0.24597	0	0.187908	0.387924	0.189311	0.0547153	0	0.0635931	0.106053	0.23117	0.321142	0.152221	0.168011	0.0577988	0.123071
AT1G07790.1		39.1702	67.0266	318.613	2420.76	6973.52	8156.02	30.6121	54.3549	227.479	1649.3	5946.41	8386.91	37.218	54.5094	145.155	1044.7	6904.02	7991.04
AT1G07810.1		5.51257	10.8818	16.9615	18.8662	32.3974	43.0916	6.75088	9.90661	13.6154	24.2206	31.3699	47.0367	8.91066	7.83461	12.1435	12.8703	36.2951	44.3762
AT1G07840.2		2.54746	2.77299	4.02497	9.39466	19.4057	24.6522	1.38665	1.65216	3.22087	7.67653	18.0209	24.1368	2.50536	2.90648	4.16775	2.33837	14.1634	26.6761
AT1G07850.1		11.1221	15.3231	22.8209	34.6902	64.1732	116.679	11.3441	15.7055	19.8397	33.7268	63.4246	128.847	11.9313	12.8874	16.4388	46.6218	70.7906	101.927
AT1G07880.2		4.53929	4.82271	6.44747	19.8185	45.2975	59.5484	4.27147	3.79153	5.18623	15.6669	40.9678	54.9971	3.50351	3.72086	4.89633	4.59478	29.8055	60.9434
AT1G07890.3		272.08	297.496	380.123	586.337	809.956	793.366	184.323	212.158	277.343	425.415	628.957	750.588	294.451	256.007	299.322	1991.85	1250.39	820.679
AT1G07910.1		7.23039	11.7052	12.6707	14.2925	21.131	20.5698	6.4627	9.97908	11.3344	17.4428	21.0602	22.7642	10.476	10.8793	12.6744	9.36984	19.354	21.5969
AT1G07960.2		4.91546	6.62508	7.76551	12.7368	22.3666	25.8787	4.84625	4.99867	7.02367	12.4594	19.1867	25.7263	6.1222	5.22545	7.76141	1.56983	7.20368	29.7825
AT1G07970.1		1.86239	3.46411	4.88443	9.13916	21.409	27.7392	2.13534	3.41042	4.14811	9.48772	20.0722	28.638	2.16901	2.57125	4.1705	0.462413	6.65958	28.9763
AT1G07980.1		3.89331	5.01568	6.7967	13.2567	20.9972	29.9051	3.74549	5.17546	5.82304	11.668	17.3232	30.8051	5.00318	4.45942	6.94819	14.9278	19.3001	29.2395
AT1G07990.1		16.3823	28.7955	35.8391	33.6295	50.295	67.377	19.9777	29.6552	37.0334	39.3926	55.7655	69.0254	21.8431	27.1945	30.504	20.915	48.0193	63.8853
AT1G08010.1		2.50843	6.3327	8.07025	9.47698	11.7415	14.622	5.39897	6.54675	6.85591	8.73095	11.5267	14.6285	4.64827	4.3304	4.68232	6.97428	9.52802	13.7979
AT1G08030.1		1.26429	1.09134	1.24094	1.64371	2.81011	3.41581	0.923193	0.973142	1.14848	1.81141	1.9425	3.64136	0.808715	0.9324	1.34175	0.287884	1.18844	3.30916
AT1G08040.1		14.5503	18.7754	17.2186	19.2189	24.2294	35.3532	14.131	18.5506	18.6432	21.4305	24.9042	37.0046	13.266	16.3187	16.3419	12.6174	20.3016	34.0264
AT1G08070.1		1.18242	2.13228	2.73924	2.4659	2.02539	1.48263	1.32035	1.7573	1.94272	2.70928	2.22842	1.5505	1.43058	1.7555	1.93406	0.428886	1.48885	1.4661
AT1G08090.1		0.631791	0.515626	0.144351	0.313844	0.571091	1.43182	1.53221	0.337029	0.324775	0.231813	0.55648	3.27656	0.432903	0.164739	0.0395341	0.02909	0.189611	0.699749
AT1G08110.4		86.8779	92.7385	84.7025	90.8939	91.0377	89.1951	83.3073	68.5863	73.7977	91.0291	77.2876	81.2378	91.6708	75.5173	74.5574	15.7132	60.3338	79.0308
AT1G08125.2		0.561415	0.779895	1.15342	1.37793	2.39671	2.84053	0.402439	0.631269	0.875766	1.34875	2.54466	3.28884	0.590985	0.785301	0.736006	0.336146	1.61896	2.59911
AT1G08130.1		7.72621	8.77497	10.8395	30.582	72.0438	86.1974	5.79398	8.01303	11.6369	26.3965	60.604	85.4763	8.04375	7.73003	10.9994	4.42215	37.0398	82.5217
AT1G08190.1		8.97151	13.315	15.759	20.2668	24.625	33.6537	9.00964	10.5556	12.8324	17.6436	20.685	31.036	9.09984	11.188	11.8732	11.8502	15.8504	28.6861
AT1G08200.1		148.178	193.235	218.366	254.384	308.357	452.624	154.281	174.101	199.716	260.647	312.888	442.096	142.46	153.102	184.11	135.67	210.457	424.145
AT1G08210.1		0.423938	0.799246	0.620568	0.235354	0.272908	0.299663	0	0.679279	0.26177	0.439794	0.608486	0.507379	0.184328	0.512136	0.728259	0	0	1.57012
AT1G08230.2		24.7776	31.6702	29.3538	21.7199	12.2889	5.56308	29.1149	26.9396	28.1637	25.2302	14.5577	8.62696	28.5225	26.2574	26.6151	8.68946	8.87231	6.97517
AT1G08250.1		8.7081	5.8097	7.88442	14.9023	20.7575	22.8915	6.51698	8.39021	9.86418	12.1174	20.6829	27.7628	6.76262	6.17873	7.1274	8.18488	12.6388	22.6203
AT1G08260.1		0.117212	0.447482	1.43553	6.04516	19.2184	30.9121	0.188148	0.319277	1.19419	5.66638	18.6827	32.4403	0.23953	0.358714	0.901051	1.26676	12.7525	31.2562
AT1G08290.1		0.336241	0.140869	0.401047	0.414817	1.84394	2.62338	0.327108	0.239449	0.417813	0.930177	1.51643	3.34895	0.292394	0.330972	0.352983	0.094448	0.292425	3.11171
AT1G08315.1		4.63615	3.65963	3.38404	3.15971	3.27567	3.4103	4.6019	4.26788	3.97983	3.9102	3.54357	3.78931	3.75297	3.88556	3.91733	1.90576	2.43396	3.33293
AT1G08320.1		2.91888	3.6066	4.12678	5.06796	9.11529	8.30175	3.49304	4.08699	6.00912	5.15292	8.76727	10.8434	3.0343	3.45977	3.86281	1.18784	4.55052	10.4943
AT1G08340.1		8.69076	17.854	20.4651	25.7599	26.3036	27.4839	11.6962	14.4564	21.7643	26.3118	28.878	30.7856	10.8677	13.7708	17.8611	4.02529	21.7397	26.3543
AT1G08350.2		0.354995	0.568877	0.918043	1.71459	4.15918	7.17659	0.345353	0.56881	0.854875	2.24646	4.61125	8.22115	0.339573	0.300195	0.640316	0.0448722	2.03765	7.92154
AT1G08360.1		165.813	267.292	420.605	728.041	1120.59	1240.21	115.73	200.967	324.71	602.858	998.749	1111.12	198.364	240.027	389.971	609.089	1248.98	1333.28
AT1G08370.1		30.1936	35.2815	37.1684	38.8415	42.2382	52.5024	33.302	32.8105	34.4773	37.6567	42.694	51.402	32.3809	28.343	32.3354	1.26448	8.38646	47.9774
AT1G08380.1		1173.76	1192.48	1117.48	830.095	375.375	181.526	1420.41	1302.74	1179.02	795.386	430.76	188.503	1088.2	1146.08	1149.11	123.811	207.373	168.361
AT1G08410.1		11.4782	13.443	14.4394	16.6733	20.6141	23.0302	10.0324	11.5854	13.1053	16.9051	20.2818	23.4729	10.3311	12.3859	12.9663	10.0205	15.2132	21.3332
AT1G08450.1		12.5251	16.9599	20.0565	25.1246	29.0446	43.5335	12.7235	12.4924	16.6642	22.1106	29.1017	34.7842	10.5308	12.205	14.3243	0.699759	11.2842	30.3064
AT1G08460.1		3.3929	5.42416	7.69148	10.605	12.0323	12.8663	2.59909	4.76639	7.70815	10.696	11.6241	13.3539	3.08097	4.19693	5.452	1.24995	5.09318	13.0921
AT1G08465.1		0	0.217352	0.075005	0	0.0989553	1.08656	0	0	0	0.318935	0.330951	0.459933	0	0	0	0	0.100265	0.996308
AT1G08470.1		7.42766	6.7931	9.21307	14.9405	23.7901	34.2695	5.64408	5.8665	7.95697	13.6208	21.6555	35.9091	5.10762	5.19357	6.45577	2.12522	9.41547	27.8065
AT1G08490.1		71.8383	87.1034	104.685	111.211	89.6832	49.4028	72.5023	81.775	84.2565	97.7464	84.8824	49.2307	69.6063	73.7567	89.0184	7.72227	39.7145	51.8847
AT1G08500.1		15.9249	15.4643	16.334	12.6357	12.6539	13.8945	15.3486	14.7219	17.7955	14.3357	13.1522	16.0523	14.0089	14.0454	14.9794	1.1209	6.74814	13.8898
AT1G08510.1		50.4012	85.4155	95.1233	82.5897	78.0082	99.7385	53.5568	82.735	99.8453	99.8247	85.7471	114.803	49.4803	69.1672	87.3864	28.0266	63.5101	92.458
AT1G08520.1		105.07	150.355	185.881	183.559	145.574	65.7459	106.917	130.998	164.451	183.694	156.544	74.877	112.321	126.028	146.53	75.7289	128.63	69.4278
AT1G08530.1		35.8342	27.0982	30.1904	34.8404	31.6968	26.7902	38.4691	38.0368	39.9328	35.4831	34.8278	35.3577	37.3898	35.3656	32.9672	3.19721	9.79942	27.1428
AT1G08540.1		11.3682	13.9471	17.7837	25.2763	24.3082	11.8314	8.75305	11.9299	15.2383	21.7495	24.2704	12.922	7.82413	11.1568	13.3217	6.71545	22.1335	10.9226
AT1G08550.1		38.3113	52.0693	60.1834	57.6465	49.1967	21.9435	42.5823	50.8645	59.8758	63.2738	51.7978	23.065	34.7227	43.8907	53.7791	26.7594	37.3085	22.3869
AT1G08560.1		1.46149	1.75305	7.31144	64.4656	157.422	240.242	1.75766	1.35168	8.15603	48.8168	160.103	262.837	1.58857	1.45484	3.6206	46.407	169.784	263.43
AT1G08570.1		99.2736	151.639	116.269	94.4784	88.3596	62.0186	155.951	153.532	151.832	125.886	92.6689	81.1775	182.222	165.896	159.481	87.0971	66.9997	47.2669
AT1G08580.1		11.2446	14.6016	21.2749	40.959	71.3527	85.7284	8.9858	12.5631	16.3662	26.1872	58.1355	77.8631	9.47897	12.7985	19.4643	13.4158	50.219	91.7386
AT1G08590.1		0.246576	0.210297	0.446881	0.664892	1.36056	5.14582	0.15992	0.313564	0.435011	0.925748	1.41566	4.8482	0.204212	0.217496	0.423579	0.578831	1.40921	4.76186
AT1G08600.3		2.8611	5.98892	6.90629	6.83933	11.7443	15.6933	3.39737	4.7102	6.54697	9.16621	11.9936	16.0536	3.5637	4.20182	5.70274	3.89305	9.32003	13.7703
AT1G08610.1		0.475029	0.369908	0.685277	1.6511	4.28116	5.19723	0.221017	0.463303	0.790678	1.75692	3.79446	5.83356	0.287362	0.465738	0.603148	0.156638	2.82903	5.64137
AT1G08620.1		5.73274	9.20436	12.2945	13.1784	16.6676	18.817	8.01248	8.27819	10.3873	13.7116	16.5159	18.6241	6.98391	8.33301	9.21047	4.16802	11.5148	18.0451
AT1G08630.1		5.94377	8.53309	8.96727	8.57176	5.67344	2.9458	7.70978	7.07894	8.09954	10.3477	6.57	3.31152	9.06005	7.01527	6.3962	10.0174	7.57561	3.63731
AT1G08640.1		15.9396	22.8136	41.1692	69.8486	81.0966	50.8518	12.974	19.7511	32.381	62.8361	78.0154	48.201	17.9501	20.8818	30.6676	8.02565	49.6279	56.157
AT1G08660.1		4.68365	4.1105	5.61194	9.59918	14.0954	19.6874	3.99273	4.17589	6.10997	8.4283	12.9297	19.9833	3.85457	4.57704	5.00819	1.10883	7.23982	18.8979
AT1G08680.4		11.5322	13.8699	15.1306	18.5266	33.3388	38.7314	11.4714	12.6	13.9621	17.9368	28.8313	38.4924	11.7045	12.5517	13.8086	7.96804	25.625	38.3058
AT1G08710.2		2.19888	5.31826	4.91283	6.81039	8.08334	7.85324	3.63094	3.98686	5.07367	6.90338	7.22577	7.82573	2.74241	3.58839	4.44829	1.024	4.15179	6.10791
AT1G08720.1		4.68495	5.32806	6.31914	6.6394	9.32611	9.53708	5.23993	5.73544	4.99164	5.18506	7.82991	9.92012	4.19848	4.96601	5.02246	5.81479	6.42566	7.57066
AT1G08730.1		2.92707	2.94197	2.69095	2.41354	4.10864	7.03174	2.68401	2.84127	2.85022	2.83161	3.85411	6.89369	2.65151	2.78222	2.96071	0.460623	2.29417	6.03171
AT1G08750.1		6.2911	8.40137	9.33805	12.0415	16.391	24.3041	6.05474	6.70271	7.9282	11.1568	15.0546	21.8934	6.769	6.02692	6.86099	2.51991	11.4284	21.5868
AT1G08760.1		11.7065	15.7895	15.295	12.0768	13.6541	14.6455	14.968	18.2204	18.7716	19.9412	15.608	19.014	16.6538	17.5044	16.4676	2.14115	7.30864	16.2186
AT1G08780.1		8.17974	11.186	14.6869	28.4097	45.0046	50.2711	7.83999	8.88828	13.112	22.4473	36.0313	45.9344	7.8314	10.206	12.8575	64.8631	56.8231	48.8002
AT1G08800.1		1.46803	2.09395	1.75307	1.52275	1.74085	2.02075	1.59728	1.71259	1.59824	1.32255	1.41396	2.08062	1.51175	1.3223	1.24433	0.0732482	0.680362	2.09255
AT1G08810.1		3.3833	4.41769	5.13858	4.89417	3.09614	1.99498	3.59845	3.40597	4.49521	4.50225	2.80356	2.10007	2.43064	3.24104	3.46955	0.395115	2.01918	1.50166
AT1G08820.1		7.79784	8.60118	11.1809	13.9542	17.5868	18.3795	6.02319	7.7801	9.96993	17.2558	14.4375	19.7781	9.08446	7.19591	7.88368	1.79673	11.1026	19.663
AT1G08830.1		63.3147	54.756	73.9401	106.565	152.043	144.402	52.0232	47.8131	62.4332	88.6896	103.294	121.797	61.7368	49.3384	60.7191	30.774	90.4937	187.638
AT1G08840.2		0.0930119	0.140283	0.481071	2.73674	9.81966	14.0828	0.06334	0.129162	0.356079	2.52806	8.47735	14.7052	0.0808829	0.217234	0.335537	0.646631	6.1882	14.5114
AT1G08845.2		3.9012	5.91275	6.15853	7.77137	14.8221	22.331	4.57662	5.0661	6.65983	8.64971	14.2731	20.2325	4.62308	4.65122	5.97892	5.84977	4.14126	20.2565
AT1G08860.1		0.987201	1.81845	1.4094	1.93892	2.64845	3.30813	1.43207	1.46463	1.97593	1.9163	2.88749	3.50075	1.49505	1.0748	1.60231	0.993655	1.83636	2.75912
AT1G08960.1		4.95157	4.96935	4.47804	5.54522	6.1003	9.02165	5.9383	6.42921	6.27304	4.87107	8.17925	13.1039	6.23608	5.74107	5.29792	5.28769	4.73325	7.90469
AT1G08970.4		20.2707	24.1789	29.2926	47.7554	74.014	104.353	22.7417	24.0838	29.2413	41.2446	65.1945	112.985	20.1894	20.3734	24.8743	3.78251	32.9614	101.261
AT1G08980.1		7.79709	13.8347	18.5124	22.7227	24.9032	16.9829	9.02748	10.5334	14.5277	20.862	21.1817	18.4412	8.43207	9.6824	14.1371	5.9712	17.4082	16.9266
AT1G09000.1		0.29009	0.197493	0.849277	3.0062	8.07149	14.3764	0.188141	0.137722	0.636878	2.14002	6.56941	13.0388	0.28029	0.285545	0.567541	0.448165	4.8986	13.609
AT1G09010.1		8.87675	12.5514	12.1918	18.4345	22.4342	19.0561	8.9555	12.4673	15.0224	23.5335	23.3584	22.0347	8.43394	10.4587	9.17755	0.415571	6.21891	17.6559
AT1G09020.1		14.3997	19.7519	21.7457	21.7584	31.1537	31.398	16.1907	18.7415	21.5913	27.6725	28.3112	34.8838	16.9089	17.096	18.472	11.9461	17.3369	32.1989
AT1G09060.3		4.10138	7.69764	9.47463	13.219	20.8774	24.5001	4.43545	5.2711	7.69745	12.192	16.3941	22.3664	4.08209	4.71602	6.13894	2.71383	11.7845	21.7068
AT1G09070.1		3.79689	4.47389	2.74589	1.58091	1.13482	0.670963	9.36634	6.04756	4.22842	2.46181	2.62755	4.26019	3.80293	1.58354	1.31031	1.67121	0.840271	0.565006
AT1G09130.3		179.427	181.575	203.745	221.639	179.235	101.617	170.49	153.23	173.976	193.211	170.769	104.405	171.323	173.643	176.43	25.8817	88.0464	103.344
AT1G09140.1		9.98393	16.6071	24.8623	41.5858	64.1258	65.8139	8.68845	13.2558	21.4316	37.7234	58.5348	62.8278	10.1862	13.2951	19.8478	31.7518	59.4805	62.5336
AT1G09150.1		8.58587	10.0703	12.9351	24.2408	39.6314	48.2651	7.1492	7.64868	10.6546	19.1898	35.8514	45.2173	8.04287	9.35672	10.415	2.89638	21.4929	49.1449
AT1G09155.1		1.18968	1.8141	3.31221	3.10806	1.3515	0.197866	2.00837	3.36394	3.24085	2.46835	1.20534	0.16751	0.882404	1.04266	1.68303	1.41533	0.547757	0.259186
AT1G09160.2		19.5651	30.5103	31.3287	46.0204	61.2595	62.8378	23.2853	31.3502	33.9851	49.7959	55.0687	67.9325	22.1191	25.6876	28.8278	19.053	52.8287	56.8126
AT1G09190.1		0.139841	0.0376629	0.175458	0.465805	1.15742	1.15792	0.0583041	0.149378	0.148024	0.455938	0.860211	1.24328	0.138977	0.112623	0.0857944	0.479783	0.75577	1.3318
AT1G09195.2		9.60718	10.1818	9.88746	10.3456	11.3209	12.3285	9.09983	9.64397	11.7749	12.6505	13.8153	15.2009	10.4469	9.55865	9.93014	10.5886	10.1963	11.6595
AT1G09210.1		0	0	0	0	0.493834	0	0	0.204862	0	0	0.550535	0.918114	0	0	0	0	0.250186	0.355146
AT1G09220.1		0.192584	0.249615	0.446354	0.748406	0.681863	1.22516	0.187354	0.308579	0.297288	0.549414	0.691048	1.21007	0.27214	0.290813	0.248122	0.152144	0.471062	0.847002
AT1G09230.1		2.19454	2.71409	3.80348	5.41909	6.28379	6.45307	1.55423	2.58801	2.94862	4.44396	6.02253	7.66929	1.74043	2.26227	3.36272	0.532598	2.81705	6.3722
AT1G09240.1		0.334503	0	0.0652868	0.222843	0.0861339	0	0.0650836	0	0.0826183	0	0	0	0.17453	0	0.114925	0	0	0
AT1G09280.1		0.707806	1.31774	1.76137	3.67405	7.49539	7.57979	0.79187	1.05851	2.09784	3.48782	5.96856	8.02644	0.72322	0.98332	1.51987	0.313139	3.34717	7.06158
AT1G09290.1		2.12892	2.71309	3.49725	6.7936	11.44	12.786	2.04519	2.7007	4.0041	7.25791	10.1005	13.4122	2.18534	2.71158	3.52645	1.4086	8.13822	14.3776
AT1G09300.1		4.79124	5.03906	6.42383	9.48505	14.0303	17.6534	3.25707	3.884	5.83478	9.63412	12.9604	15.1293	3.94002	4.33213	5.37502	1.11844	6.07006	15.2268
AT1G09320.1		1.78801	2.32095	3.48975	5.5327	8.94401	15.0835	1.48281	1.94127	2.67866	4.86527	10.0971	13.892	1.80974	1.86491	2.74422	1.96368	7.8388	13.7057
AT1G09340.1		626.177	580.578	464.96	309.169	133.843	43.3514	624.65	562.774	461.65	344.237	148.072	41.205	581.293	515.68	451.185	44.52	84.7048	43.1495
AT1G09380.1		0.341017	0.61077	0.599024	0.530094	0.30734	0.28926	0.431282	0.182138	0.842273	0.424526	0.440521	0.0408137	0.296548	0.247178	0.41007	0.387949	0.444869	0.0631505
AT1G09390.1		0.902651	1.62668	3.29033	7.42831	15.4156	30.3634	1.05893	1.41796	2.88516	5.89388	14.2134	29.5815	0.946548	0.962155	2.30311	1.0403	6.1994	28.5885
AT1G09430.1		16.0079	26.0258	37.3638	49.7476	72.3924	71.5825	16.9773	20.3768	33.6763	57.7978	64.633	74.4863	16.5273	20.0361	25.6094	9.07837	41.4178	68.7624
AT1G09450.1		0.10959	0.189391	1.3903	9.25226	25.86	28.4152	0.0355377	0.136575	0.9248	7.39837	21.8558	25.2144	0.0635325	0.0588396	0.549084	3.37074	18.9188	28.906
AT1G09480.1		0.218288	0.205768	0.213022	0.24237	0.421566	0.462894	0	0.349764	0	0	0.156656	0.130626	0.189823	0	0.187492	0	0	0.101058
AT1G09530.1		4.14936	12.8986	13.1679	10.4979	10.0524	11.2842	6.73292	10.658	12.5954	12.3222	10.1837	11.221	7.23032	9.93594	12.814	7.38689	8.24345	12.0244
AT1G09540.1		0.614325	1.22459	2.22621	3.12932	4.93375	11.3355	0.903513	0.815832	2.07763	3.76274	5.65675	13.3184	0.792532	1.04445	1.24405	0.0857532	1.91245	11.3365
AT1G09550.1		0.246325	0.232197	0.120192	0.41025	0.951424	1.0447	0	0.131563	0.608394	0.766614	0.707109	1.47404	0	0.297572	0	0.15568	0.96402	0.570189
AT1G09570.1		3.60451	7.95594	11.0112	16.768	22.7371	28.1252	4.37121	5.88267	7.68931	14.8325	21.672	25.1932	3.8826	5.66528	7.07684	5.08857	16.8658	22.5953
AT1G09575.1		0.0834698	0.157365	0.346189	0.254865	0.134333	0.118002	0	0.222907	0.515401	0.216479	0.149757	0.224771	0.0181463	0	0.179235	0.0263769	0.0816669	0.212536
AT1G09580.1		1.51773	1.905	2.30103	2.66515	4.5408	4.65777	1.89837	1.7081	2.30942	3.41794	4.2537	5.70181	1.5555	1.54499	1.72263	2.91194	3.26507	5.21203
AT1G09590.1		92.8711	143.362	216.357	379.216	532.186	583.097	62.9262	108.634	169.191	278.29	470.892	523.552	102.847	135.645	199.42	124.207	411.735	623.9
AT1G09600.1		1.43007	0.975506	0.489475	0.965761	1.88115	4.20074	1.14031	0.874003	0.939887	0.619129	1.29975	3.61709	0.925433	0.669813	0.514641	0.2237	1.16475	3.15251
AT1G09610.1		1.98976	2.46611	5.35782	7.48697	6.02496	6.82398	1.75648	2.63715	4.86896	7.798	7.19272	7.49695	1.08944	2.55209	3.35479	0.512335	2.78798	6.24349
AT1G09620.1		16.168	26.7549	37.0035	54.2222	84.316	86.4576	12.1117	19.8834	29.5086	49.5972	80.5006	85.2815	19.3136	21.8934	31.1819	33.2071	76.583	91.6507
AT1G09630.1		0.120365	0	0.0234923	0.0801864	0.0619876	2.17806	0.0234192	0.0771446	0.0594575	0.0998935	0.0345524	0.144056	0.104669	0.0581625	0.0206768	0	0.0942123	1.4934
AT1G09640.1		97.3582	128.927	180.82	267.585	384.241	410.524	70.8945	103.787	149.233	267.2	370.236	397.587	113.658	128.968	178.505	135.525	313.337	450.619
AT1G09645.1		2.69292	4.96411	5.25592	5.66994	6.34353	7.19102	4.42452	5.47617	5.17316	5.46312	5.69759	7.18598	2.98357	3.35759	3.64941	0.428641	2.39405	5.92878
AT1G09660.1		16.1573	20.8017	25.2328	28.9471	27.7672	27.9963	17.0631	20.4668	25.7216	29.0733	31.9473	28.9491	17.0138	18.943	21.8402	5.39198	18.7151	28.729
AT1G09680.1		0.906767	1.38697	1.63622	2.0326	2.84154	2.99918	1.08187	1.29757	1.66914	2.16534	2.55388	3.44	1.19022	1.22631	1.36665	0.281137	1.22755	3.07321
AT1G09700.1		3.29794	3.42034	4.4122	5.82688	11.169	13.0434	3.36564	3.17792	3.40438	6.07019	9.07504	11.0552	3.0599	2.86514	3.5417	1.4637	5.27893	9.77589
AT1G09710.2		4.09422	4.46877	5.53055	6.67529	10.9309	13.3429	4.33939	5.24815	5.05612	8.80765	10.7014	12.7659	4.92823	4.07828	4.49755	0.571994	4.35717	13.2282
AT1G09730.1		3.91976	5.30851	6.70456	8.53479	15.5032	15.4918	4.48088	5.96829	6.54531	11.339	12.2707	19.3334	4.75532	3.7691	6.53875	2.2343	6.30655	18.9504
AT1G09750.1		27.7063	72.5317	175.522	278.452	227.325	109.151	24.6026	71.1853	167.415	293.899	269.604	131.692	21.2274	48.184	109.778	13.2476	60.0487	104.934
AT1G09760.1		7.70661	10.2242	17.3255	39.7733	77.6503	90.494	6.02561	7.46998	12.9238	29.1368	63.8402	80.3904	6.70164	8.2821	14.0478	4.11301	39.0226	87.4231
AT1G09770.1		5.99044	9.41503	12.9285	19.1865	30.9395	40.0474	5.65963	8.03567	11.7654	19.2171	30.6723	39.7079	6.17098	6.75426	10.4786	5.54798	23.3991	37.045
AT1G09780.1		159.683	147.158	142.916	168.958	233.023	298.6	163.731	152.064	153.316	180.331	221.639	276.833	158.41	134.267	134.601	241.675	271.742	272.485
AT1G09795.1		52.8665	58.9487	68.6435	81.6746	91.9204	66.0202	45.1773	50.3814	62.5781	78.8564	81.728	65.7922	56.7126	56.8299	61.5134	31.2204	67.647	77.3209
AT1G09800.1		1.84267	1.83018	3.86949	6.69098	12.6914	15.1492	1.06004	1.6186	2.80267	6.25209	11.7774	15.2573	2.32301	1.96261	3.19693	1.07004	10.0953	18.8491
AT1G09810.1		15.5591	17.6674	17.986	21.3506	32.1549	43.8295	15.0867	17.5189	18.1172	25.264	31.0381	43.5292	17.7929	17.1835	17.2972	3.90231	15.3685	45.1517
AT1G09812.1		6.20781	3.79281	4.9362	6.55229	7.64715	15.2227	4.62261	4.42081	4.68495	3.65728	6.21513	11.1903	5.16504	3.76509	4.18004	0.290623	2.49948	12.8441
AT1G09815.1		2.52816	2.9928	6.713	27.5484	62.753	78.2142	1.83032	2.26096	5.08253	19.1519	52.4053	65.2297	1.4827	2.46224	3.18148	8.9181	48.2439	82.8554
AT1G09830.1		9.99894	10.9074	16.1775	33.9724	44.8064	36.8349	6.88681	8.41934	11.8361	26.1432	36.7194	30.2411	8.81877	9.90549	12.5443	22.8674	41.7629	36.7713
AT1G09840.1		19.0239	23.1409	25.4562	31.1453	35.2413	41.5396	16.002	19.4919	22.1236	28.2469	33.4727	40.7706	16.6721	19.046	20.1944	5.77351	20.1007	38.2913
AT1G09850.1		3.01467	3.35239	2.98792	2.77195	3.54781	5.16086	3.55143	3.01902	2.32684	2.63877	3.00863	5.4966	3.68656	3.24353	2.83212	0.863343	1.41333	5.03747
AT1G09870.1		3.50937	5.51347	6.62518	10.182	15.1685	19.5201	3.94242	4.84209	6.55238	11.0085	12.4727	18.0504	3.70568	4.17218	5.11349	1.8483	8.61118	16.2662
AT1G09890.1		24.7086	38.3257	49.3221	54.4764	65.1984	68.5423	31.8053	40.4726	44.0986	57.264	58.6949	66.5159	20.9528	26.0288	33.046	19.4567	50.1672	64.4708
AT1G09900.1		6.55761	9.71898	13.0254	19.9531	32.576	18.0215	5.13748	7.56277	10.7499	16.7764	24.7106	20.8362	5.06326	7.36883	9.15483	17.287	35.026	21.0452
AT1G09910.1		1.92131	1.98018	2.03318	1.89269	2.57157	2.76486	1.9766	1.58179	1.93501	1.75053	1.95241	2.72019	1.89536	1.66406	1.57631	0.391763	1.21296	2.22537
AT1G09940.1		3.94438	5.28368	5.67255	5.53203	5.61291	6.75014	5.25097	3.32637	2.56372	3.87654	8.9391	4.72072	3.79107	5.01577	4.63608	1.57446	7.31214	8.07318
AT1G09960.1		4.88002	4.65299	4.30614	4.48418	8.30508	13.7186	6.14807	5.47249	4.41022	5.74142	8.15835	14.2097	5.5769	5.24024	4.35214	3.99413	4.70754	12.3263
AT1G09970.2		3.34404	4.6032	4.67907	3.67482	3.24851	4.35324	3.54918	4.47356	5.71412	4.8147	4.0529	5.39119	3.34644	2.96173	3.24543	2.50142	2.4711	3.46486
AT1G10030.1		2.66445	3.91234	4.85033	10.4682	17.8779	22.6005	2.99086	3.06511	4.30288	9.24911	17.3566	24.4684	2.58434	3.01244	4.48908	0.906749	5.88224	24.8128
AT1G10040.1		2.17767	2.80143	2.60017	2.19035	3.26553	4.88954	2.99086	3.11984	2.6893	2.81726	3.12565	3.71013	2.6289	2.31091	2.33256	0.420991	1.63767	4.41222
AT1G10090.1		0.0293972	0.0415666	0.14344	0.342723	1.08777	0.664946	0	0.0314022	0.0544557	0.335464	0.717303	0.721256	0.0383456	0.0118377	0.0757496	0.0928969	0.402672	1.12252
AT1G10120.1		5.59928	10.306	11.8768	12.0646	11.4781	12.886	7.20401	9.34721	11.2709	14.6495	13.5164	14.6342	6.90584	8.30405	10.7496	3.88395	11.3108	14.1826
AT1G10130.1		3.09061	4.1588	5.26982	7.00033	10.8236	18.6516	2.85831	3.60989	4.93208	6.64785	11.0819	15.5612	3.40557	3.70278	4.59738	1.58535	6.75675	17.294
AT1G10140.1		0.0655931	0.0618309	0.320054	0.218488	0.0844505	0	0.38287	0.140134	0.243011	0.136093	0.0941469	0.0785032	0.171119	0.211305	0.225357	0.746201	0.342274	0.182201
AT1G10170.1		2.52344	3.69176	5.2896	4.76312	6.39385	8.19079	2.72004	2.94354	4.0512	4.6702	6.41808	8.66168	2.54548	2.82894	3.19914	2.33485	5.49093	6.89732
AT1G10180.1		1.89028	3.90945	6.4013	10.3374	19.4879	24.2701	2.31926	3.7973	5.10428	11.0634	17.0685	24.7167	2.50247	2.93111	3.7682	3.51271	12.3481	23.2232
AT1G10200.1		92.8583	117.616	116.571	119.658	105.705	113.715	87.1949	95.8746	105.918	115.801	91.6033	108.656	96.7035	92.0987	102.601	51.4676	97.9404	100.55
AT1G10240.1		4.75176	6.10827	7.41852	11.0012	17.8685	23.2956	4.59999	5.26722	5.92889	9.19682	14.8597	23.8807	4.59668	4.54846	5.20153	3.13571	10.3521	21.1778
AT1G10270.1		2.8366	2.7798	3.87819	6.59533	13.5598	18.1846	2.18579	2.47506	3.52038	6.40983	12.3151	19.0249	2.77199	2.7708	3.73906	1.33126	8.39013	17.605
AT1G10280.1		2.09577	3.53661	3.41763	4.12756	7.67491	13.136	2.2162	2.5417	4.09394	5.77243	8.08819	11.326	2.26097	2.62726	2.6133	0.570515	2.74578	11.4338
AT1G10290.1		29.7362	37.1638	40.8845	47.5851	68.2191	92.2971	29.6135	33.7777	38.52	49.6448	69.7013	93.2025	31.6279	31.7449	34.4515	26.0684	59.2767	87.0009
AT1G10300.1		3.76004	5.15466	5.83469	8.32908	14.9892	18.8737	4.08241	5.20655	6.1683	9.18824	15.5109	18.167	4.01247	4.3591	5.66969	9.37646	16.2413	19.1008
AT1G10320.1		0.672981	1.17008	1.21133	1.80994	2.23353	2.79077	0.945682	1.05436	1.21893	1.73762	2.31826	3.04277	0.94936	1.02377	1.27168	2.0983	2.41918	3.01868
AT1G10330.1		0.108206	0.0815996	0.190072	0.384458	0.612981	1.65209	0.0631601	0.0231171	0.213804	0.314308	0.869733	1.21733	0.0940954	0.0348579	0.0557641	0.164129	0.536401	1.58299
AT1G10340.1		1.33344	1.964	1.6266	0.717142	0.429199	0.382911	2.61472	2.69299	3.01042	2.33435	1.55505	1.62083	2.02923	1.91289	2.18327	0.158016	0.380521	0.289372
AT1G10370.1		5.84695	7.3625	10.0492	11.6275	24.9432	18.7525	7.68325	6.89827	5.98128	11.4976	23.2352	21.0977	3.94617	4.14666	5.24694	8.65924	13.4336	17.4938
AT1G10380.1		2.53499	3.76949	6.65497	2.89394	1.42503	0.706652	1.91039	3.24183	5.68792	4.8892	1.33241	0.982822	2.04918	2.64543	4.75338	2.79811	0.884967	0.826471
AT1G10385.1		0	0.0486409	0	0.0859396	0.199305	0.255318	0.0250995	0.0275599	0	0.0535304	0.111094	0.0617565	0	0	0.0221603	0.0326121	0.0673146	0.119444
AT1G10390.1		8.82812	9.56315	13.0911	15.4676	21.6676	23.5621	8.52361	9.73681	11.8921	15.8702	21.2179	25.2481	7.26834	8.28887	10.1246	1.70981	10.3776	23.1108
AT1G10417.1		0.207332	0.325733	0.354078	0.556328	0.667343	0.732767	0.352976	0.350665	0.469411	0.716954	0.694368	0.599669	0.180295	0.208721	0.252282	0.0873573	0.360629	0.383942
AT1G10430.1		21.9192	28.8832	32.9456	51.5453	82.285	110.953	23.101	25.7486	26.6678	40.5125	68.2548	104.995	19.6928	22.653	27.913	14.2022	50.1856	107.675
AT1G10460.1		9.47627	8.26569	9.78813	11.3416	11.2895	7.52477	9.48828	8.01919	9.11894	10.2775	10.5544	6.9595	6.66199	7.23538	8.00723	3.42235	7.62599	7.80563
AT1G10470.1		18.674	22.267	19.0023	14.1772	9.38415	8.49903	33.5905	39.5543	34.1649	26.2715	9.54527	8.4686	37.9832	40.2335	38.4765	12.3066	13.3256	10.197
AT1G10480.1		0.222351	0.195557	0.446854	0.536219	0.328974	1.58079	0.408579	0.0567559	0.512392	0.992148	0.740773	1.68657	0.470577	0.653597	0.219468	0	0.33333	1.54139
AT1G10510.1		11.0721	17.0937	24.8418	32.7567	38.5902	23.8345	9.09053	13.3439	18.7114	35.1204	34.6123	23.5793	12.6373	13.8682	18.1655	13.8232	29.254	24.9558
AT1G10520.1		3.01138	4.19201	4.13185	6.53177	8.09702	10.1685	3.39535	3.50115	4.26567	5.47752	6.68801	9.71206	2.69569	3.39609	3.69798	1.8581	5.40712	8.3992
AT1G10550.1		2.96497	2.06291	1.03337	0.823017	0.545338	4.99001	3.12481	2.18687	0.78462	0.878818	0.202651	4.60465	2.05652	1.87619	1.63715	0.0446165	0	3.36627
AT1G10580.1		4.07134	6.67753	7.04783	11.0882	21.3772	25.9764	5.04251	6.75491	8.12934	11.543	20.0782	27.6468	4.43225	4.9954	5.72828	3.64717	13.7715	23.6729
AT1G10585.1		0	0	0	0.268976	0.311895	0.684944	0	0	0	0	0.347706	1.30469	0	0	0	0	0.395031	0.897212
AT1G10590.3		0.134247	0.126547	0	0	0.172842	0	0.130601	0	0	0	0.192687	0	0.466964	0	0	0	0	0.248603
AT1G10600.1		2.67999	3.15237	3.54	3.86267	4.09032	5.60758	4.12995	5.28894	5.95963	8.70206	7.45327	10.2784	3.44932	3.46386	4.84715	1.16246	3.22954	8.66568
AT1G10610.1		0.0258665	0	0.0504851	0.344642	1.33212	0.914194	0	0	0.0319436	0.0536679	0.408393	0.835855	0.0449869	0.0416638	0	0.0326959	0.539901	0.814305
AT1G10630.1		0.160136	0.0754755	0	0	0.0515433	2.60343	0	0.0427644	0	0	0.0574614	0.095827	0.0696268	0	0	0	0	2.74303
AT1G10650.1		2.74086	2.86768	3.82935	6.42479	10.6674	17.8343	2.39461	2.45639	3.79009	5.98133	8.99066	17.1795	1.81562	2.61512	2.95423	0.664656	3.85686	14.2155
AT1G10660.2		2.6853	3.28975	2.6363	2.33906	3.7653	3.83127	2.1941	2.43565	2.99015	2.51968	3.84189	3.7774	2.54316	2.34228	2.49065	0.156638	1.58426	3.78641
AT1G10670.3		7.73952	9.91662	12.616	20.9423	37.5701	64.5545	6.30232	7.80808	14.8324	20.6375	35.2186	68.6478	5.78304	7.68751	11.2271	5.86976	24.1941	59.0011
AT1G10700.1		4.19291	8.34384	12.3094	15.3711	18.4632	17.7991	4.49138	5.7737	10.1929	12.417	17.5563	20.6074	4.84579	6.04135	9.01288	3.42765	8.92055	18.5086
AT1G10710.1		0	0.0860866	0	0.709798	0.587898	0.258213	0.0888443	0	0	0.378961	0.262159	0	0.0794156	0	0.0784406	0	0.119136	0.591911
AT1G10720.1		2.64846	2.86615	2.57796	2.50031	1.8807	3.46433	2.71014	2.90327	2.85247	1.98793	2.26277	3.24846	2.76644	2.70232	2.85154	1.1927	1.45486	2.66294
AT1G10740.1		29.2844	104.081	124.44	117.248	104.11	73.9539	57.9569	88.7477	106.298	110.302	107.607	103.733	46.2146	68.4032	92.4681	43.3758	80.3958	77.3418
AT1G10750.1		0.468304	0.147148	0.152336	0	0	0.220682	0.303723	0.333496	0.96388	0.971639	0.89622	0.186826	0.271491	0.125718	0.134079	0	0	0.144536
AT1G10760.1		20.8368	40.8357	36.4426	27.7064	25.1961	27.0065	23.0986	38.5501	39.0177	33.2867	24.9457	26.1785	17.7476	21.5437	29.8848	9.50272	16.9097	22.593
AT1G10780.1		0.17637	0.308	0.893278	5.82088	19.1762	24.0788	0.484074	0.596891	0.691219	4.97357	16.1161	25.1508	0.675668	0.567412	0.54142	4.06525	17.1925	27.1902
AT1G10790.1		4.06509	4.07494	4.77979	5.43829	7.4294	8.91464	3.54957	3.70688	4.13856	5.1017	6.71701	9.1608	2.79351	2.90656	3.76411	0.225587	2.12122	7.21572
AT1G10810.1		0.882721	0.72808	0.107678	0.367539	0.284124	0.311978	0.64406	0.471463	0.681318	0.228934	0.791865	0.396172	0.767612	1.06637	1.13728	0.139473	0.143943	0.306496
AT1G10840.1		87.7811	129.057	145.036	227.746	368.456	400.339	75.2004	107.797	142.279	243.142	322.524	386.913	105.944	118.331	151.596	147.653	354.327	432.56
AT1G10850.1		8.37619	6.86932	10.8986	17.2117	24.7252	27.5109	5.79736	7.90329	11.5545	16.3042	28.3753	34.5754	6.26834	7.70927	10.4469	17.384	18.9617	26.6277
AT1G10865.1		1.8198	2.10584	2.5965	3.59522	5.23535	5.67763	1.83143	1.95733	2.01487	2.60396	4.37734	5.01687	1.899	1.90023	2.00504	1.3643	3.3236	5.29898
AT1G10870.1		2.31683	2.69071	3.20081	3.77393	7.05858	11.4907	2.1975	2.33902	2.60073	4.98512	7.04726	11.9739	2.01979	2.16516	3.06318	0.339846	4.1606	12.737
AT1G10890.1		0.385961	0.664373	0.63048	0.8105	1.04785	1.05569	0.448941	0.5288	0.714958	0.818201	0.951393	1.30544	0.379408	0.317596	0.360337	0.668161	0.689575	0.947797
AT1G10910.1		1.39483	2.52469	4.3088	7.47073	11.7607	9.39926	0.866697	1.55428	3.37223	7.0357	9.99329	8.59963	1.39364	1.74149	2.69104	1.56696	5.10825	8.44469
AT1G10930.1		0.496546	0.488384	1.0432	5.13956	15.3293	19.8919	0.347667	0.559299	0.720189	4.78984	13.5441	23.0654	0.465224	0.351627	0.739136	0.587611	8.92153	22.1528
AT1G10940.2		16.7577	21.8905	23.8949	23.9169	25.4148	31.1132	18.7236	19.9505	24.6422	27.935	28.2591	33.771	14.3791	16.0604	19.731	19.0508	22.9685	28.3447
AT1G10950.1		27.8398	43.982	54.2152	68.3587	109.379	167.602	30.6687	41.8573	53.9288	73.817	107.553	169.586	32.4052	38.2671	46.5282	12.3641	52.9321	162.698
AT1G10960.1		933.756	677.091	580.107	464.612	324.338	137.216	848.842	722.538	632.645	424.072	301.748	159.786	771.891	698.008	585.302	520.784	318.649	148.043
AT1G10970.1		4.65557	4.80338	4.61573	4.34379	5.45892	6.70412	6.85527	6.05352	6.44465	7.3959	3.67714	7.64031	5.27226	5.53798	5.04685	5.13496	4.67388	6.85566
AT1G11000.1		0.0191145	0.0180181	0.0373067	0.0636696	0.270706	0.891736	0.0185953	0	0.118026	0.0396587	0.137176	1.21246	0.0332438	0.0153941	0.0164178	0.0241611	0.249355	0.84952
AT1G11020.1		6.27898	8.2733	8.02888	8.37121	8.34836	8.97515	6.79918	5.67959	8.29131	8.36822	7.73061	8.96741	6.01798	5.55488	6.2987	1.99867	6.36689	8.38085
AT1G11050.1		1.51613	1.12509	1.44807	1.32522	1.26672	1.43651	1.45926	1.27495	1.67314	1.27165	1.62052	1.66011	1.68309	1.57175	1.20526	0.244649	0.462899	1.359
AT1G11060.1		4.77015	7.65018	8.84153	9.11763	14.6531	17.5379	5.02991	7.09607	8.28278	11.8566	14.8881	18.4873	5.74889	5.94303	6.97071	6.69729	12.8633	17.0148
AT1G11080.2		0.0241163	0.45947	0.588363	0.835745	1.71429	1.94332	0.0234613	0.463699	0.68499	0.500365	1.73805	1.85944	0.0419429	0.241285	0.372851	0.396286	0.660671	1.92979
AT1G11090.1		2.51713	2.9464	4.91283	9.18301	13.07	18.3008	2.63714	4.34347	5.32888	8.83818	13.6972	23.1404	2.66997	4.4554	5.06055	15.524	14.1451	17.3902
AT1G11160.1		19.6454	17.5485	17.7543	18.7909	23.0849	24.9115	18.0327	20.1424	20.674	22.3731	25.0953	28.0693	17.4813	18.8423	20.7829	11.1152	18.1097	23.325
AT1G11190.1		3.07535	3.69847	6.20453	5.10399	4.26376	2.43471	4.04684	4.49195	6.64029	6.233	4.34907	2.49126	3.25705	3.45446	4.59619	0.990243	2.7281	3.39906
AT1G11200.1		4.61871	6.03335	7.34643	7.60016	9.48049	10.1736	5.81959	5.54666	8.29722	9.85821	8.67849	9.4443	4.32082	5.11018	6.55658	1.14919	4.7842	9.58125
AT1G11240.1		3.21317	3.47632	5.16671	12.8922	25.3387	30.7134	1.8116	2.80826	5.41101	10.6819	23.1644	29.5848	2.12737	2.97005	5.08065	1.93845	19.1961	29.7512
AT1G11260.1		12.9284	24.3338	19.1956	16.9665	18.2186	22.4716	28.0117	29.2797	27.817	21.6436	22.152	31.5141	23.1513	22.7562	20.6041	18.8612	18.405	23.5641
AT1G11290.1		1.68785	2.77758	3.86912	4.62342	4.24376	1.47982	1.36677	2.0542	3.17955	4.70004	4.11819	1.84381	1.64927	1.86958	2.76022	1.24949	2.47278	1.64421
AT1G11320.1		1.21104	1.83184	2.08881	2.7831	4.06118	3.90191	1.12335	1.11313	1.87815	2.92171	4.4062	5.3257	0.955153	0.952645	1.64495	1.35279	3.15969	4.87643
AT1G11330.2		0.105706	0.0996435	0.0343855	0.195614	0.226827	0.149438	0.137114	0.188193	0.174055	0.21932	0.101148	0.168682	0.214485	0.113509	0.0302645	0.178154	0.321762	0.228375
AT1G11360.1		3.98491	4.15703	5.20578	7.73998	13.3394	16.8855	3.7733	4.38156	5.43293	6.90094	11.5155	17.8178	4.07515	4.33041	4.64577	8.73083	9.20473	16.0969
AT1G11380.1		3.74855	5.65486	5.68739	5.22117	3.85581	2.11171	4.80322	5.42328	7.00645	5.49943	3.97214	2.61606	3.8977	4.69695	5.31635	3.46838	4.09803	2.22808
AT1G11390.1		8.8545	11.1207	13.0385	20.8878	33.9737	40.1781	6.93656	10.0451	11.5787	19.76	29.2621	38.7305	8.15761	7.57025	9.99248	2.63997	17.1808	37.8721
AT1G11410.1		2.26564	2.0167	1.90003	1.91898	3.18493	3.19315	1.88858	2.02196	1.8744	1.77549	2.94673	3.07388	1.52239	1.52301	1.05943	0.44482	0.993407	2.78205
AT1G11430.1		48.9384	51.7492	92.0159	174.108	199.55	115.875	33.6985	41.6288	71.0171	134.091	184.072	112.946	44.9438	42.776	65.6213	6.18779	66.1387	111.775
AT1G11440.1		7.13324	4.31913	4.97952	4.9718	2.41331	2.02423	3.67236	3.61521	4.24381	3.88907	1.98043	1.49557	4.73152	4.63361	5.29953	1.8099	1.76602	1.73556
AT1G11480.1		11.0127	13.4475	14.2158	15.3991	22.0649	25.8657	13.8937	13.2555	14.8346	16.2315	19.8609	28.0888	12.709	12.7287	13.3572	6.07761	14.9254	24.6252
AT1G11600.1		0.0416055	0	0.101505	0.854617	5.24954	11.6166	0.0202378	0.0222216	0.0513804	0.733748	4.23992	11.6768	0.01809	0	0.0357359	0.894036	6.75735	13.5601
AT1G11650.2		53.035	84.2843	100.338	119.075	152.489	180.432	62.6834	83.7423	95.3636	110.934	150.265	182.415	56.8856	62.8334	86.0255	77.7545	110.971	176.317
AT1G11655.1		1.58716	2.11951	3.09774	4.25879	4.8532	11.4994	1.86573	2.26055	3.83843	5.35119	5.69519	11.3181	1.15016	1.65106	3.0105	6.01862	6.38406	10.7769
AT1G11660.1		6.14823	8.01088	8.4784	10.1974	14.8638	17.4102	6.68573	7.75892	8.25277	12.4321	14.1023	17.9924	6.7336	6.9136	7.91181	2.31486	9.98518	17.277
AT1G11680.1		8.86959	12.3549	13.0604	17.8169	30.4047	61.3704	9.56138	12.2024	13.3247	17.9006	32.8734	71.6897	9.74925	11.7083	13.2785	5.24434	16.0841	46.9187
AT1G11700.1		6.18693	5.01484	4.88399	3.58788	3.39934	4.2897	2.76026	2.69407	2.72527	1.96229	3.39371	4.52769	1.91903	2.5707	1.55699	4.7321	3.95842	4.05013
AT1G11710.1		0.279294	0.447567	0.62688	1.00784	1.88784	1.34246	0.285294	0.372928	0.500121	1.04306	1.76385	1.70475	0.255017	0.371139	0.503771	0.229472	0.983741	1.73263
AT1G11720.2		64.0319	87.7606	81.575	51.8569	35.2564	27.7469	69.48	87.5494	89.8142	79.0653	48.3603	32.5064	80.8763	80.1783	76.8766	40.8526	38.8065	28.0462
AT1G11750.2		34.0177	42.0563	54.068	69.35	68.3079	42.0897	34.5383	36.4282	41.0321	58.5507	58.3254	34.9011	35.8801	35.848	41.5432	6.2016	27.3751	42.5442
AT1G11755.1		52.9667	45.8563	34.472	25.3715	30.5579	64.7815	59.376	44.2251	33.3809	27.0115	27.0916	64.449	44.2597	32.1451	22.8942	4.26166	8.41407	41.6877
AT1G11790.1		9.71288	13.1157	19.6266	27.476	33.4645	29.022	6.92943	11.5836	15.9583	26.2677	32.9373	29.0954	6.44066	10.9412	15.1851	5.49437	20.906	31.1337
AT1G11800.1		1.32157	1.52026	1.39898	3.28291	8.50752	11.0832	1.30746	0.813523	1.35544	2.46314	8.55197	11.3398	1.07132	1.15454	1.38523	0.537954	5.40586	11.6144
AT1G11820.2		2.95183	4.78303	6.99446	13.3348	28.9008	48.8081	2.59951	4.14238	5.80157	12.1689	26.2101	52.0224	2.75984	3.72132	4.97963	3.23125	12.9869	45.9007
AT1G11840.6		180.932	132.02	97.7653	88.2048	78.427	83.8382	161.227	112.392	84.1785	76.6672	78.0383	73.5065	185.355	123.984	96.1666	19.5994	42.688	79.5217
AT1G11860.1		190.994	183.136	164.081	146.648	85.1708	49.7296	177.927	171.622	170.976	146.566	97.2235	51.8425	164.517	173.585	165.493	242.905	115.963	52.9791
AT1G11870.2		7.82168	8.73926	11.9837	14.1857	11.9465	6.28044	7.45599	8.12796	10.8655	13.777	10.7857	5.5903	7.54832	8.38636	9.84389	1.58308	6.1448	5.76167
AT1G11880.1		6.31704	12.9365	14.7986	17.1415	16.6949	12.4436	11.8474	11.8417	13.9615	16.5517	16.5053	15.1114	8.69504	10.4724	12.4839	4.48237	9.47117	12.5669
AT1G11890.1		11.754	16.3115	17.4113	23.7227	36.3986	48.0296	11.5309	14.1952	18.3382	28.8407	37.6552	52.8535	12.9414	13.4109	16.7078	3.78207	19.3085	51.4695
AT1G11900.1		0.261129	0.530173	0.392046	2.20798	4.34476	5.82138	0.117248	0.150198	0.520928	1.91711	4.67062	5.0004	0.296947	0.275013	0.517591	0.583976	3.48514	5.6912
AT1G11910.1		28.3504	34.6463	32.8549	21.8621	26.4011	55.6265	28.5593	35.6312	35.4962	25.8948	24.3396	62.3015	21.6778	24.0708	27.7505	17.3285	19.0487	44.5669
AT1G11915.1		0.500317	1.73491	5.41791	4.91199	4.11614	4.38789	0.348088	1.61845	5.20431	6.01414	5.91588	4.33523	0.305808	0.612789	2.73121	1.13752	3.55718	3.90213
AT1G11920.1		1.41935	1.33795	1.38511	2.5609	2.28425	2.25737	1.72601	1.8952	1.97192	4.41732	5.34771	7.64421	1.23427	1.28598	2.13345	0	1.3887	6.40672
AT1G11925.1		0	0	0.155963	0	0	0.225936	0	0	0	0.663182	0	0	0	0	0	0	0	0
AT1G11930.1		3.57463	3.14496	3.876	6.70318	6.23867	4.94119	2.70476	2.71533	3.53157	4.61481	4.67466	4.84862	2.34864	1.85527	2.72918	2.81146	4.66323	4.56016
AT1G11940.1		4.04976	3.70634	4.69562	6.52477	9.11789	10.0712	2.70823	3.22165	4.02482	6.31408	7.80421	10.0456	2.69701	3.24254	3.12021	0.792556	3.06162	9.50807
AT1G11950.1		3.11093	6.33814	7.02627	11.5846	21.6575	26.5956	3.25114	4.69414	6.479	9.62134	18.449	25.1648	4.18465	4.35234	4.7347	1.20074	7.1419	26.9297
AT1G12000.1		19.3462	26.7375	41.0099	68.3323	112.175	163.1	18.6634	25.521	34.7341	61.3188	102.566	157.153	19.3586	21.5931	29.4554	18.0858	75.2692	151.011
AT1G12030.1		0.944453	7.53561	5.59585	1.61042	0.347421	0	7.05508	8.7195	8.58095	3.21927	0.919864	0.282585	8.21293	10.5401	8.57565	15.818	0.748044	0.0936944
AT1G12050.1		39.1327	49.0722	60.002	92.1678	112.505	129.045	35.4544	38.1649	51.2631	83.2298	99.7162	125.853	32.3151	35.1034	44.6038	21.9384	56.4566	111.176
AT1G12060.1		0	0.181937	0	0.0714333	0.0828316	0.090952	0.0625884	0	0	0.133484	0	0.153997	0.0559462	0.0518136	0.110519	0.0813219	0.251785	0.119139
AT1G12064.1		0	0	0.0883205	0	0	0.127946	0	0	0	0	0	0.32495	0	0	0.0777355	0.228798	0	0
AT1G12090.1		0.446251	0	0	0.123871	0.287272	0.157717	0.325598	0.238343	0.137773	0	0.160128	0.133521	0.582088	0.0898485	0.383294	0	0	0.103297
AT1G12100.1		4.2192	3.92555	6.30981	9.49101	2.963	0.0774639	3.09178	3.86311	5.5488	8.754	4.87617	0.196739	3.19251	4.10406	5.64772	1.73155	2.21593	0.405882
AT1G12110.1		16.5895	16.3673	13.4778	9.82666	5.78407	5.96596	17.4132	14.1043	10.3177	7.39292	5.60404	4.98197	12.7489	11.7805	10.4414	2.39102	2.51122	5.20884
AT1G12120.1		3.92749	6.24339	7.09851	6.37343	6.10382	4.04104	5.81035	5.93307	6.62958	7.7148	5.33698	3.89391	4.0216	4.47319	5.32957	0.675633	3.33485	3.46437
AT1G12130.1		0	0.680362	0	0.160277	0.929258	0.612215	0	0.154197	0.356532	0.898505	1.03595	1.03658	0.502112	0.232511	0.495947	0	0.376624	1.06926
AT1G12200.1		14.0746	19.4257	20.6864	21.153	13.7921	10.2011	17.8722	17.876	19.7036	19.2787	13.2476	9.82343	16.0265	17.5326	18.8301	5.04403	8.85216	9.13944
AT1G12230.2		59.0742	89.4621	97.6343	104.599	125.262	136.088	53.908	74.2651	91.0899	125.725	125.178	140.123	58.2393	71.795	85.8977	35.7236	95.7939	134.078
AT1G12240.1		10.8958	15.5245	18.5445	16.7233	12.1232	8.32634	9.44913	11.2391	13.5676	12.7358	8.78643	5.86052	11.9953	13.5561	13.8444	6.42029	7.14317	5.46605
AT1G12250.1		57.7201	51.7671	41.2454	32.1586	16.8858	11.2468	55.2571	45.8159	37.1476	30.5499	16.0615	10.9592	57.1176	46.5028	43.365	10.9221	9.27888	10.8135
AT1G12260.1		0.792651	1.40545	1.91841	2.81622	2.77403	2.15961	1.18796	1.71745	1.57763	2.49782	2.57709	2.50685	1.01342	1.02805	1.75741	0.376108	1.30766	3.12568
AT1G12310.1		27.9973	29.5904	30.2927	40.0073	56.8644	80.5006	26.0231	29.3204	33.2191	32.9274	55.4423	72.2119	26.2125	29.863	30.0057	25.233	43.2292	71.9007
AT1G12320.1		0	0.156231	0.161739	0.184022	0.213385	0.234304	0	0.354082	0	0	0.237885	0.396716	0	0	0.142355	0	0.21621	0.153458
AT1G12330.1		2.15082	4.34214	5.85954	6.58719	9.50746	14.9245	2.96424	4.44187	4.82532	5.68973	9.51859	16.3673	2.50939	3.53656	4.58768	1.04216	5.58827	13.7744
AT1G12340.1		3.82888	5.96198	6.97483	9.88818	16.6147	19.6469	4.60783	5.05951	6.12946	12.2399	13.8816	18.1942	4.02016	4.72824	6.57741	1.82837	8.87984	19.8794
AT1G12350.1		5.97169	7.58439	6.31216	7.79676	9.11203	11.1401	6.75068	6.6294	6.11035	8.26077	8.53159	10.5876	6.74382	6.33641	5.67707	0.489159	3.69681	9.54751
AT1G12360.1		25.0039	31.5209	31.4654	39.2104	60.3538	75.2407	25.9997	28.2475	32.3473	42.6502	50.0602	73.693	26.0072	27.975	26.0603	15.0185	32.9246	72.6307
AT1G12370.2		3.62731	4.63778	4.65333	7.72063	19.6476	17.4944	2.41483	2.14765	2.16644	5.42018	16.6342	15.6346	3.06174	2.89978	2.75172	1.54002	13.4153	19.3585
AT1G12380.1		1.20431	2.77375	4.64252	7.94718	13.8095	21.6067	1.13954	2.57061	4.44577	7.58427	14.2715	24.9215	0.9452	1.49443	2.58146	6.64533	11.4938	20.3661
AT1G12390.1		2.31814	3.5058	3.22054	4.61958	11.0162	12.1449	2.27958	2.29539	3.56407	4.99485	8.08998	13.4959	2.55287	2.6853	3.03554	0.31442	2.84692	13.3632
AT1G12400.1		1.00214	1.28377	1.2956	1.88303	2.27172	2.90613	1.2999	1.15284	1.31163	2.11479	2.60632	3.03435	1.37795	1.34515	1.36839	0.119094	0.703948	3.15644
AT1G12420.1		1.83828	4.02126	5.41034	8.27879	13.7502	14.236	2.27721	4.26358	6.17084	7.36353	13.4029	14.1189	1.89453	3.25409	3.77843	2.04918	7.29482	14.3312
AT1G12430.2		1.96077	3.38856	5.5363	8.34548	13.1104	19.7548	1.94566	3.00211	4.53615	8.70596	13.2461	20.4475	1.62551	2.21078	3.95212	3.46984	11.7492	20.2489
AT1G12450.1		0.23744	0.169736	0.205006	0.363599	0.270468	0.169705	0.116782	0.12823	0.148245	0.249064	0.172299	0.215504	0.156583	0.120847	0.0515534	0.0758681	0.0391498	0.38902
AT1G12460.1		0.601971	1.11306	1.87532	3.18766	4.03911	4.84422	0.484264	0.81615	1.35813	2.97831	4.2204	5.54194	0.483205	0.680591	1.64062	1.06819	3.4432	5.09139
AT1G12470.1		6.32999	11.2069	12.7192	14.1912	19.2894	22.7613	7.7395	9.35239	10.3715	15.4237	17.9282	23.4875	8.04114	8.48248	10.8645	4.78641	13.9838	22.0169
AT1G12480.1		6.42673	12.5201	10.6619	4.5193	1.37906	2.42281	6.46059	9.61107	8.46574	6.6671	3.0748	2.30749	8.94186	7.41871	7.17606	1.62471	1.95624	0.991765
AT1G12500.1		6.37433	7.39255	7.738	8.12846	7.78411	7.64608	7.48842	8.00583	9.73255	8.45629	8.78876	9.88294	6.50054	8.7972	8.80984	13.7462	7.58478	8.01251
AT1G12520.1		14.4041	7.89753	9.53791	13.6438	22.3386	17.5101	6.51913	4.68114	4.43475	7.59284	10.3368	11.3884	8.51756	7.65879	6.37478	7.00685	14.6463	18.4182
AT1G12530.1		0.0206323	0.116693	0.140942	0.0687253	0.212511	0.204176	0.0602157	0.0440789	0.0509592	0.0428079	0.236911	0.197545	0.071767	0.116315	0.0708859	0	0.0269155	0.267451
AT1G12550.1		1.18753	1.31132	1.39066	1.84595	2.1405	1.77475	1.55137	1.48598	1.04752	1.33754	1.99667	3.16738	1.00317	1.03837	1.22399	1.15796	1.19508	1.82211
AT1G12570.1		20.0259	35.6794	53.161	68.6944	70.1191	62.969	18.6699	33.5517	48.5468	67.3406	77.3646	69.825	15.802	28.4125	46.8852	14.2959	45.2581	59.4967
AT1G12580.1		5.57923	10.4531	12.0779	13.4077	18.4499	24.524	7.44114	8.96734	10.4118	14.5316	19.6061	28.8291	7.66697	8.87728	9.77047	7.48695	15.3863	24.299
AT1G12600.1		1.73762	3.99935	4.3003	5.03043	6.31797	13.0361	1.7833	3.70853	5.48863	4.84518	6.80034	13.939	1.64478	2.12572	4.01546	1.21194	3.2842	10.5945
AT1G12610.1		0.114823	0.0270593	0	0	0.0369584	0.0811632	1.25667	2.20778	0.602648	0.238235	0.576826	0.996314	0.0249624	0.0924741	0.024656	0	0	0.0531581
AT1G12640.1		17.0567	23.2444	33.7585	45.5173	50.8421	52.9148	14.4006	19.2475	28.6671	41.504	45.1153	52.2649	16.64	20.1241	27.1067	8.42835	23.2634	45.6041
AT1G12663.1		0	0	0	0	0	0.584959	0	0	0	0	0	0.577752	0	0	0	0	0	0.957801
AT1G12680.1		3.60233	5.46688	5.92328	6.89642	8.24429	9.71358	3.1725	4.22498	5.63811	6.34564	8.17448	10.7372	3.42173	3.93016	4.69818	1.0401	4.53984	8.01079
AT1G12700.1		0.0763853	0.162009	0.167721	0.445264	0.958867	0.701913	0.0185777	0.142791	0.117914	0.237727	0.849688	0.754212	0.116243	0.0768974	0.0656089	0	0.348766	0.68958
[truncated: 11,409 more rows]

## Sheet: F. pringlei
agi		Fp_upper_tip1	Fp_lower_tip1	Fp_upper_mid1	Fp_lower_mid1	Fp_upper_base1	Fp_lower_base1	Fp_upper_tip2	Fp_lower_tip2	Fp_upper_mid2	Fp_lower_mid2	Fp_upper_base2	Fp_lower_base2	Fp_upper_tip3	Fp_lower_tip3	Fp_upper_mid3	Fp_lower_mid3	Fp_upper_base3	Fp_lower_base3
[truncated: 13,503 more rows]

[truncated: 1 more sheets: F. robusta]
