# Supplementary material for: Shared characteristics underpinning C4 leaf maturation derived from analysis of multiple C3 and C4 species of Flaveria
Source: J Exp Bot. 2017 Jan 6;68(2):177–89. doi: 10.1093/jxb/erw488 (PMC5853325; doi:10.1093/jxb/erw488)
Supplement: Supplementary_Dataset_S2 [file erw488_suppl_supplementary_dataset_s2.xlsx]

## Sheet: Up in C3
Data on which Figure 4a is based. These genes are upregulated in the C3 species compared with the C4 species (or down-regulated in the C4 species).
lower base	upper base	lower mid	upper mid	lower tip	upper tip
AT1G67090	AT3G05590	AT2G41220	AT5G51100	AT5G51100	AT5G51100
AT4G29410	AT3G04290	AT3G04290	AT4G29410	AT4G37930	AT4G37930
AT5G66570	AT3G48730	AT1G30120	AT3G04290	AT5G20630	AT2G41220
AT1G09590	AT3G62250	AT5G51100	AT2G41220	AT3G12780	AT4G21990
AT3G05590	AT5G20630	AT2G24020	AT3G48730	AT5G04140	AT5G20630
AT5G02450	AT4G37930	AT3G02720	AT1G30120	AT4G29410	AT3G48730
AT1G55490	AT3G12780	AT1G20630	AT3G47520	AT2G41220	AT1G30120
AT3G59920	AT2G45180	AT1G76010	AT5G02450	AT4G33010	AT3G02720
AT5G40580	AT1G30120	AT3G62250	AT3G02720	AT1G09340	AT5G04140
AT1G30120	AT2G03390	AT4G25100	AT4G37930	AT4G21990	AT3G47520
AT2G39730	AT1G14400	AT5G11270	AT3G05590	AT2G26080	AT1G20630
AT2G27860	AT1G09340	AT2G03390	AT4G21990	AT3G04290	AT3G04290
AT1G29880	AT5G62190	AT1G04760	AT2G24020	AT3G48730	AT2G35260
AT5G46020	AT3G02720	AT3G44340	AT3G59920	AT5G35630	AT3G59920
AT1G76010	AT3G16920	AT1G14400	AT1G20630	AT3G05590	AT3G05590
AT3G02720	AT1G29880	AT1G16470	AT5G48570	AT2G20890	AT4G25100
AT2G24020	AT3G15360	AT5G56000	AT4G25100	AT1G12900	AT2G24020
AT1G04760	AT2G24020	AT4G11380	AT4G22380	AT1G30120	AT5G48570
AT1G16470	AT1G76010	AT5G01460	AT1G29880	AT1G20630	AT1G29880
AT3G44340	AT4G21990	AT2G35260	AT3G62250	AT3G47520	AT5G01340
AT1G74920	AT2G20890	AT5G39570	AT2G35260	AT5G02450	AT5G11650
AT5G01460	AT5G51100	AT3G12780	AT2G03390	AT3G02720	AT2G20890
AT3G48730	AT1G68560	AT2G24120	AT5G20630	AT2G03390	AT5G49730
AT3G10670	AT1G16080	AT1G74920	AT3G12780	AT2G35260	AT5G02450
AT2G13360	AT2G22780	AT3G57870	AT5G40580	AT4G25100	AT3G11660
AT1G19920	AT2G41220	AT1G01820	AT5G46020	AT1G32470	AT3G16920
AT4G21990	AT5G16715	AT3G11660	AT1G76010	AT1G70580	AT1G04760
AT5G10180	AT4G30950	AT5G62190	AT3G11660	AT3G59920	AT2G46210
AT2G41220	AT5G55160	AT5G10240	AT3G16920	AT2G24020	AT5G39570
AT2G20890	AT1G20630	AT3G16920	AT4G18360	AT5G48570	AT1G14400
AT4G11380	AT2G35260	AT1G74210	AT1G14400	AT3G16920	AT5G56000
AT2G14720	AT5G56000	AT2G14720	AT1G04760	AT1G29880	AT1G48030
AT2G45180	AT4G21960	AT3G55870	AT2G20890	AT5G40580	AT2G26080
AT5G39570	AT4G24750	AT3G01930	AT5G11270	AT1G48030	AT2G30410
AT3G04290	AT3G55360	AT1G68560	AT5G56000	AT5G01650	AT1G74920
AT4G25100	AT5G11270	AT3G47590	AT3G44340	AT5G56000	AT2G40140
AT1G60710	AT4G16190	AT1G18500	AT4G11380	AT1G04760	AT2G45990
AT1G01820	AT5G01650	AT4G31880	AT5G11650	AT3G44340	AT3G44340
AT1G41830	AT1G16470	AT2G46210	AT5G39570	AT5G11650	AT3G04260
AT5G11270	AT1G04760	AT3G55360	AT1G16470	AT3G11660	AT3G55360
AT1G67480	AT1G32060	AT5G16715	AT3G57870	AT4G22380	AT4G35750
AT2G03390	AT3G44340	AT1G09580	AT1G74920	AT3G48420	AT5G40950
AT3G57870	AT5G10240	AT5G17070	AT4G30920	AT4G11380	AT2G14720
AT1G20630	AT4G11380	AT5G66280	AT2G18020	AT3G62250	AT1G67480
AT1G26550	AT1G60710	AT4G21960	AT5G01650	AT1G14400	AT1G79870
AT2G29390	AT1G19920	AT3G62060	AT5G10240	AT5G01340	AT5G16715
AT5G10240	AT1G01820	AT2G16950	AT5G62190	AT1G74920	AT3G62060
AT5G66280	AT2G34470	AT4G14950	AT1G01820	AT5G49730	AT3G57870
AT2G24120	AT3G49680	AT2G18510	AT5G01460	AT5G39570	AT3G47590
AT3G15360	AT2G16950	AT3G45260	AT5G58710	AT3G01930	AT5G58710
AT4G37930	AT3G45780	AT5G03860	AT2G26080	AT5G11270	AT1G16470
AT5G20630	AT5G39570	AT1G60710	AT1G15820	AT1G32080	AT2G45740
AT2G26080	AT3G48420	AT1G79870	AT3G55870	AT1G16470	AT3G55870
AT3G12780	AT4G15470	AT5G55160	AT3G47590	AT2G46210	AT2G18020
AT3G16920	AT1G74920	AT2G26080	AT2G46210	AT4G30920	AT3G45260
AT5G56000	AT2G24120	AT5G55950	AT3G01930	AT2G18020	AT2G30860
AT2G35260	AT3G45260	AT1G74310	AT1G68560	AT4G24750	AT1G18500
AT5G58710	AT5G01460	AT5G49730	AT5G16715	AT3G57870	AT4G14950
AT4G31880	AT3G11660	AT3G13810	AT1G79870	AT5G58710	AT5G62790
AT4G16190	AT2G14720	AT2G13290	AT2G14720	AT3G45260	AT5G10240
AT5G51100	AT3G57870	AT2G30860	AT1G18500	AT3G47590	AT2G16950
AT1G76080	AT5G05580	AT4G03400	AT3G55360	AT5G10240	AT5G62190
AT5G62190	AT4G25100	AT4G15470	AT4G24750	AT3G55870	AT5G66680
AT4G30950	AT5G62300	AT1G29670	AT2G24120	AT5G40950	AT5G52920
AT5G51700	AT4G03400	AT5G47040	AT4G21960	AT4G35750	AT1G36280
AT1G09340	AT1G67480	AT5G20630	AT1G80560	AT2G14720	AT4G11730
AT1G26880	AT5G02790	AT2G47510	AT4G35750	AT1G16080	AT3G17940
AT3G49680	AT3G20440	AT2G45440	AT5G52920	AT5G62190	AT4G36490
AT5G05580	AT5G47040	AT5G52920	AT3G45260	AT1G79870	AT5G66280
AT1G14400	AT4G31880	AT4G26210	AT5G66680	AT1G11860	AT1G50010
AT1G52280	AT3G55870	AT1G14700	AT1G74310	AT2G45990	AT3G13800
AT3G60210	AT2G44610	AT4G15930	AT5G01340	AT3G11250	AT5G25770
AT1G09580	AT2G47510	AT1G74260	AT4G26210	AT3G62060	AT5G55280
AT3G01930	AT1G79870	AT1G73720	AT5G49730	AT5G62300	AT2G45300
AT5G01650	AT5G52920	AT2G37240	AT2G16950	AT2G40140	AT3G01930
AT1G18500	AT1G73720	AT3G13800	AT3G15810	AT5G16715	AT1G07420
AT5G55125	AT3G52960	AT5G02230	AT4G14950	AT2G45740	AT2G37240
AT2G44610	AT5G16440	AT5G01340	AT5G63680	AT3G55360	AT1G74260
AT4G14950	AT3G01930	AT3G03810	AT4G15930	AT1G18500	AT2G13290
AT3G15810	AT3G47590	AT3G17940	AT1G63000	AT3G23510	AT4G12650
AT3G55870	AT1G18500	AT2G28100	AT3G62060	AT5G66680	AT5G47040
AT2G22780	AT5G63890	AT2G34470	AT2G45990	AT3G48560	AT3G19720
AT3G45780	AT1G74260	AT2G20140	AT5G66280	AT1G80560	AT4G15930
AT1G68560	AT3G23510	AT1G71020	AT3G07590	AT5G47040	AT4G31880
AT3G23510	AT5G17070	AT4G36195	AT3G23510	AT1G01820	AT3G59040
AT5G35970	AT3G52730	AT1G68920	AT1G36280	AT4G14950	AT5G63890
AT1G23000	AT2G03870	AT2G03870	AT1G09580	AT5G52920	AT3G48560
AT5G17070	AT1G09580	AT5G63890	AT3G17940	AT2G30860	AT1G09580
AT3G05870	AT5G11650	AT3G10740	AT4G15470	AT2G37240	AT3G11250
AT4G24750	AT3G10970	AT3G48560	AT3G13800	AT4G26210	AT1G68920
AT5G02790	AT4G14950	AT1G16560	AT2G45440	AT3G17940	AT1G19610
AT3G51820	AT1G01360	AT1G63000	AT3G49680	AT3G13800	AT1G68560
AT3G45260	AT5G66280	AT5G63680	AT2G47510	AT2G16950	AT1G55360
AT1G64150	AT3G51820	AT1G20950	AT5G55160	AT5G66280	AT5G63680
AT2G18710	AT2G45440	AT1G48030	AT3G48560	AT3G60210	AT2G47510
AT1G23740	AT1G52280	AT2G44610	AT2G30860	AT5G63680	AT1G01540
AT3G59040	AT1G68920	AT5G55290	AT5G47040	AT1G09580	AT1G70670
AT5G16715	AT3G05870	AT2G44090	AT1G48030	AT3G07990	AT2G34470
AT3G20440	AT2G28100	AT1G23000	AT5G04140	AT1G74260	AT1G63000
AT2G18510	AT4G15930	AT4G31810	AT4G31880	AT1G50010	AT4G21960
AT4G34450	AT1G52510	AT2G40140	AT5G63890	AT2G13290	AT4G34260
AT3G47590	AT3G61440	AT3G22400	AT1G20950	AT1G76080	AT1G12770
AT1G15820	AT4G26210	AT3G20440	AT2G45740	AT1G36280	AT4G39770
AT5G11650	AT1G12900	AT4G35750	AT1G29670	AT4G12650	AT2G44090
AT1G32550	AT5G04140	AT5G25770	AT1G19920	AT2G45970	AT4G15470
AT1G32060	AT3G17940	AT3G52730	AT1G73720	AT4G36490	AT1G30110
AT5G46800	AT2G18510	AT2G45740	AT2G37240	AT1G63000	AT4G34150
AT4G21960	AT1G76080	AT4G39770	AT5G20470	AT3G15810	AT5G64130
AT5G40950	AT5G55290	AT4G32940	AT5G13030	AT4G15930	AT2G14260
AT5G55160	AT1G66150	AT5G67500	AT2G03870	AT1G68560	AT4G26210
AT1G62750	AT1G74310	AT3G16910	AT1G12770	AT4G31880	AT5G49760
AT5G15450	AT5G02230	AT1G36280	AT3G59040	AT5G20470	AT2G17230
AT5G62300	AT2G13290	AT1G01360	AT1G68920	AT1G19920	AT2G47470
AT3G48420	AT3G13800	AT1G55360	AT5G55280	AT3G04260	AT1G66150
AT5G52920	AT1G23000	AT3G61440	AT1G74260	AT5G55280	AT2G44610
AT2G17230	AT2G28305	AT4G23160	AT1G16080	AT2G45440	AT5G55160
AT3G25690	AT4G36195	AT1G19920	AT5G03860	AT5G25770	AT2G03870
AT5G55950	AT3G62060	AT2G36290	AT4G12650	AT1G20950	AT3G03810
AT3G01120	AT3G14900	AT4G36490	AT1G60710	AT2G47510	AT1G11680
AT1G12900	AT4G32940	AT1G66150	AT5G55950	AT1G68920	AT1G72680
AT5G14260	AT1G71720	AT5G14900	AT4G36195	AT3G03810	AT1G60710
AT1G16080	AT1G64150	AT5G25100	AT1G55360	AT3G14415	AT1G11860
AT4G26210	AT5G55950	AT4G09810	AT3G60210	AT5G63890	AT5G41210
AT5G26742	AT5G18820	AT2G22530	AT3G13810	AT5G13030	AT5G51660
AT4G37510	AT3G27380	AT1G48460	AT2G20140	AT2G03870	AT5G25400
AT4G33010	AT5G26820	AT3G52850	AT2G28100	AT4G21960	AT3G22320
AT4G14605	AT5G14260	AT4G04860	AT2G18510	AT4G15470	AT5G56950
AT3G14900	AT2G45740	AT5G55280	AT5G25770	AT5G49760	AT4G10610
AT2G28100	AT3G10740	AT3G11250	AT3G04260	AT3G59040	AT3G52730
AT3G10970	AT3G04260	AT1G76080	AT1G70670	AT4G11730	AT3G04600
AT3G22400	AT2G20140	AT4G10610	AT2G44610	AT5G55160	AT3G48750
AT5G04140	AT1G32470	AT5G06130	AT1G76080	AT2G45300	AT2G40116
AT3G11250	AT1G48030	AT3G16850	AT3G48420	AT3G25230	AT5G60020
AT2G20140	AT5G67500	AT5G51660	AT3G52730	AT1G12770	AT3G23540
AT1G74850	AT1G14520	AT1G14520	AT2G45970	AT2G17230	AT3G10740
AT4G12420	AT5G39530	AT1G13280	AT5G56860	AT1G55360	AT1G52280
AT3G04260	AT3G22400	AT1G72680	AT4G03400	AT2G44610	AT3G20050
AT5G39530	AT4G09810	AT5G56860	AT5G40950	AT3G22320	AT5G50400
AT4G15930	AT4G33010	AT3G48750	AT2G34470	AT4G34450	AT3G20820
AT1G01960	AT1G55360	AT5G42790	AT2G44090	AT1G60710	AT1G63680
AT3G52960	AT1G63000	AT1G52510	AT3G11250	AT5G25100	AT1G72280
AT1G08010	AT1G08010	AT1G14790	AT4G33010	AT2G44090	AT5G07440
AT2G47510	AT1G71020	AT5G49760	AT4G32940	AT2G34470	AT3G07770
AT2G41250	AT3G25690	AT3G16110	AT3G15640	AT4G36195	AT4G04860
AT2G18020	AT5G20470	AT1G80380	AT3G16910	AT5G26742	AT3G27380
AT2G34470	AT5G63680	AT1G70670	AT1G71020	AT1G80380	AT5G08570
AT2G30860	AT2G46370	AT5G26742	AT4G11730	AT1G78955	AT5G13980
AT4G11570	AT1G01960	AT2G01110	AT3G14415	AT1G61580	AT5G67500
AT5G55220	AT1G32080	AT4G12420	AT4G34450	AT1G01360	AT5G22250
AT3G52580	AT1G06820	AT5G56550	AT5G25100	AT4G34260	AT1G15950
AT1G73720	AT5G65640	AT3G17465	AT2G17230	AT1G66150	AT3G28630
AT4G26940	AT2G47240	AT2G45300	AT3G20440	AT1G01540	AT4G29900
AT2G16950	AT5G25100	AT5G02790	AT3G60340	AT3G23540	AT4G36195
AT3G06820	AT2G30860	AT2G33255	AT4G36490	AT5G56950	AT3G56070
AT1G68920	AT2G26080	AT1G72280	AT3G03810	AT3G19720	AT3G60210
AT2G45770	AT5G51660	AT1G53090	AT5G56950	AT3G60340	AT2G39670
AT4G15470	AT3G52850	AT1G79010	AT1G72680	AT4G37510	AT4G17500
AT3G62060	AT2G01110	AT3G22320	AT1G01360	AT4G04860	AT4G13720
AT1G32470	AT5G49730	AT5G64760	AT4G39770	AT2G22500	AT3G26720
AT3G54110	AT5G40950	AT5G47540	AT3G27380	AT4G23160	AT2G05990
AT5G66680	AT4G04860	AT1G79050	AT4G31810	AT3G07770	AT2G33255
AT2G03870	AT3G48560	AT3G04600	AT5G55290	AT2G47470	AT3G10970
AT3G10740	AT5G01340	AT2G46370	AT1G66150	AT3G52730	AT2G22500
AT5G09300	AT1G72280	AT4G34260	AT5G02100	AT2G14260	AT1G09590
AT5G18820	AT3G22320	AT5G40270	AT5G67500	AT4G34150	AT4G39830
AT4G19710	AT3G03810	AT2G14260	AT2G01110	AT1G09590	AT2G20140
AT1G08490	AT4G18810	AT1G64150	AT2G40140	AT5G51660	AT3G63250
AT4G12650	AT2G40140	AT1G11680	AT5G26742	AT1G11680	AT2G47440
AT5G64570	AT3G11250	AT3G11540	AT3G10740	AT1G72680	AT2G28100
AT3G16110	AT2G45770	AT2G34770	AT4G10610	AT1G72280	AT3G20000
AT5G20470	AT3G13810	AT1G36310	AT1G50010	AT5G07440	AT2G01290
AT4G18810	AT3G22960	AT1G76490	AT2G14260	AT3G15640	AT5G53000
AT5G08530	AT2G17230	AT1G08630	AT3G52850	AT2G22780	AT5G64260
AT5G26820	AT5G47540	AT5G42630	AT2G45300	AT4G31810	AT3G11540
AT1G72280	AT3G47000	AT2G02810	AT5G49760	AT5G50400	AT1G79050
AT2G47240	AT2G36290	AT4G18370	AT4G04860	AT2G28100	AT2G18510
AT3G50820	AT1G09010	AT1G52280	AT3G22320	AT5G64050	AT5G55950
AT1G14520	AT3G27820	AT1G48410	AT5G51660	AT2G20140	AT5G22070
AT3G46980	AT1G14790	AT5G66920	AT3G61440	AT5G64130	AT4G13700
AT5G63890	AT4G36810	AT2G01290	AT1G14700	AT4G39770	AT1G79010
AT4G29060	AT2G37240	AT3G23540	AT4G37510	AT3G48750	AT5G64760
AT3G15640	AT1G14700	AT4G27640	AT3G48750	AT1G29670	AT1G79690
AT1G01360	ATCG01250	AT5G64130	AT1G12900	AT3G18000	AT1G09630
AT1G63000	AT4G12420	AT4G13720	AT2G47470	AT3G10740	AT3G59340
AT3G52730	AT3G28460	AT3G26380	AT5G64760	AT5G67500	AT3G57550
AT2G39140	AT4G21470	AT1G64970	AT4G09810	AT3G27380	AT4G39670
AT5G49730	AT4G34450	AT1G15420	AT1G11860	AT4G10610	AT4G23895
AT5G55280	AT5G10180	AT5G56950	AT5G07440	AT2G39140	AT5G56550
AT1G55360	AT1G09020	AT5G13980	AT5G62300	AT5G60540	AT5G09890
AT1G78060	AT4G35750	AT4G31120	AT2G13560	AT2G01110	AT5G42790
AT2G30330	AT2G44770	AT3G25410	AT1G24510	AT3G04600	AT1G12370
AT1G71720	AT3G04600	AT5G22250	AT1G72280	AT1G70670	AT2G47940
AT2G30200	AT2G44740	AT4G18040	AT1G79010	AT5G64760	AT2G39390
AT5G47040	AT2G25300	AT4G04955	AT4G34260	AT5G42790	AT1G54390
AT4G36810	AT3G16850	AT3G20820	AT3G16850	AT2G18510	AT1G14700
AT2G28305	AT3G17465	AT3G23580	AT3G17465	AT3G20050	AT5G42630
AT3G27820	AT1G65410	AT5G07440	AT1G11680	AT1G22410	AT1G52980
AT5G64840	AT5G42790	AT3G44150	AT3G19720	AT3G05530	AT4G15210
AT5G61000	AT1G80380	AT2G05990	AT1G63660	AT5G49030	AT2G04280
AT1G32080	AT2G01910	AT4G23895	AT3G11540	AT1G63680	AT4G18930
AT3G55360	AT3G60210	AT1G64620	AT4G12420	AT3G52850	AT5G24470
AT1G05190	AT5G64760	AT3G02090	AT2G39140	AT3G11540	AT4G31120
AT3G01440	AT1G08630	AT4G39080	AT2G36290	AT4G17500	AT3G04820
AT2G22500	AT4G15510	AT1G74030	AT3G20820	AT2G36460	AT3G16785
AT2G39570	AT2G44090	AT2G29690	AT5G06130	AT2G13560	AT3G54440
AT1G74260	AT5G25770	AT5G52230	AT2G22780	AT5G47560	AT2G36460
AT4G32940	AT1G79050	AT1G19485	AT1G16560	AT1G79010	AT1G13750
AT4G15560	AT4G37510	AT2G37160	AT3G22960	AT3G44150	AT1G22150
AT1G15420	AT3G57610	AT5G40550	AT1G80380	AT5G55950	AT1G78000
AT3G48610	AT1G13280	AT1G67550	AT5G42790	AT2G01290	AT5G08180
AT1G70580	AT5G55280	AT1G75840	AT3G23540	AT5G09890	AT4G02340
AT2G05990	AT1G10470	AT5G40780	AT2G34770	AT2G28000	AT1G20560
AT1G11430	AT2G25310	AT2G45770	AT5G56550	AT5G56550	AT4G39120
AT5G08280	AT4G23160	AT4G36810	AT2G30330	AT3G20000	AT2G20840
AT2G45440	AT5G48790	AT5G48790	AT3G44150	AT4G09810	AT3G18030
AT1G54780	AT1G79010	AT1G04080	AT4G31120	AT2G39390	AT5G43920
AT3G27380	AT1G15420	AT5G49030	AT3G04600	AT4G31120	AT4G07390
AT3G28460	AT3G48750	AT1G12640	AT2G33255	AT5G16290
AT4G35750	AT3G06670	AT1G04680	AT2G25310	AT3G20440
AT3G03810	AT3G08910	AT5G60960	AT5G02230	AT4G29900
AT2G39390	AT5G26742	AT1G09590	AT1G22410	AT1G43170
AT1G65410	AT3G23580	AT2G22500	AT1G32470	AT5G26360
AT1G63680	AT5G03860	AT3G59340	AT5G40780	AT3G16850
AT2G01910	AT4G36730	AT1G63780	AT1G74030	AT4G03400
AT5G44650	AT5G60020	AT1G68310	AT1G36310	AT1G36310
AT3G23580	AT4G34980	AT5G10180	AT3G05530	AT3G61440
AT2G36290	AT3G14415	AT4G26700	AT5G64130	AT2G39670
AT3G63410	AT1G11860		AT2G01290	AT3G26720
AT2G44090	AT2G35450		AT5G60540	AT1G48410
AT5G46580	AT4G39770		AT1G79050	AT5G22250
AT5G27700	AT5G43920		AT1G64150	AT5G25400
AT4G18950	AT5G60540		AT5G09890	AT4G13720
AT3G12290	AT4G39080		AT4G13720	AT4G11820
AT3G48560	AT1G70580		AT5G43100	AT1G64150
AT3G22320	AT3G20820		AT2G22500	AT1G74310
AT5G51660	AT5G61500		AT1G14790	AT4G18910
AT5G14900	AT2G39800		AT2G22530	AT1G26880
AT1G10760	AT2G45300		AT1G48410	AT3G28630
AT5G36880	AT5G52230		AT1G13280	AT4G23895
AT2G13560	AT1G70670		AT1G52280	AT5G40780
AT1G52770	AT4G31120		AT3G57610	AT2G40116
AT5G49030	AT1G04680		AT4G34150	AT2G05990
AT5G22080	AT1G64970		AT5G22070	AT3G63410
AT1G79870	AT1G54780		AT5G32450	AT1G52280
AT4G16370	AT1G53090		AT1G01540	AT5G13980
AT1G09010	AT2G22530		AT1G52510	AT5G02230
AT4G09020	AT5G40550		AT4G23895	AT3G20820
AT2G47520	AT5G50100		AT4G11820	AT2G33255
AT5G54270	AT5G64130		AT1G61580	AT2G34770
AT3G55800	AT2G47520		AT1G14520	AT1G11430
AT1G52510	AT5G13980		AT1G48460	AT5G08570
AT1G79050	AT5G06670		AT1G53090	AT4G24190
AT4G09810	AT5G18190		AT2G36460	AT3G56070
AT3G63490	AT2G14260		AT3G22400	AT1G79050
AT5G08650	AT2G05990		AT3G26720	AT1G12370
AT1G80070	AT4G18370		AT5G16290	AT4G39830
AT1G71020	AT3G02660		AT4G34980	AT1G14700
AT1G65260	AT3G11540		AT5G52230	AT1G71720
AT3G14415	AT2G02810		AT5G42630	AT5G06130
AT1G23330	AT1G64600		AT4G17500	AT3G59340
AT1G29900	AT3G61530		AT5G08570	AT5G22640
AT4G15510	AT5G16400		AT5G22640	AT2G36290
AT5G22640	AT1G09590		AT4G27640	AT3G02090
AT5G61410	AT2G34770		AT3G07770	AT2G04280
AT1G07420	AT5G61410		AT1G09590	AT4G39080
AT1G66150	AT1G76570		AT1G70580	AT2G22530
AT2G25300	AT3G63410		AT3G02090	AT4G26740
AT1G76490	AT4G23895		AT4G04955	AT4G37560
AT3G17940	AT5G56860		AT5G60020	AT4G15210
AT5G66470	AT5G22830		AT1G15950	AT4G39670
AT3G62910	AT5G49030		AT5G25400	AT3G63250
AT5G56950	AT5G42630		AT3G25410	AT4G25340
AT5G57655	AT5G07440		AT3G18000	AT1G04080
AT1G11860	AT4G11730		AT5G65380	AT1G15950
AT5G20720	AT5G66920		AT1G64620	AT3G18030
AT5G46180	AT5G08650		AT1G48790	AT1G52980
AT3G23540	AT2G23420		AT3G59340	AT1G12640
AT5G63680	AT1G36310		AT1G04680	AT5G64260
AT3G57610	AT1G12840		AT5G60960	AT1G64620
AT2G22530	AT4G13720		AT1G63780	AT1G72040
AT5G52230	AT1G48410		AT3G04820	AT1G74030
AT3G17465	AT1G11680		AT4G03020	AT3G04820
AT5G28900	AT5G61000		AT5G27740	AT3G57610
AT2G46370	AT3G23540		AT3G26380	AT1G14790
AT3G46740	AT2G33255		AT1G12640	AT2G30490
AT5G47540	AT5G43100		AT4G39080	AT1G63780
AT3G01590	AT4G29380		AT2G37160	AT5G53000
AT5G25100	AT5G49760		AT4G15210	AT4G39120
AT3G20820	AT5G44650		AT5G22250	AT4G18930
AT1G12370	AT5G66190		AT5G20570	AT5G65380
AT3G08910	AT1G48790		AT4G25340	AT5G04590
AT1G74310	AT5G56950		AT1G68310	AT2G20840
AT2G39800	AT3G56070		AT3G63250	AT1G04680
AT5G11420	AT3G44150		AT5G13980	AT5G22100
AT1G79010	AT4G37920		AT3G18030	AT5G20570
AT2G28000	AT3G02090		AT1G04080	AT1G07430
AT3G04600	AT3G20000		AT5G49030	AT3G21300
AT1G09020	AT3G26430		AT2G39390	AT3G25410
AT3G02660	AT1G75840		AT3G20000
AT4G04860	AT4G26740		AT2G04280
AT1G60550	AT2G37160		AT1G55270
AT5G60540	AT3G05625		AT4G18370
AT5G42790	AT5G23140		AT2G45770
AT1G32900	AT4G04955		AT4G18040
AT3G02560	AT1G67550		AT3G63410
AT5G17230	AT2G22500		AT3G21300
AT2G47940	AT4G27430		AT2G30490
AT4G32320	AT3G01440		AT2G39670
AT2G01570	AT1G63780		AT1G75840
AT1G04680	AT1G17650		AT1G26880
AT5G64760	AT1G43710		AT3G02360
AT2G44740	AT1G12640
AT3G22960	AT5G64580
AT3G11540	AT3G23940
AT1G64600	AT1G19485
AT2G37240	AT4G18040
AT3G52850	AT1G63770
AT2G32640	AT1G28440
AT5G03940	AT5G46580
AT4G31120	AT3G11945
AT2G38110	AT5G60960
AT3G06670	AT5G19440
AT1G08520	AT3G01750
AT2G45740	AT4G17500
AT1G48410	AT5G64260
AT2G25310	AT5G40270
AT4G15093	AT4G24770
AT4G24770	AT2G01290
AT4G01310	AT4G15545
AT1G75840	AT5G34850
AT2G45300	AT1G28240
AT1G73990	AT1G74030
AT1G54100	AT4G23740
AT1G13280	AT1G68750
AT4G35090	AT4G34260
AT2G37160	AT5G45360
AT2G44770	AT3G51050
AT1G14700	AT3G26060
AT5G32450	AT2G24270
AT1G50010	AT3G02410
AT5G05080	AT1G07430
AT5G45390	AT5G40780
AT4G15545	AT1G60550
AT1G72040	AT3G60320
AT3G02870	AT3G26570
AT5G07440	AT1G68310
AT1G75210	AT5G65760
AT1G22370	AT1G73990
AT3G01750	AT1G26700
AT3G61530	AT3G02360
AT1G70670	AT1G04080
AT5G64130	AT1G50300
AT3G25860	AT3G26380
AT5G65640	AT5G53000
AT3G56070
AT5G64580
AT1G48030
AT1G14790
AT3G60750
AT3G05530
AT2G29690
AT3G20000
AT5G18190
AT4G26740
AT5G58610
AT1G74110
AT5G12470
AT5G40550
AT4G23160
AT1G07320
AT4G37920
AT2G46280
AT1G06820
AT3G02090
AT5G06670
AT1G48100
AT3G08740
AT4G39080
AT1G48790
AT4G11730
AT1G36310
AT5G48790
AT5G42630
AT5G02230
AT3G16290
AT5G22830
AT1G70600
AT2G24270
AT4G39770
AT1G11680
AT4G23740
AT2G01110
AT4G36730
AT3G49010
AT4G13720
AT3G23940
AT4G14680
AT1G63780
AT1G47128
AT2G15240
AT5G01410
AT5G13630
AT2G37080
AT3G44150
AT3G24180
AT1G80410
AT5G60960
AT1G08540
AT3G10690
AT1G19485
AT3G60250
AT5G64260
AT4G17500
AT5G66190
AT5G53000
AT1G17650
AT5G23140
AT3G45300
AT1G69840
AT2G19870
AT4G08920
AT1G79650
AT3G23740
AT3G29390
AT5G50100
AT1G58684
AT5G48220
AT5G56940
AT2G14260
AT5G39850
AT1G63770
AT4G29380
AT1G43710
AT1G67550
AT2G33255
AT3G07670
AT5G02960
AT5G41940
AT3G47450
AT1G52980
AT5G45360
AT1G53090
AT3G12670
AT4G04955
AT5G22100
AT3G51050
AT1G29520
AT5G66920
AT3G26570
AT2G26800
AT3G26060
AT1G68310
AT3G60320
AT2G31610
AT5G17420
AT5G65690
AT2G37940
AT3G02410
AT4G34350
AT5G58470
AT5G58300
AT4G23895
AT2G39670
AT1G28240
AT5G52960
AT1G68750
AT4G39120
AT1G11930
AT4G34150
AT3G59340
AT1G04080
AT5G48960
AT1G62290
AT4G28370
AT4G18040
AT1G26700

## Sheet: Up in C4
Data on which Figure 4a is based. These genes are upregulated in the C4 species compared with the C3 species (or down-regulated in the C3 species).
lower base	upper base	lower mid	upper mid	lower tip	upper tip
AT5G59910	AT1G51060	AT1G51060	AT2G42600	AT1G53310	AT1G53310
AT1G56340	AT1G56340	AT5G08290	AT4G15530	AT2G42600	AT4G15530
AT1G07790	AT4G01470	AT4G01470	AT1G53310	AT4G15530	AT2G42600
AT5G10360	AT5G01320	AT5G01320	AT1G79750	AT1G79750	AT1G79750
AT4G01470	AT4G17080	AT3G19910	AT3G42628	AT3G14940	AT3G14940
AT5G08290	AT5G08290	AT3G42628	AT1G51060	AT3G42628	AT3G42628
AT3G52590	AT4G31490	AT1G03495	AT3G14940	AT5G47840	AT5G47840
AT3G19910	AT4G09320	AT4G15530	AT5G08290	AT5G09650	AT3G19490
AT2G26250	AT3G13570	AT2G05620	AT2G05620	AT2G26900	AT5G12470
AT3G02150	AT2G05620	AT3G02150	AT4G01470	AT3G19490	AT5G58330
AT2G33810	AT3G19910	AT2G37590	AT3G19490	AT2G05620	AT2G26900
AT3G62550	AT4G07410	AT2G42600	ATMG01170	AT2G30950	AT2G15290
AT1G01750	AT5G62700	AT4G17080	AT5G25880	AT2G15290	AT5G08290
AT1G68530	AT3G02150	AT3G53190	AT3G19910	AT5G12470	AT5G19460
AT1G79820	AT3G62860	AT3G57090	AT5G19460	AT4G31990	ATMG01170
AT5G01320	AT4G21270	AT5G19460	AT2G37590	AT1G15980	AT5G25880
AT5G62700	AT2G47800	AT4G31490	AT1G07790	AT1G01750	AT5G33320
AT3G54630	AT1G17980	AT1G01750	AT5G01320	AT3G15840	AT3G15840
AT5G56890	AT1G01750	AT3G19490	AT5G47840	AT5G33320	AT4G00370
AT5G04410	AT2G34410	AT5G56890	AT3G02150	AT4G00370	AT1G59960
AT3G57830	AT3G42170	AT2G29580	AT1G09750	AT4G39710	AT1G78290
AT3G57090	AT3G19490	AT3G16100	AT5G17400	AT3G52590	AT5G48430
AT5G65310	AT3G57090	ATMG01170	AT5G51460	AT5G08290	AT3G19910
AT1G79340	AT5G26850	AT1G79820	AT1G01750	AT5G19460	AT1G42960
AT3G23080	AT1G03495	AT1G02800	AT2G21530	AT5G25880	AT4G01470
AT5G17690	AT1G04520	AT1G42960	AT4G31490	AT2G42990	AT5G48830
AT2G41900	AT5G56890	AT5G20840	AT2G42990	ATMG01170	AT2G37590
AT3G51670	AT2G41900	AT3G62860	AT3G53190	AT3G19910	AT1G75250
AT1G69770	AT5G04410	AT3G57880	AT3G57090	AT2G21530	AT1G11755
AT5G53620	AT1G79820	AT2G20560	AT5G56890	AT3G02150	AT2G30520
AT3G17390	AT3G52590	AT3G57830	AT1G24360	AT1G18730	AT5G63530
AT2G29580	AT2G29580	AT5G04410	AT5G03150	AT1G59960	AT3G16100
AT1G12950	AT2G37590	AT2G40300	AT2G40300	AT1G77710	AT4G12840
AT3G23310	AT2G23460	AT3G15350	AT2G47800	AT2G37590	AT5G67380
AT4G37910	AT3G53190	AT1G69770	AT1G42960	AT4G25770	AT2G39420
AT5G08080	AT1G68530	AT2G34410	AT1G23080	AT5G04740	AT2G21530
AT1G04520	AT3G57880	AT1G51630	AT1G80490	AT3G22460	AT3G02150
AT3G19490	AT3G54630	AT5G25880	AT4G39710	AT1G42960	AT5G51460
AT1G30410	AT2G33810	AT3G49410	AT2G38470	AT1G78290	AT2G29580
AT3G53190	AT3G23310	AT4G27390	AT2G20560	AT4G01470	AT2G39920
AT5G59845	AT5G09850	AT1G04520	AT2G29580	AT5G17400	AT5G17400
AT2G20560	AT3G16100	AT4G18970	AT4G17080	AT5G63530	AT2G38470
AT3G62860	AT5G51460	AT1G08530	AT3G16100	AT1G64720	AT1G71810
AT2G44100	AT1G69770	AT2G47800	AT2G22620	AT1G24360	AT1G30410
AT3G52190	AT4G12610	AT5G51460	AT1G19180	AT5G51460	AT2G29670
AT1G80490	AT4G37210	AT5G23490	AT2G15290	AT5G64290	AT3G63150
AT5G13960	AT3G23080	AT2G33810	AT5G20840	AT5G58330	AT3G52590
AT5G25880	AT1G15910	AT1G23080	AT5G22340	AT3G57090	AT1G71480
AT4G31490	AT5G65310	AT1G74160	AT3G23310	AT4G01150	AT3G22460
AT2G14960	AT3G57830	AT4G27260	AT2G23820	AT5G56890	AT1G30440
AT1G42960	AT3G49410	AT1G05890	AT1G15980	AT1G80490	AT5G22340
AT3G55000	AT1G08530	AT2G28600	AT1G74160	AT5G48830	AT1G09750
AT3G22460	AT1G79340	AT3G23310	AT2G34410	AT3G16100	AT1G74160
AT5G37310	AT2G17975	AT2G23460	AT1G78290	AT2G40610	AT2G46225
AT2G17975	AT5G51600	AT2G39420	AT3G22460	AT3G16150	AT1G78240
AT2G23460	AT2G20560	AT4G09320	AT3G52590	AT2G47800	AT5G49630
AT1G21070	AT3G17450	AT5G59845	AT1G08530	AT5G01320	AT4G13150
AT3G07010	AT1G60690	AT5G20060	AT5G13000	AT5G67380	AT3G16000
AT1G08530	AT4G18970	AT3G13510	AT3G29060	AT4G12840	AT1G17980
AT4G17080	AT5G20060	AT3G59310	AT1G11650	AT2G38470	AT2G41900
AT4G27260	AT3G52190	AT1G19180	AT1G17980	AT2G39920	AT2G23820
AT3G13570	AT3G15350	AT1G79750	AT4G18970	AT5G62890	AT3G16150
AT2G34410	AT1G11650	AT1G30410	AT5G09850	AT5G20840	AT3G15350
AT3G10650	AT1G42960	AT1G17980	AT5G48740	AT4G28080	AT5G04410
AT4G12610	AT5G25880	AT5G08080	AT2G39420	AT2G39420	AT3G14690
AT4G21270	AT4G02080	AT3G51670	AT1G30410	AT1G74160	AT4G28070
AT4G32410	AT5G37630	AT2G33640	AT1G79820	AT1G29050	AT5G03150
AT2G26780	AT3G22460	AT5G65310	AT5G20060	AT5G09850	AT2G42590
AT3G16100	AT4G15530	AT3G52590	AT4G34480	AT2G29580	AT3G21610
AT4G37210	AT5G20840	AT4G02080	AT2G33640	AT1G09750	AT4G05090
AT4G07410	AT1G30410	AT5G26850	AT3G49410	AT5G22340	AT5G63610
AT1G05890	AT3G44050	AT1G11650	AT1G29050	AT5G49810	AT4G27390
AT5G67380	AT4G11280	AT5G22340	AT4G27390	AT1G15690	AT3G23310
AT2G28600	AT2G28600	AT1G53310	AT4G13150	AT1G30410	AT5G16620
AT1G76160	AT1G05890	AT3G54810	AT4G31990	AT5G03150	AT2G16280
AT3G59310	AT5G10360	AT3G13960	AT3G57880	AT2G23820	AT4G29100
AT1G60690	AT5G08080	AT5G03150	AT5G67380	AT5G48740	AT3G11170
AT1G58350	AT5G23490	AT5G57110	AT5G04410	AT2G42590	AT1G21640
AT3G17450	AT1G12950	AT3G17450	AT3G15840	AT1G08530	AT3G59310
AT1G07410	AT1G63830	AT4G37210	AT3G16000	AT2G20560	AT4G15480
AT4G02670	AT3G13960	AT1G21070	AT5G09650	AT3G16000	AT4G20070
AT3G55520	AT5G25830	AT5G53160	AT3G15350	AT5G16620	AT3G54810
AT4G02080	AT2G26780	AT3G14940	AT2G23460	AT4G13150	AT5G62890
AT1G53710	AT4G31860	AT3G50530	AT4G00370	AT3G63150	AT1G69870
AT4G02450	AT3G57050	AT5G67070	AT3G59310	AT1G21640	AT5G67070
AT3G55620	AT4G27260	AT4G22920	AT3G13510	AT5G67070	AT3G29060
AT1G51700	AT5G44180	AT2G22620	AT1G01970	AT1G71810	AT4G36940
AT1G17980	AT3G19130	AT4G34480	AT1G05890	AT3G23310	AT1G79340
AT2G47800	AT3G19080	AT3G19080	AT5G67070	AT3G11170	AT1G07530
AT4G11280	AT1G75270	AT3G22460	AT4G20070	AT5G49630	AT3G13070
AT5G37630	AT3G50530	AT5G13000	AT5G48830	AT5G23490	AT2G39760
AT5G65020	AT5G01750	AT2G23820	AT2G39920	AT4G35220	AT2G17150
ATMG01170	AT3G44850	AT4G22140	AT4G22920	AT3G15350	AT5G01320
AT1G11650	AT5G13960	AT2G15290	AT5G23490	AT2G03140	AT5G53160
AT1G52360	AT4G16430	AT4G34430	AT4G30960	AT4G20070	AT5G10490
AT5G16760	AT1G23080	AT5G42800	AT3G21270	AT1G11650	AT2G36895
AT3G07320	AT1G54210	AT1G80210	AT5G62890	AT1G78240	AT4G35220
AT5G05000	AT1G60770	AT3G14860	AT3G61490	AT5G13000	AT5G45130
AT5G23490	AT1G07410	AT4G29040	AT4G02080	AT5G20060	AT3G57650
AT1G54210	AT4G34430	AT3G29060	AT5G53160	AT1G17980	AT3G17450
AT2G01970	AT5G59845	AT5G47840	AT1G18730	AT1G23080	AT3G46130
AT1G61810	AT3G13510	AT3G52190	AT3G54810	AT5G48430	AT4G21810
AT1G60770	AT3G59310	AT4G13150	AT5G10360	AT3G29060	AT4G21160
AT4G34430	AT1G21630	AT1G27150	AT5G47780	AT5G10490	AT4G30160
AT2G21530	AT2G20590	AT3G22440	AT1G75388	AT1G75388	AT2G47800
AT1G72570	AT3G51670	AT4G39710	AT4G12840	AT1G05890	AT4G17080
AT4G21810	AT5G16760	AT5G13960	AT1G03495	AT1G71480	AT1G60890
AT1G80210	AT5G11510	AT3G61490	AT5G54510	AT5G53160	AT3G50530
AT3G13960	AT4G02400	AT5G16760	AT5G33320	AT5G47780	AT1G05890
AT4G04890	AT4G21810	AT3G57650	AT1G02800	AT1G11755	AT3G06510
AT3G01460	AT3G01460	AT1G79340	AT2G17975	AT2G34410	AT5G54570
AT5G22340	AT3G54810	AT1G54450	AT5G65310	AT4G17080	AT3G21270
AT2G29960	AT1G74160	AT1G56140	AT1G78240	AT4G36940	AT5G18840
AT1G15910	AT1G56140	AT1G75270	AT5G16620	AT4G39860	AT3G19130
AT5G20060	AT1G66250	AT1G01970	AT5G18840	AT4G34480	AT3G62040
AT1G63300	AT1G75150	AT5G44180	AT3G60260	AT3G59310	AT5G04040
AT1G67340	AT5G53160	AT5G51600	AT5G08080	AT5G21105	AT2G23460
AT5G12220	AT1G80530	AT1G78290	AT4G35220	AT5G04410	AT1G54450
AT3G13510	AT3G57650	AT1G29050	AT2G03140	AT5G66730	AT2G20560
AT1G74160	AT4G34480	AT2G21530	AT5G26850	AT5G01750	AT5G20230
AT4G16430	AT5G67100	AT5G12930	AT2G42590	AT5G63610	AT5G13800
AT1G30755	AT3G24495	AT1G07410	AT4G22140	AT3G15880	AT3G01910
AT5G11800	AT1G80490	AT1G54210	AT4G37210	AT1G63830	AT5G23670
AT3G50530	AT1G80210	AT5G12950	AT3G50530	AT1G75270	AT1G23080
AT5G02520	AT3G61740	AT2G20590	AT1G63830	AT3G21610	AT1G79820
AT5G21010	AT1G60890	AT5G48830	AT3G57650	AT1G79820	AT5G43760
AT2G45220	AT4G22140	AT1G60890	AT5G10490	AT4G27390	AT3G58500
AT1G07530	AT1G08570	AT4G30960	AT3G51670	AT3G54810	AT5G42440
AT3G44850	AT4G00660	AT5G18840	AT1G80210	AT1G30440	AT3G57880
AT3G27470	AT2G07690	AT5G48430	AT3G13070	AT3G46130	AT2G33640
AT3G13750	AT3G62550	AT3G44850	AT5G37540	AT4G02080	AT1G05000
AT5G26850	AT4G13150	AT1G15980	AT3G17450	AT3G57650	AT2G39700
AT5G42890	AT2G33640	AT5G54670	AT5G63530	AT3G55610	AT4G03420
AT4G02400	AT1G54450	AT3G13070	AT2G26900	AT3G13070	AT2G16660
AT1G75270	AT5G65120	AT1G21630	AT1G04520	AT4G22140	AT1G80210
AT3G60670	AT3G20240	AT4G02400	AT4G11280	AT2G23460	AT4G30490
AT3G57880	AT5G63530	AT3G16000	AT3G16150	AT5G43745	AT1G07410
AT5G44180	AT1G02800	AT5G11580	AT4G37640	AT5G08080	AT3G14860
AT4G13345	AT5G22340	AT5G62890	AT1G27150	AT3G50530	AT2G05160
AT3G18140	AT5G45130	AT2G42590	AT5G27380	AT1G60890	AT1G26120
AT2G38670	AT2G30105	AT1G16700	AT5G01750	AT3G62630	AT2G02960
AT2G40610	AT5G19420	AT1G60690	AT3G14860	AT4G29100	AT5G61510
AT1G80530	AT3G20150	AT5G57580	AT1G71810	AT4G15480	AT4G09760
AT4G31860	AT3G07010	AT4G29830	AT4G36940	AT2G33640	AT4G26160
AT3G52990	AT1G07790	AT3G15840	AT4G21810	AT3G16560	AT4G34480
AT5G19420	AT4G34040	AT2G25760	AT4G29830	AT3G15580	AT4G11280
AT1G60890	AT1G20060	AT5G59910	AT5G45130	AT5G36230	AT1G71010
AT5G66730	ATMG01170	AT5G10490	AT1G54450	AT1G79340	AT5G12130
AT4G00570	AT1G26480	AT5G21010	AT5G49630	AT1G16700	AT1G56140
AT5G11510	AT5G03150	AT3G61740	AT5G04040	AT3G19130	AT1G64390
AT4G34200	AT5G42890	AT3G58500	AT4G34430	AT4G30160	AT5G11800
AT5G45130	AT2G38970	AT1G70710	AT1G07530	AT1G15290	AT1G07790
AT4G36940	AT1G03930	AT1G07670	AT5G57580	AT5G58800	AT3G13510
AT1G26480	AT2G01970	AT3G07010	AT5G13960	AT1G01970	AT4G04610
AT3G57050	AT5G12950	AT1G09750	AT4G27690	AT3G53190	AT3G44850
AT4G37740	AT5G35530	AT1G75150	AT5G48430	AT2G39470	AT5G44180
AT2G35880	AT5G46280	AT5G51550	AT1G75270	AT4G21860	AT1G51690
AT4G02100	AT2G39420	AT4G35220	AT1G60890	AT3G51840	AT4G34430
AT3G19130	AT1G67630	AT4G34040	AT3G46130	AT3G57880	AT1G08370
AT3G05470	AT2G19860	AT1G80530	AT1G52360	AT5G65310	AT5G36940
AT5G39510	AT2G29960	AT5G43760	AT1G26480	AT5G35530	AT1G16700
AT3G20240	AT5G26680	AT1G78240	AT4G28080	AT2G17975	AT1G54050
AT1G24360	AT1G07670	AT5G26680	AT1G16700	AT1G75250	AT4G36870
AT5G13000	AT3G44010	AT4G00370	AT5G11580	AT1G07530	AT2G46870
AT5G51600	AT5G51550	AT5G21105	AT4G29100	AT3G51670	AT5G49940
AT5G35530	AT4G27390	AT5G54510	AT5G43760	AT3G11050	AT3G27890
AT3G44010	AT2G23820	AT1G03930	AT1G79340	AT2G36895	AT4G31940
AT5G51550	AT5G13000	AT3G62630	AT5G23670	AT1G54450	AT5G35530
AT5G10490	AT4G16970	AT3G44010	AT5G54080	AT3G06190	AT5G37540
AT3G44050	AT5G21010	AT5G04040	AT3G57830	AT3G58500	AT1G08570
AT4G00660	AT5G11800	AT2G29960	AT5G35530	AT2G39760	AT1G74450
AT3G63200	AT2G15290	AT1G66250	AT3G13960	AT4G21810	AT3G13740
AT5G12950	AT5G54670	AT2G39920	AT1G03930	AT5G64813	AT5G12430
AT5G19550	AT4G39710	AT4G10790	AT1G21640	AT3G60260	AT3G03460
AT3G12680	AT5G38690	AT4G12540	AT3G44010	AT5G23670	AT1G03090
AT1G63830	AT5G10490	AT1G07790	AT5G44180	AT5G26850	AT4G37210
AT4G04180	AT3G14860	AT2G02960	AT4G30160	AT2G19520	AT3G11760
AT5G51460	AT3G52390	AT5G46280	AT5G19420	AT3G21270	AT2G38060
AT1G66250	AT5G19530	AT1G26480	AT3G62630	AT1G26480	AT1G26640
AT4G34480	AT5G66100	AT3G13750	AT5G12950	AT2G16280	AT4G13345
AT5G66100	AT1G66950	AT5G45130	AT3G58500	AT1G08570	AT5G05200
AT1G21630	AT1G64660	AT3G23600	AT5G54670	AT4G02900	AT5G65310
AT3G06330	AT1G07530	AT5G56850	AT5G21105	AT5G45130	AT1G30470
AT1G26770	AT3G14850	AT4G01290	AT3G44850	AT3G14720	AT5G36110
AT2G19860	AT5G44635	AT1G26120	AT2G42120	AT5G19850	AT2G35940
AT3G57650	AT5G53440	AT4G36940	AT2G33810	AT1G04520	AT1G15670
AT2G22720	AT3G58500	AT1G08570	AT5G64290	AT3G44010	AT3G13750
AT3G54810	AT5G17020	AT1G18730	AT1G59960	AT3G14690	AT1G55110
AT4G12230	AT3G13750	AT3G27890	AT3G55610	AT4G03420	AT5G44250
AT5G18280	AT1G52360	AT5G42830	AT3G13750	AT3G02130	AT1G80940
AT4G00090	AT5G23690	AT3G52390	AT1G30440	AT4G04610	AT5G13550
AT2G02990	AT5G67070	AT3G46130	AT2G01970	AT5G36110	AT3G01640
AT1G30620	AT1G71830	AT2G38970	AT1G18660	AT1G76160	AT3G21360
AT1G01120	AT2G19520	AT4G30160	AT3G16560	AT4G27690	AT1G21890
AT4G22140	AT4G36940	AT3G11050	AT3G27890	AT3G62040	AT1G63940
AT3G52390	AT1G31930	AT5G18280	AT1G21630	AT5G43760	AT5G37360
AT5G62890	AT1G16700	AT4G12780	AT1G08550	AT5G61510	AT1G18910
AT5G66760	AT4G35220	AT1G21640	AT5G66760	AT3G17450	AT1G56500
AT1G03930	AT1G44900	AT5G11800	AT5G64813	AT5G17670	AT5G07120
AT2G30105	AT5G11580	AT5G53440	AT5G61510	AT3G61490	AT5G46750
AT5G43760	AT1G27150	AT4G12840	AT5G59910	AT5G66120
AT5G53140	AT1G21690	AT3G51280	AT1G54210	AT1G03930
AT4G34040	AT2G21530	AT1G64660	AT4G21160	AT5G04040
AT2G07690	AT3G61490	AT5G46910	AT1G26120	AT4G28070
AT5G53160	AT5G13970	AT5G46750	AT3G11050	AT4G37210
AT5G26680	AT1G08970	AT5G66760	AT3G11170	AT4G30960
AT1G54450	AT5G37190	AT1G30470	AT1G30755	AT1G26120
AT5G37190	AT5G43760	AT5G54680	AT2G29670	AT3G14860
AT1G04410	AT4G01290	AT5G01310	AT5G43745	AT1G04410
AT5G33370	AT4G29830	AT5G33320	AT3G17930	AT3G30390
AT3G19420	AT5G62890	AT1G64280	AT1G07410	AT4G21160
AT5G03080	AT1G29050	AT4G00730	AT3G07010	AT5G12130
AT1G08570	AT1G22310	AT5G51670	AT2G39760	AT2G29670
AT2G19520	AT5G18280	AT1G60220	AT1G08570	AT4G36870
AT1G23080	AT1G73450	AT3G63000	AT5G01310	AT5G17020
AT3G28860	AT5G60790	AT4G29100	AT4G34040	AT3G01090
AT1G07670	AT4G00730	AT1G59580	AT1G64280	AT5G18840
AT1G31930	AT1G53345	AT3G62550	AT3G06880	AT4G34430
AT1G75150	AT3G27870	AT3G16150	AT5G49810	AT4G11280
AT4G10790	AT2G42600	AT3G52155	AT4G21860	AT4G26160
AT5G65120	AT2G14960	AT4G21160	AT1G80530	AT1G52360
AT2G39760	AT5G47840	AT4G38220	AT5G11800	AT1G07410
AT5G47840	AT4G32880	AT5G12430	AT1G59820	AT2G01970
AT1G56140	AT4G12230	AT5G13010	AT5G58800	AT3G17930
AT1G10840	AT5G21105	AT3G03220	AT5G59700	AT1G07790
AT4G32880	AT5G23670	AT1G21000	AT5G46910	AT5G11580
AT3G19080	AT4G37280	AT3G61670	AT5G56640	AT5G25830
AT5G17020	AT4G10790	AT4G05090	AT1G15740	AT4G38470
AT1G31300	AT3G61670	AT5G60790	AT5G12130	AT5G54680
AT5G66120	AT3G03460	AT3G17930	AT5G54680	AT3G13750
AT1G75388	AT5G10390	AT5G61510	AT1G76160	AT1G55840
AT4G36180	AT2G42590	AT3G03460	AT5G56850	AT4G17090
AT1G08970	AT4G30960	AT2G10950	AT3G07880	AT3G13510
AT3G61670	AT3G42628	AT2G04780	AT5G36110	AT5G66760
AT5G11580	AT3G24440	AT2G35680	AT4G01290	AT1G78230
AT5G47780	AT5G56360	AT5G24330	AT2G35680	AT3G49870
AT3G58500	AT4G17380	AT2G26900	AT2G16280	AT1G04420
AT1G71830	AT5G66760	AT3G49870	AT5G46750	AT3G52990
AT2G36026	AT3G16000	AT2G35880	AT2G36895	AT3G44850
AT1G62020	AT3G48050	AT1G27850	AT2G25760	AT2G35940
AT2G38970	AT2G35880	AT3G19180	AT2G04780	AT1G51690
AT5G01750	AT3G51280	AT2G29670	AT5G12430	AT5G13800
AT4G01290	AT3G03960	AT3G55610	AT5G21010	AT1G04690
AT5G54670	AT2G28630	AT1G71980	AT3G14690	AT3G27890
AT3G20150	AT3G23600	AT3G16857	AT4G22890	AT5G44180
AT3G51840	AT1G63300	AT5G42440	AT1G78230	AT5G54670
AT1G34245	AT4G28220	AT2G26190	AT1G51690	AT5G11800
AT4G37100	AT4G31080	AT2G21270	AT5G65280	AT3G52155
AT5G25170	AT5G41190		AT4G34100	AT3G06510
AT5G56360	AT1G60220		AT4G36870	AT5G13550
AT5G19960	AT5G42830		AT3G06510	AT1G59820
AT1G78720	AT4G12780		AT3G49870	AT1G05000
AT1G16700	AT1G76160		AT1G70505	AT5G37540
AT1G22310	AT1G01970		AT5G19850	AT4G22890
AT5G09840	AT5G59910		AT1G55110	AT2G31200
AT5G42420	AT4G18470		AT4G14030	AT1G55110
AT2G05590	AT2G05590		AT1G75250	AT5G59700
AT4G30960	AT1G19260		AT5G12370	AT2G38060
AT5G07050	AT4G37100		AT5G13800	AT2G19600
AT5G53440	AT1G78240		AT2G02960	AT1G80210
AT3G24495	AT3G63000		AT3G21360	AT1G64280
AT1G59820	AT4G21160		AT2G35940	AT3G21360
AT4G39710	AT5G42420		AT3G53920	AT2G16660
AT2G23820	AT1G15690		AT5G42440	AT1G15740
AT1G20060	AT5G54680		AT4G13510	AT4G01070
AT2G25570	AT5G44560		AT1G59580	AT1G70505
AT1G59580	AT5G46750		AT1G71010	AT3G53920
AT1G19360	AT5G25170		AT1G60690	AT1G08370
AT5G44635	AT1G59580		AT2G11520	AT5G59910
AT2G27040	AT3G18630		AT1G08370	AT1G64390
AT3G49870	AT3G05790		AT5G25170	AT1G71010
AT4G15530	AT3G49870		AT1G03090	AT5G42440
AT3G10220	AT1G78720		AT1G15690	AT4G35840
AT4G35590	AT2G02960		AT3G63000	AT3G07880
AT3G23600	AT5G42800		AT5G60790	AT5G46750
AT3G03960	ATMG00090		AT4G03420	AT1G62040
AT1G11260	AT2G39700		AT4G28070	AT3G47340
AT4G21570	AT2G29570		AT2G21270	AT1G54050
AT4G17380	AT5G13010		AT1G08970	AT5G55700
AT1G44900	AT3G21360		AT3G23600	AT1G21630
AT4G28760	AT1G19180		AT4G03100	AT4G24620
AT3G09970	AT1G26120		AT5G10290	AT2G35680
AT5G60790	AT5G23590		AT1G72050	AT4G14030
AT5G23690	AT5G59180		AT1G05410	AT5G62620
AT3G27870	AT5G12430		AT4G30790	AT4G01290
AT2G42590	AT5G01310		AT4G04610	AT4G19170
AT5G53950	AT1G70710		AT4G19170	AT5G20280
AT1G03495	AT1G60810		AT1G55840	AT4G13510
AT5G13970	ATMG00270		AT3G48050	AT5G12950
AT1G17200	AT3G19180		AT2G46870	AT4G09760
AT5G48250	AT2G26190			AT5G46910
AT1G53345	AT2G10950			AT2G05590
AT1G66950	AT5G24330			AT1G34750
AT2G24360	AT2G35630			AT2G05160
AT2G19440	AT4G10760			AT4G31940
AT5G54680	ATCG00480			AT5G54570
AT5G23670	AT1G21640			AT5G10290
AT4G37280	AT4G16650			AT3G08590
AT5G19530	AT5G61510			AT3G63000
AT4G38220	AT4G38220			AT1G03090
AT3G03460	AT1G53310			AT5G60790
AT5G42830	AT4G33490			AT4G03100
AT1G26190	AT5G17930			AT1G70730
AT2G33640				AT5G25170
AT3G63000				AT5G01310
AT1G23230				AT3G15660
AT5G67100				AT2G46870
AT1G73450				AT3G23600
AT1G64960				AT3G13960
AT4G13150				AT1G72050
AT4G27390				AT1G26640
AT3G24440				AT1G44835
AT3G16630				AT3G56840
AT1G52310				AT1G30470
AT2G35630				AT3G13740
AT4G18470				AT3G03460
AT3G19540				AT4G33200
AT5G05170				AT5G49840
AT1G67630				AT1G80940
AT3G05790				AT3G01910
AT5G53860				AT5G12430
AT1G26120				AT4G34100
AT4G13030				AT1G43670
AT5G41880				AT4G30490
AT2G31510				AT2G14170
AT4G12780				AT4G31750
AT5G41190
AT5G10320
AT1G61670
AT1G25580
AT3G20740
AT1G19260
AT2G29570
AT1G60810
AT1G60220
AT1G15690
AT1G32540
AT5G67070
AT2G33100
AT5G63090
AT4G16970
AT1G74330
AT5G13010
AT1G20720
AT2G26190
AT4G21160
AT1G09540
AT1G26940
AT5G12430
AT5G47010
AT3G48050
AT1G02120
AT5G54510
AT5G46750
AT5G07350
AT1G64280
AT2G02960
AT3G18630
AT4G31080
AT1G70505
AT1G70730
AT3G14860
AT4G23750
AT5G21105
AT3G21270
AT5G49110
AT4G11610
AT1G50460
AT1G79930
AT1G01970
AT4G29830
AT3G28670
AT4G03420
AT4G31750
AT4G37190
AT3G60860
AT3G58640
AT5G07830
AT5G42020
AT3G19180
AT5G51670
AT2G15320
AT1G15740
AT1G31730
AT1G68990
AT2G28630
AT5G49840
AT1G06890
AT2G10950
AT1G01920
AT1G21690
AT2G21270
AT1G78240
AT1G29050
AT4G26430
AT3G21540
AT3G53750
AT1G04600
AT3G55490
AT3G55610
AT1G21640
AT1G29320
AT4G33490
AT5G44560
