# Supplementary material for: Shared characteristics underpinning C4 leaf maturation derived from analysis of multiple C3 and C4 species of Flaveria
Source: J Exp Bot. 2017 Jan 6;68(2):177–89. doi: 10.1093/jxb/erw488 (PMC5853325; doi:10.1093/jxb/erw488)
Supplement: Supplementary_Dataset_S6 [file erw488_suppl_supplementary_dataset_s6.xlsx]

## Sheet: Külahoglu root module genes
33 unique At identifiers from Külahoglu paper		present in all 4 species	only in C4s	only in C3s	not found	only found in one species	only found in 2 species	found in 3 species		Genes with clear differences between C3 and C4
AT1G04250		AT1G05000	AT5G62900	AT3G13950	AT1G11670	AT3G04720	AT1G04250	AT1G11545		ATG	TF	Gene name / description	Behaviour
AT1G05000		AT1G13700		AT5G57560	AT1G25230	AT3G22120	AT2G01660	AT1G70410		AT1G05000	N	PFA-DSP1, atypical dual-speciﬁcity phosphatase	Ascending, up in C4
AT1G11545		AT1G14870			AT5G19190	AT4G21870		AT2G37170		AT1G43670	N	FBP, a fructose-1,6-bisphosphatase	Ascending, up in C4
AT1G11670		AT1G43670			AT5G46900	AT5G25980		AT5G13180		AT3G14690	N	CYP72A15, a putative cytochrome P450	Ascending, up in C4
AT1G13700		AT2G15220			AT5G61590					AT2G22500	N	DIC1, a mitochondrial dicarboxylate carrier	Ascending, up in C3
AT1G14870		AT2G22500								AT3G11660	N	NHL1, a gene induced by cucumber mosaic virus	Ascending, up in C3
AT1G25230		AT2G36830								AT5G57560	N	XTH22, a cell wall modifying enzyme	Ascending, up in C3
AT1G43670		AT3G11660
AT1G70410		AT3G14690
AT2G01660		AT3G54110
AT2G15220		AT4G12730
AT2G22500		AT5G19140
AT2G36830		AT5G23750
AT2G37170		AT5G25265
AT3G04720		AT5G36160
AT3G11660
AT3G13950
AT3G14690
AT3G22120
AT3G54110
AT4G12730
AT4G21870
AT5G13180
AT5G19140
AT5G19190
AT5G23750
AT5G25265
AT5G25980
AT5G36160
AT5G46900
AT5G57560
AT5G61590
AT5G62900

## Sheet: Külahoglu rootmodule genes data
Flaveria expression data for Külahoglu root module genes
TPM data								SEM data
AT1G04250	lower base	upper base	lower mid	upper mid	lower tip	upper tip		AT1G04250	lower base	upper base	lower mid	upper mid	lower tip	upper tip
Fr	0.348053	0.729115	0.86523	1.13261	1.27484	3.06692		Fr	0.0611933	0.112188	0.0490688	0.106528	0.0969068	0.291771
Fb	4.03371	2.43782	1.30912	1.04516	0.417325	0.631163		Fb	0.183865	0.142121	0.184733	0.233716	0.186939	0.11916
AT1G05000								AT1G05000
Fp	15.978	13.7183	14.4241	12.684	11.2833	10.7193		Fp	0.210096	0.329856	0.175593	0.0798322	0.469625	0.817615
Fr	0.018171	0.280357	0.347205	0.376771	0.649024	1.35303		Fr	0.0148366	0.0467032	0.0997915	0.0226569	0.102983	0.285878
Ft	8.26408	13.6775	17.3346	26.6389	28.5689	37.5421		Ft	0.94067	1.42362	5.96932	1.89688	3.54002	1.02322
Fb	9.88834	9.91079	17.3825	27.0653	31.1211	36.5685		Fb	0.634196	2.01922	0.348923	3.01299	2.54652	4.71771
AT1G11545								AT1G11545
Fp	22.4926	10.7408	6.48408	4.95839	3.47417	3.90206		Fp	0.947909	1.03403	0.511522	0.54016	0.304534	0.593484
Fr	29.1417	14.3872	10.2884	5.92835	3.54719	2.08973		Fr	0.772914	0.572078	0.619181	0.120509	0.550897	0.675488
Fb	30.2444	19.1607	21.8697	18.7681	14.9757	13.5261		Fb	0.996165	1.95013	1.6746	2.03046	0.875696	0.448233
AT1G11670								AT1G11670
AT1G13700								AT1G13700
Fp	8.93558	5.5914	3.14632	2.48276	2.17026	1.90343		Fp	0.478029	0.298714	0.353862	0.219392	0.119363	0.336362
Fr	12.2738	7.67457	6.01745	5.37092	2.79446	1.64231		Fr	1.29107	0.564619	0.908519	0.61048	0.579266	0.676852
Ft	10.3233	7.52571	4.84858	4.5313	3.89667	5.12563		Ft	0.944182	0.776558	1.23096	0.408395	0.555918	0.146972
Fb	8.57024	6.53199	5.59981	4.35411	3.54837	4.27609		Fb	1.78679	1.42652	0.236662	0.0882848	0.230343	0.280037
AT1G14870								AT1G14870
Fp	0.0206509	0.0430553	0	0	0.0661117	0.0909415		Fp	0.0168614	0.0351545	0	0	0.0539799	0.0124641
Fr	5.38883	1.23407	0.361451	0.0686991	0.180649	0.0618017		Fr	0.151558	0.134488	0.0496376	0.00386038	0.0679317	0.0259105
Ft	0.116402	0.0310786	0.0273696	0.104869	0.213809	0.530473		Ft	0.0161315	0.0253756	0.0223472	0.0199952	0.0486349	0.113756
Fb	0.068648	0	0.0697337	0.714444	2.10408	9.33139		Fb	0.0560509	0	0.0569373	0.196751	0.49381	1.09027
AT1G25230								AT1G25230
AT1G43670								AT1G43670
Fp	24.0088	56.0809	112.384	178.609	234.155	281.711		Fp	1.48077	2.95394	5.31048	7.77985	3.96827	2.65418
Fr	26.3487	46.398	93.9097	136.351	185.628	211.402		Fr	1.7434	2.98184	9.54275	12.9366	21.5564	38.5876
Ft	11.979	40.0672	127.803	322.651	398.758	462.195		Ft	0.794455	3.02671	33.1194	6.11971	17.8771	13.8554
Fb	46.538	32.4611	106.677	346.814	554.62	767.109		Fb	4.2362	7.47022	45.5499	90.2261	67.1829	75.0048
AT1G70410								AT1G70410
Fp	23.7408	50.058	81.1779	112.358	118.469	120.875		Fp	0.467034	0.245019	4.17378	3.66733	3.22108	2.17203
Ft	22.9707	86.2275	113.346	134.109	131.687	128.45		Ft	1.51671	5.00279	5.37974	0.550399	0.642428	2.68632
Fb	24.2726	59.8317	141.608	214.365	253.548	283.344		Fb	3.06355	18.022	21.8731	17.9819	5.92302	3.30184
AT2G01660								AT2G01660
Fr	0.0928674	0.113824	0.240593	0.455276	0.434998	0.552237		Fr	0.0191971	0.0423265	0.0478515	0.0542406	0.0373676	0.114129
Ft	1.81382	4.25662	7.35701	12.082	11.2264	10.1994		Ft	0.0732041	0.553422	1.516	0.568062	0.270252	0.7712
AT2G15220								AT2G15220
Fp	13.1533	6.78618	5.15976	4.91147	4.6252	5.41645		Fp	1.32034	0.351692	0.514094	0.359323	0.355199	0.42717
Fr	6.59366	7.02858	8.70425	11.8781	11.8574	18.1372		Fr	0.511012	0.068935	0.22441	0.0153715	0.331909	4.11947
Ft	0.611407	1.22995	1.18489	1.18583	1.5199	1.70082		Ft	0.11839	0.14854	0.125829	0.149068	0.187276	0.162281
Fb	6.31481	8.01393	8.48807	3.92466	2.33808	2.95625		Fb	0.715037	1.5605	2.01132	0.834065	0.364634	0.240058
AT2G22500								AT2G22500
Fp	12.5564	6.89743	7.76289	14.2676	30.1583	38.8766		Fp	1.0023	0.572026	0.930763	3.09211	3.79364	4.56687
Fr	27.3325	22.2596	28.5702	45.4837	58.135	81.2294		Fr	1.89723	2.41643	0.72154	2.01928	4.66216	28.6921
Ft	1.52846	1.30007	2.06228	4.60084	6.48489	7.49271		Ft	0.483681	0.443253	0.278081	1.1765	1.82271	1.41369
Fb	1.41714	1.87246	4.32349	6.66217	9.27163	13.8545		Fb	0.155102	0.446377	0.410332	0.483079	1.34898	3.38603
AT2G36830								AT2G36830
Fp	182.097	189.141	180	142.554	121.547	119.94		Fp	3.64119	8.95023	13.789	1.8126	9.42684	9.32738
Fr	337.945	419.875	398.394	337.156	273.214	219.866		Fr	30.8666	23.2218	14.4046	6.95736	17.9502	43.7298
Ft	555.184	620.975	435.921	345.098	361.634	391.929		Ft	13.982	28.924	27.3794	12.4671	26.2287	17.8782
Fb	145.54	129.251	205.17	267.957	334.723	347.767		Fb	5.61795	25.541	13.8701	22.4261	3.85076	2.027
AT2G37170								AT2G37170
Fr	105.705	88.7752	42.962	26.1666	24.8377	32.173		Fr	10.3293	3.7035	0.901235	0.713648	2.56933	10.0924
Ft	745.611	704.555	611.184	935.067	883.267	745.605		Ft	18.3985	117.896	214.749	20.0977	3.47455	46.0525
Fb	667.347	753.081	841.088	757.125	704.327	647.607		Fb	57.8443	124.064	9.26022	44.9443	73.6524	82.2184
AT3G04720								AT3G04720
Fb	0.0649062	0.144181	1.01092	0.0708752	0.0631511	0		Fb	0.0302068	0.07285	0.511472	0.0355822	0.00379959	0
AT3G11660								AT3G11660
Fp	38.9474	45.6188	57.8919	69.5953	86.3956	112.882		Fp	2.48614	1.29668	2.8067	2.51054	1.72389	7.36797
Fr	24.6912	23.9803	30.8272	35.8714	35.6709	36.3022		Fr	1.33165	0.888103	1.88544	1.43563	3.118	10.3205
Ft	21.8032	7.56225	3.95294	3.56596	3.40401	5.07379		Ft	1.54499	2.72555	1.81498	0.370117	0.097075	0.721798
Fb	12.3161	5.56422	4.45151	4.3993	4.88841	5.70626		Fb	1.47262	1.00476	0.351305	0.34166	0.742825	0.85125
AT3G13950								AT3G13950
Fp	0.10099	0.0497043	0.169113	0.257127	0.258524	0.499075		Fp	0.0566515	0.0249744	0.0644978	0.112259	0.11892	0.107763
Fr	0.556078	0.697013	2.51139	6.0227	8.12107	10.8082		Fr	0.0448029	0.0664603	0.339716	0.593571	0.903705	4.04299
AT3G14690								AT3G14690
Fp	0.649752	0.492829	0.629805	0.719053	0.606084	0.673356		Fp	0.04659	0.134611	0.0652825	0.0963301	0.0424641	0.109811
Fr	0.180386	0.238159	0.165569	0.15059	0.0778312	0.994083		Fr	0.0449487	0.0811479	0.0445749	0.0637403	0.0327429	0.212343
Ft	5.95602	7.27622	12.3142	24.8128	29.7101	33.9044		Ft	0.335395	0.555267	3.21836	0.989734	0.892242	0.752373
Fb	1.7005	1.51934	3.61473	6.81595	9.80249	12.7094		Fb	0.161113	0.324727	0.600598	0.745489	0.394191	0.981548
AT3G22120								AT3G22120
Fp	84.6074	43.3656	29.5717	26.4054	20.9013	16.3936		Fp	7.02538	4.14929	1.30853	2.40696	0.549903	1.4165
AT3G54110								AT3G54110
Fp	113.397	118.492	120.787	112.174	102.531	105.472		Fp	1.10515	5.26211	1.59293	1.56326	2.93899	6.54836
Fr	91.7121	78.0607	64.0662	49.0049	40.3144	34.5865		Fr	3.6822	2.48516	3.04379	1.77967	1.98154	6.99108
Ft	68.9241	67.1343	45.9245	43.6882	37.7736	37.3564		Ft	2.12755	10.0961	16.4352	1.80182	1.42156	1.89232
Fb	39.15	38.4384	55.5209	53.352	40.2824	28.7884		Fb	1.32753	6.19071	1.73877	4.12183	3.08802	1.16664
AT4G12730								AT4G12730
Fp	148.457	125.785	111.46	111.285	121.866	122.842		Fp	9.9757	6.68412	3.11953	10.0073	7.05015	12.211
Fr	62.6831	37.752	30.5645	27.6665	26.6468	19.2868		Fr	4.70285	3.6463	2.59483	1.61828	3.17244	5.84891
Ft	711.84	379.442	233.969	241.798	181.666	123.274		Ft	76.4247	115.327	83.8635	25.1679	18.6111	0.979159
Fb	74.5191	45.3506	52.3253	56.3374	63.8626	59.9341		Fb	3.12201	9.20562	1.74179	2.92452	3.02676	1.51418
AT4G21870								AT4G21870
Ft	17.888	20.5246	21.8964	27.5471	25.4874	23.9653		Ft	2.94395	4.5641	6.48143	1.8983	1.89342	1.10202
AT5G13180								AT5G13180
Fp	0.804978	1.2805	1.4886	1.26626	1.64411	2.12289		Fp	0.153495	0.105406	0.291391	0.0498494	0.227588	0.929887
Fr	1.07341	0.880205	2.10535	3.77389	4.60605	3.78018		Fr	0.048746	0.0734582	0.135721	0.533673	0.143401	1.28275
Ft	12.3723	11.2	12.0644	21.2821	28.0979	45.5171		Ft	0.870266	0.297134	2.60517	0.537471	1.01799	4.20383
AT5G19140								AT5G19140
Fp	12.2408	10.8123	18.6887	35.1951	60.4311	115.706		Fp	0.911526	0.705107	1.96036	3.31937	5.63384	10.3598
Fr	27.7859	34.1759	42.0524	59.2398	77.6217	112.146		Fr	3.0752	3.01791	1.93126	2.91189	8.19906	5.8833
Ft	7.41901	9.75907	22.1906	66.5864	108.319	163.434		Ft	0.166214	1.52043	7.59186	2.37478	3.72924	3.74177
Fb	9.84905	14.7892	39.0754	86.4833	171.224	374.047		Fb	1.30612	4.38136	9.22576	14.2442	11.287	14.9384
AT5G19190								AT5G19190
AT5G23750								AT5G23750
Fp	21.0028	27.0002	33.513	42.3705	48.6823	57.0776		Fp	0.940098	1.75089	1.38895	3.85624	3.66439	3.48358
Fr	20.6994	26.396	28.1595	26.406	21.6578	18.3725		Fr	1.20338	1.85092	2.62813	2.65266	3.16803	3.1743
Ft	20.897	26.78	34.693	42.7538	40.5912	32.2857		Ft	1.8008	1.65545	4.75404	4.10409	3.69244	2.97971
Fb	16.6159	15.3256	21.3746	26.7691	30.5213	33.2939		Fb	0.207051	3.21999	1.59188	2.68806	2.18237	2.22091
AT5G25265								AT5G25265
Fp	47.516	31.7795	24.4354	19.4309	16.5002	15.2348		Fp	0.497328	0.774662	0.511708	0.476341	0.6657	1.22968
Fr	97.7937	43.0443	27.8342	18.8917	14.6364	13.9866		Fr	2.72149	1.10127	0.494675	0.544187	1.51248	3.59945
Ft	37.9248	19.0587	12.4539	11.5042	9.0569	8.05339		Ft	2.45091	3.26848	3.86944	0.986169	1.01931	0.409044
Fb	76.8577	38.4717	25.3294	17.5027	13.5196	9.62843		Fb	5.92206	7.44172	2.87533	1.21331	0.289252	0.348679
AT5G25980								AT5G25980
Fr	0.0346827	0	0	0.0980633	0.159806	0.0339343		Fr	0.0283183	0	0	0.0800684	0.130481	0.0277073
AT5G36160								AT5G36160
Fp	0.128049	0.185837	0.0606291	0.0777267	0.0726082	0.156871		Fp	0.104551	0.0573455	0.0124562	0.0334022	0.0315349	0.0396911
Fr	8.77565	8.96992	9.77157	10.0816	10.8604	10.9005		Fr	0.26948	0.68277	0.451886	0.238237	1.22691	2.9053
Ft	2.96742	5.88291	5.5836	3.88158	0.760572	0.172182		Ft	0.0867921	0.529631	1.93611	0.619187	0.14709	0.0177531
Fb	57.6248	35.7977	26.9282	19.5331	17.7599	20.3403		Fb	4.59863	6.40514	1.13957	0.299951	1.45085	1.79069
AT5G46900								AT5G46900
AT5G57560								AT5G57560
Fp	5.33235	3.59662	3.08425	5.03453	12.703	19.8749		Fp	0.196075	0.0612272	0.466762	1.02542	1.969	2.19291
Fr	6.61001	6.62795	6.41222	8.51532	9.51121	20.6473		Fr	1.34215	1.61701	1.71454	2.09289	1.0435	0.920819
AT5G61590								AT5G61590
AT5G62900								AT5G62900
Ft	0.163709	0.140104	0.059623	0.0985267	0	0		Ft	0.0713116	0.114395	0.048682	0.0404678	0	0
Fb	0.141504	0	0	0	0.051617	0		Fb	0.115538	0	0	0	0.0421451	0
Fr	337.945	419.875	398.394	337.156	273.214	219.866
Ft	555.184	620.975	435.921	345.098	361.634	391.929
Fb	145.54	129.251	205.17	267.957	334.723	347.767
AT2G36830
Fp	182.097	189.141	180	142.554	121.547	119.94
Fr	337.945	419.875	398.394	337.156	273.214	219.866
Ft	555.184	620.975	435.921	345.098	361.634	391.929
Fb	145.54	129.251	205.17	267.957	334.723	347.767
AT1G11670
